# Supplementary material for: Effect for Human Genomic Variation During the BMP4-Induced Conversion From Pluripotent Stem Cells to Trophoblast
Source: Front Genet. 2020 Apr 7;11:230. doi: 10.3389/fgene.2020.00230 (PMC7154154; doi:10.3389/fgene.2020.00230)
Supplement: Supplementary file 1 [file Data_Sheet_1.XLSX]

## Sheet: H1_annotation
Excel File S1. The annotation detail of these three cell lines.
Chr	Start	End	Ref	Alt	Func.refGene	Gene.refGene	GeneDetail.refGene	ExonicFunc.refGene	AAChange.refGene	cytoBand	esp6500si_all	avsnp142	nearest_TSS	nearest_Gene
chr1	137355	137355	G	A	ncRNA_exonic	LOC729737	.	.	.	1p36.33	.	rs11524732	609	ENSG00000269981
chr1	945261	945261	T	C	intergenic	HES4;ISG15	dist=9709;dist=3586	.	.	1p36.33	.	.	-1653	RPL39P12
chr1	965088	965088	T	TCAG	intronic	AGRN	.	.	.	1p36.33	.	rs371849180	-9586	AGRN
chr1	1482243	1482243	A	C	intronic	SSU72	.	.	.	1p36.33	.	rs4012769	-6411	TMEM240
chr1	1837167	1837167	A	C	intergenic	GNB1;CALML6	dist=14611;dist=9099	.	.	1p36.33	.	.	9098	CALML6
chr1	2125848	2125848	T	G	intronic	FAAP20	.	.	.	1p36.33	.	.	-10021	PRKCZ-AS1
chr1	2302480	2302481	TA	T	intronic	MORN1	.	.	.	1p36.32	.	.	-7414	ENSG00000272420
chr1	2621549	2621549	T	C	intronic	TTC34	.	.	.	1p36.32	.	rs75212612	-57069	MMEL1
chr1	2891170	2891170	C	A	intergenic	TTC34;ACTRT2	dist=184940;dist=46876	.	.	1p36.32	.	rs113186799	46875	ACTRT2
chr1	2903921	2903921	A	G	intergenic	TTC34;ACTRT2	dist=197691;dist=34125	.	.	1p36.32	.	.	34124	ACTRT2
chr1	3488352	3488352	A	G	intronic	MEGF6	.	.	.	1p36.32	.	.	-10999	MIR551A
chr1	3580264	3580264	A	C	intronic	TP73	.	.	.	1p36.32	.	.	5071	LOC105378610
chr1	3817335	3817335	T	C	ncRNA_intronic	LINC01134	.	.	.	1p36.32	.	.	-400	LINC01134
chr1	4336692	4336692	T	C	intergenic	LINC01346;LINC01777	dist=324049;dist=135419	.	.	1p36.32	.	.	-100734	EEF1DP6
chr1	4693289	4693289	G	C	intergenic	LINC01646;AJAP1	dist=49525;dist=21816	.	.	1p36.32	.	rs199609758	21502	AJAP1
chr1	4704437	4704437	T	G	intergenic	LINC01646;AJAP1	dist=60673;dist=10668	.	.	1p36.32	.	.	10354	AJAP1
chr1	5655424	5655424	C	T	intergenic	MIR4417;MIR4689	dist=31221;dist=267308	.	.	1p36.31	.	.	-31294	MIR4417
chr1	6269126	6269126	C	G	intronic	RNF207	.	.	.	1p36.31	.	.	322	RPL22
chr1	6835935	6835935	T	C	intergenic	LINC01672;CAMTA1	dist=45863;dist=9449	.	.	1p36.31	.	rs11122145	8967	CAMTA1-DT
chr1	6966580	6966580	A	G	intronic	CAMTA1	.	.	.	1p36.31	.	.	-71903	RPL37P9
chr1	7610809	7610809	A	C	intronic	CAMTA1	.	.	.	1p36.23	.	.	144094	ENSG00000270171
chr1	7883709	7883710	CA	C	intronic	PER3	.	.	.	1p36.23	.	.	3691	ENSG00000236266
chr1	7957058	7957059	GA	G	intergenic	UTS2;TNFRSF9	dist=43507;dist=18872	.	.	1p36.23	.	rs113372913	-43487	UTS2
chr1	8089799	8089801	TAC	T	intergenic	ERRFI1;LINC01714	dist=3406;dist=178931	.	.	1p36.23	.	rs147113825	-3002	ENSG00000238290
chr1	8160266	8160268	GAT	G	intergenic	ERRFI1;LINC01714	dist=73873;dist=108464	.	.	1p36.23	.	rs139906569	-41720	RPL7AP18
chr1	8233244	8233245	CT	C	intergenic	ERRFI1;LINC01714	dist=146851;dist=35487	.	.	1p36.23	.	.	16638	LOC100129776
chr1	8245466	8245468	CAA	C	intergenic	ERRFI1;LINC01714	dist=159073;dist=23264	.	.	1p36.23	.	.	4415	LOC100129776
chr1	8382267	8382267	A	G	intronic	SLC45A1	.	.	.	1p36.23	.	.	-4382	SLC45A1
chr1	9299112	9299112	G	GT	intronic	H6PD	.	.	.	1p36.22	.	rs34078161	-4279	H6PD
chr1	9845072	9845072	G	T	intronic	CLSTN1	.	.	.	1p36.22	.	rs78536985	-4193	MZT1P1
chr1	10103479	10103480	CT	C	intronic	UBE4B	.	.	.	1p36.22	.	rs35513799	-10590	UBE4B
chr1	10272958	10272958	A	G	intronic	KIF1B	.	.	.	1p36.22	.	.	-2195	KIF1B
chr1	10534768	10534769	CA	C	upstream	PEX14	dist=234	.	.	1p36.22	.	.	-2156	DFFA
chr1	11534527	11534527	G	A	intergenic	UBIAD1;DISP3	dist=174899;dist=4768	.	.	1p36.22	.	.	4695	DISP3
chr1	12178163	12178163	T	C	intronic	TNFRSF8	.	.	.	1p36.22	.	.	-37560	RPL23AP89
chr1	12231233	12231233	C	CT	intronic	TNFRSF1B	.	.	.	1p36.22	.	.	-4174	TNFRSF1B
chr1	12547665	12547666	CA	C	intronic	VPS13D	.	.	.	1p36.22	.	.	19633	SNORA59A
chr1	12824112	12824112	G	A	intergenic	C1orf158;PRAMEF12	dist=3010;dist=10879	.	.	1p36.21	.	.	10871	PRAMEF12
chr1	12845902	12845902	C	T	intergenic	PRAMEF12;PRAMEF1	dist=7854;dist=5644	.	.	1p36.21	.	rs61775015	5643	PRAMEF1
chr1	12853140	12853140	T	C	intronic	PRAMEF1	.	.	.	1p36.21	.	rs2359494	-1595	PRAMEF1
chr1	13828006	13828006	A	G	intronic	LRRC38	.	.	.	1p36.21	.	rs55950423	11708	ENSG00000259961
chr1	14949185	14949187	CAA	C	intronic	KAZN	.	.	.	1p36.21	.	.	-23986	KAZN
chr1	15595676	15595676	A	T	intronic	FHAD1	.	.	.	1p36.21	.	rs6679398	-21909	FHAD1
chr1	15682482	15682482	T	G	intronic	FHAD1	.	.	.	1p36.21	.	rs2473360	-12111	LOC101927417
chr1	15922858	15922858	C	T	intergenic	AGMAT;DDI2	dist=11253;dist=21095	.	.	1p36.21	.	rs6662124	7262	ENSG00000237301
chr1	16351494	16351494	G	C	intronic	CLCNKA	.	.	.	1p36.13	.	.	-5406	HSPB7
chr1	16744367	16744367	C	T	intronic	SPATA21	.	.	.	1p36.13	.	.	19551	SPATA21
chr1	16783613	16783613	A	C	intronic	NECAP2	.	.	.	1p36.13	.	.	3829	LINC01772
chr1	17014694	17014694	A	G	intergenic	MIR3675;ESPNP	dist=6871;dist=3019	.	.	1p36.13	.	rs643497	-1951	EIF1AXP1
chr1	17032608	17032608	C	T	ncRNA_intronic	ESPNP	.	.	.	1p36.13	.	rs11581424	14043	ESPNP
chr1	17655153	17655153	A	G	intronic	PADI4	.	.	.	1p36.13	.	rs67610611	-20464	PADI4
chr1	17828392	17828392	C	T	intergenic	RCC2;ARHGEF10L	dist=62142;dist=37938	.	.	1p36.13	.	.	37937	ARHGEF10L
chr1	18743692	18743692	A	G	intergenic	IGSF21;KLHDC7A	dist=38715;dist=63732	.	.	1p36.13	.	.	-31370	ENSG00000225387
chr1	18813318	18813318	C	T	downstream	KLHDC7A	dist=838	.	.	1p36.13	.	.	-5895	KLHDC7A
chr1	19788648	19788648	T	TA	intronic	CAPZB	.	.	.	1p36.13	.	.	23417	CAPZB
chr1	19858939	19858939	A	T	intergenic	CAPZB;LOC105378614	dist=46804;dist=59357	.	.	1p36.13	.	.	-21853	RNU4-28P
chr1	20271540	20271540	A	G	intergenic	PLA2G2E;PLA2G2A	dist=21430;dist=30384	.	.	1p36.13	.	rs200025666	-21431	PLA2G2E
chr1	20336887	20336889	AAG	A	intergenic	PLA2G2A;PLA2G5	dist=29955;dist=59812	.	.	1p36.13	.	rs141429348	17782	PLA2G5
chr1	20673937	20673937	C	CT	intronic	VWA5B1	.	.	.	1p36.12	.	.	-24258	ENSG00000226664
chr1	20688361	20688361	C	T	ncRNA_exonic	LINC01141	.	.	.	1p36.12	.	rs75372910	-38682	ENSG00000226664
chr1	20811135	20811135	T	C	intronic	CAMK2N1	.	.	.	1p36.12	.	.	1592	CAMK2N1
chr1	21070971	21070971	G	GA	UTR3	HP1BP3	NM_016287:c.*319C>TC	.	.	1p36.12	.	.	-11599	ENSG00000233069
chr1	21078793	21078793	C	CT	intronic	HP1BP3	.	.	.	1p36.12	.	.	-19421	ENSG00000233069
chr1	21143731	21143732	AT	A	intronic	EIF4G3	.	.	.	1p36.12	.	rs201763921	24001	RNU7-200P
chr1	21486445	21486445	A	T	intronic	EIF4G3	.	.	.	1p36.12	.	rs10799686	16935	EIF4G3
chr1	21533247	21533247	G	GT	intergenic	EIF4G3;ECE1	dist=29866;dist=10493	.	.	1p36.12	.	.	-29867	EIF4G3
chr1	22033385	22033385	G	GA	intronic	USP48	.	.	.	1p36.12	.	rs112985732	-37530	RAP1GAP
chr1	22095146	22095146	G	GC	intronic	USP48	.	.	.	1p36.12	.	.	-385	ENSG00000231978
chr1	22913797	22913799	GGT	G	intronic	EPHA8	.	.	.	1p36.12	.	.	-23794	EPHA8
chr1	23042677	23042677	G	A	intronic	EPHB2	.	.	.	1p36.12	.	.	3332	MIR4684
chr1	24090418	24090418	A	T	ncRNA_intronic	ELOA-AS1	.	.	.	1p36.11	.	rs72872164	14368	ELOA-AS1
chr1	25737134	25737134	A	G	intronic	RHCE	.	.	.	1p36.11	.	.	-11949	SDHDP7
chr1	26010191	26010191	C	T	intronic	MAN1C1	.	.	.	1p36.11	.	.	-24590	ENSG00000233478
chr1	26014325	26014326	CA	C	intronic	MAN1C1	.	.	.	1p36.11	.	.	-28724	ENSG00000233478
chr1	26436867	26436867	G	GT	upstream	PDIK1L	dist=789	.	.	1p36.11	.	rs35261227	788	PDIK1L
chr1	26567057	26567057	T	TA	intronic	CEP85	.	.	.	1p36.11	.	rs557543562	-6367	CEP85
chr1	26808235	26808235	A	C	intergenic	HMGN2;RPS6KA1	dist=5102;dist=48014	.	.	1p36.11	.	.	-9334	HMGN2
chr1	26840042	26840042	A	AT	intergenic	HMGN2;RPS6KA1	dist=36909;dist=16207	.	.	1p36.11	.	.	6712	DPPA2P2
chr1	26906941	26906941	T	A	intergenic	RPS6KA1;LOC101928728	dist=5421;dist=111460	.	.	1p36.11	.	.	13095	RN7SL679P
chr1	27490281	27490283	CTG	C	intergenic	SLC9A1;WDTC1	dist=8660;dist=70724	.	.	1p36.11	.	rs112271839	3188	SLC9A1
chr1	28040713	28040713	G	A	intergenic	IFI6;FAM76A	dist=41989;dist=11777	.	.	1p35.3	.	.	11776	FAM76A
chr1	28505509	28505509	C	CA	intronic	PTAFR	.	.	.	1p35.3	.	rs369253626	14937	PTAFR
chr1	29052782	29052783	CA	C	intergenic	GMEB1;YTHDF2	dist=10667;dist=10350	.	.	1p35.3	.	.	10349	YTHDF2
chr1	29609846	29609846	A	C	intronic	PTPRU	.	.	.	1p35.3	.	.	-46819	PTPRU
chr1	30031026	30031026	G	A	intergenic	LINC01756;LINC01648	dist=354400;dist=455773	.	.	1p35.3	.	rs28370460	151367	ENSG00000228176
chr1	30031033	30031033	G	A	intergenic	LINC01756;LINC01648	dist=354407;dist=455766	.	.	1p35.3	.	rs28567599	151360	ENSG00000228176
chr1	30031136	30031136	C	G	intergenic	LINC01756;LINC01648	dist=354510;dist=455663	.	.	1p35.3	.	rs28744615	151257	ENSG00000228176
chr1	30898385	30898387	AAG	A	intergenic	LINC01648;MATN1	dist=387926;dist=285737	.	.	1p35.2	.	.	-9714	ENSG00000231949
chr1	31305562	31305562	G	A	ncRNA_intronic	LINC01778	.	.	.	1p35.2	.	rs190366926	-8488	LINC01778
chr1	31954348	31954351	GAGA	G	intergenic	SERINC2;LINC01225	dist=46821;dist=17488	.	.	1p35.2	.	rs372554254	7468	LOC441880
chr1	32411505	32411505	G	GT	intergenic	PTP4A2;KHDRBS1	dist=7517;dist=67790	.	.	1p35.1	.	rs200588657	-1049	PTP4A2
chr1	33259959	33259959	T	TA	intronic	YARS	.	.	.	1p35.1	.	rs199675764	22408	S100PBP
chr1	33729014	33729015	AT	A	intronic	ZNF362	.	.	.	1p35.1	.	.	-2202	ENSG00000270115
chr1	33783748	33783748	G	A	intronic	A3GALT2	.	.	.	1p35.1	.	rs4233197	2950	A3GALT2
chr1	34460411	34460411	A	G	intronic	CSMD2	.	.	.	1p35.1	.	.	118138	RNA5SP42
chr1	34642457	34642457	A	C	intronic	C1orf94	.	.	.	1p34.3	.	.	-9974	C1orf94
chr1	34877932	34877932	A	G	intergenic	C1orf94;MIR552	dist=193201;dist=257268	.	.	1p34.3	.	.	-134968	LOC100420336
chr1	35264993	35264993	T	C	intergenic	GJA4;SMIM12	dist=3645;dist=50970	.	.	1p34.3	.	rs28627218	-6395	GJA4
chr1	35800840	35800841	AT	A	intronic	ZMYM4	.	.	.	1p34.3	.	rs200810022	15407	RPL5P4
chr1	36003216	36003216	T	TA	intronic	KIAA0319L	.	.	.	1p34.3	.	.	19857	NCDN
chr1	36154573	36154575	CAG	C	intergenic	PSMB2;C1orf216	dist=47128;dist=24902	.	.	1p34.3	.	rs142963545	30497	C1orf216
chr1	36404784	36404784	G	A	intronic	AGO3	.	.	.	1p34.3	.	.	-8466	AGO3
chr1	37368398	37368399	CT	C	intronic	GRIK3	.	.	.	1p34.3	.	.	-129658	ENSG00000234481
chr1	37644892	37644893	TA	T	intergenic	MIR4255;LINC01137	dist=17657;dist=275587	.	.	1p34.3	.	rs11354251	-17729	MIR4255
chr1	38510947	38510948	CT	C	UTR3	POU3F1	NM_002699:c.*113_*112delinsG	.	.	1p34.3	.	.	1501	POU3F1
chr1	38642076	38642076	C	T	intergenic	MIR3659;LINC01343	dist=87075;dist=32630	.	.	1p34.3	.	.	38362	LINC01343
chr1	39010093	39010093	A	G	intergenic	LINC01685;RRAGC	dist=67937;dist=293776	.	.	1p34.3	.	rs11210955	-69226	LINC01685
chr1	39010095	39010095	G	A	intergenic	LINC01685;RRAGC	dist=67939;dist=293774	.	.	1p34.3	.	rs151139253	-69228	LINC01685
chr1	39386445	39386446	AT	A	intronic	RHBDL2	.	.	.	1p34.3	.	rs370633950	21024	RHBDL2
chr1	39494245	39494245	A	G	intronic	NDUFS5	.	.	.	1p34.3	.	.	-2279	NDUFS5
chr1	39802338	39802339	CT	C	intronic	MACF1	.	.	.	1p34.3	.	rs562176048	-31748	HSPE1P8
chr1	40874954	40874955	CT	C	intronic	SMAP2	.	.	.	1p34.2	.	.	40818	ZFP69B
chr1	40973326	40973326	G	GT	intergenic	ZFP69;EXO5	dist=11311;dist=1065	.	.	1p34.2	.	rs560281287	1006	LOC105378672
chr1	41168998	41168998	C	CA	intronic	NFYC	.	.	.	1p34.2	.	rs143406804	-11066	NFYC-AS1
chr1	41408125	41408125	A	C	intergenic	CITED4;CTPS1	dist=80107;dist=36846	.	.	1p34.2	.	.	61	UBE2V1P8
chr1	41993852	41993852	A	C	intronic	HIVEP3	.	.	.	1p34.2	.	.	7261	ENSG00000230881
chr1	42085723	42085723	A	G	intronic	HIVEP3	.	.	.	1p34.2	.	.	-77985	LOC100418723
chr1	42789751	42789751	G	GTGTA	intronic	FOXJ3	.	.	.	1p34.2	.	.	11796	FOXJ3
chr1	43635498	43635498	C	T	intronic	EBNA1BP2	.	.	.	1p34.2	.	.	2321	CFAP57
chr1	44016040	44016040	A	C	intronic	PTPRF	.	.	.	1p34.2	.	.	-25183	PTPRF
chr1	44139208	44139208	T	C	intronic	KDM4A	.	.	.	1p34.1	.	.	-23412	KDM4A
chr1	44530958	44530959	TA	T	intergenic	SLC6A9;KLF17	dist=33794;dist=53563	.	.	1p34.1	.	rs528217589	23189	ENSG00000227163
chr1	44995020	44995022	TAC	T	intronic	RNF220	.	.	.	1p34.1	.	.	16142	MIR5584
chr1	45217179	45217179	C	CT	intronic	KIF2C	.	.	.	1p34.1	.	.	-11690	KIF2C
chr1	45225227	45225227	G	A	intronic	KIF2C	.	.	.	1p34.1	.	.	15695	RPS8
chr1	45361183	45361185	CCT	C	intronic	EIF2B3	.	.	.	1p34.1	.	rs146238886	36809	RNA5SP47
chr1	45404174	45404174	G	C	intronic	EIF2B3	.	.	.	1p34.1	.	rs200260545	-6180	RNA5SP47
chr1	45605366	45605366	A	T	intronic	ZSWIM5	.	.	.	1p34.1	.	.	-69266	OSTCP5
chr1	46015253	46015253	T	G	intergenic	PRDX1;AKR1A1	dist=26691;dist=1202	.	.	1p34.1	.	.	961	AKR1A1
chr1	46286565	46286565	C	T	intronic	MAST2	.	.	.	1p34.1	.	.	26825	TMA16P2
chr1	47093021	47093022	GT	G	intergenic	MOB3C;ATPAF1	dist=10458;dist=7689	.	.	1p33	.	.	-10459	MOB3C
chr1	47252421	47252422	CT	C	intergenic	EFCAB14;CYP4B1	dist=67685;dist=12248	.	.	1p33	.	rs372852279	-28912	CYP4B1
chr1	47504795	47504795	T	C	intronic	CYP4X1	.	.	.	1p33	.	rs1393667	28364	CYP4Z1
chr1	47566717	47566717	C	T	intronic	CYP4Z1	.	.	.	1p33	.	rs6669621	-24972	LOC100533626
chr1	47740374	47740375	TA	T	intronic	STIL	.	.	.	1p33	.	.	39443	STIL
chr1	47914355	47914355	A	G	intergenic	FOXD2;TRABD2B	dist=7992;dist=311845	.	.	1p33	.	rs7524050	-12667	FOXD2
chr1	48300266	48300266	C	T	intronic	TRABD2B	.	.	.	1p33	.	.	-16529	ENSG00000225028
chr1	48669219	48669220	CT	C	intergenic	SKINT1L;SLC5A9	dist=21119;dist=19137	.	.	1p33	.	.	2416	ENSG00000223720
chr1	48842200	48842201	TA	T	intronic	SPATA6	.	.	.	1p33	.	.	-50383	PPP1R8P1
chr1	49388593	49388593	C	CTA	intronic	AGBL4	.	.	.	1p33	.	.	125394	LOC105378706
chr1	49782163	49782165	TGA	T	intronic	AGBL4	.	.	.	1p33	.	rs147258877	-59081	LOC101929721
chr1	50022188	50022188	T	TTA	intronic	AGBL4	.	.	.	1p33	.	.	-84432	AGBL4-IT1
chr1	50089676	50089676	T	A	intronic	AGBL4	.	.	.	1p33	.	rs11589835	67518	ENSG00000237478
chr1	50204667	50204667	C	T	intronic	AGBL4	.	.	.	1p33	.	rs11205644	-47473	ENSG00000237478
chr1	50273078	50273078	C	A	intronic	AGBL4	.	.	.	1p33	.	.	34414	ZNF859P
chr1	51397288	51397288	C	A	intronic	FAF1	.	.	.	1p32.3	.	.	28647	FAF1
chr1	51518494	51518494	C	T	intergenic	CDKN2C;MIR4421	dist=78185;dist=7015	.	.	1p32.3	.	rs12562228	7014	MIR4421
chr1	51565320	51565321	CA	C	intergenic	MIR6500;C1orf185	dist=39545;dist=2585	.	.	1p32.3	.	.	2584	C1orf185
chr1	51636706	51636706	C	CTT	intergenic	C1orf185;LINC01562	dist=22952;dist=24061	.	.	1p32.3	.	.	-12495	CFL1P2
chr1	51647942	51647943	CA	C	intergenic	C1orf185;LINC01562	dist=34188;dist=12824	.	.	1p32.3	.	rs200020171	-23731	CFL1P2
chr1	51661467	51661468	TA	T	ncRNA_exonic	LINC01562	.	.	.	1p32.3	.	.	-37256	CFL1P2
chr1	51743650	51743651	CT	C	intergenic	RNF11;TTC39A	dist=4531;dist=9279	.	.	1p32.3	.	rs375311481	-11905	ENSG00000236434
chr1	51861195	51861197	TAC	T	intronic	EPS15	.	.	.	1p32.3	.	.	-23260	LOC100422413
chr1	51875900	51875900	C	CA	intronic	EPS15	.	.	.	1p32.3	.	.	-37965	LOC100422413
chr1	51896365	51896365	C	T	intronic	EPS15	.	.	.	1p32.3	.	.	31027	ENSG00000238140
chr1	51980930	51980931	TA	T	intronic	EPS15	.	.	.	1p32.3	.	.	3049	ENSG00000227070
chr1	53218421	53218421	T	C	intronic	ZYG11B	.	.	.	1p32.3	.	.	19924	RPS13P2
chr1	53303240	53303241	CA	C	intergenic	ZYG11B;ZYG11A	dist=10227;dist=4942	.	.	1p32.3	.	.	4941	ZYG11A
chr1	53432212	53432214	GAT	G	intronic	SCP2	.	.	.	1p32.3	.	rs147670889	-22611	ENSG00000237279
chr1	53854946	53854946	C	T	intergenic	LINC01771;SLC25A3P1	dist=52765;dist=49097	.	.	1p32.3	.	.	-21030	ENSG00000230138
chr1	54865162	54865162	G	T	intronic	SSBP3	.	.	.	1p32.3	.	.	13989	SSBP3
chr1	54868205	54868205	A	C	intronic	SSBP3	.	.	.	1p32.3	.	.	10946	SSBP3
chr1	55190105	55190106	AT	A	ncRNA_intronic	MROH7-TTC4	.	.	.	1p32.3	.	.	-8611	TTC4
chr1	56686827	56686827	G	A	intergenic	LINC01755;LINC01767	dist=271035;dist=193808	.	.	1p32.2	.	.	-12627	RPSAP20
chr1	56716630	56716630	G	T	intergenic	LINC01755;LINC01767	dist=300838;dist=164005	.	.	1p32.2	.	.	7612	ENSG00000260971
chr1	57481959	57481960	TA	T	intronic	DAB1	.	.	.	1p32.2	.	rs531754195	-50147	C8B
chr1	58384495	58384495	C	CA	intronic	DAB1	.	.	.	1p32.2	.	.	-58292	DAB1-AS1
chr1	58482988	58482988	T	C	intronic	DAB1	.	.	.	1p32.2	.	.	32056	HNRNPA1P6
chr1	58681078	58681078	T	G	intronic	DAB1	.	.	.	1p32.2	.	rs575280959	13596	VKORC1P2
chr1	59397343	59397343	A	C	intergenic	LINC01135;LINC01358	dist=31959;dist=88805	.	.	1p32.1	.	.	-34969	LOC105378753
chr1	59539828	59539829	TA	T	ncRNA_intronic	LINC01358	.	.	.	1p32.1	.	.	3958	ENSG00000235215
chr1	59715273	59715273	A	G	intergenic	HSD52;FGGY	dist=102794;dist=47037	.	.	1p32.1	.	rs11207432	40038	LOC105378756
chr1	59726159	59726159	G	GT	intergenic	HSD52;FGGY	dist=113680;dist=36151	.	.	1p32.1	.	rs202164102	29152	LOC105378756
chr1	60322146	60322147	CT	C	intronic	HOOK1	.	.	.	1p32.1	.	.	-41689	HOOK1
chr1	60774351	60774351	A	C	intergenic	C1orf87;LINC01748	dist=234909;dist=207037	.	.	1p32.1	.	rs144514495	-193805	ENSG00000238242
chr1	61625561	61625561	C	T	intronic	NFIA	.	.	.	1p31.3	.	.	-35157	ENSG00000270742
chr1	62168422	62168422	T	TTA	intronic	TM2D1	.	.	.	1p31.3	.	rs111311651	22672	TM2D1
chr1	62447345	62447346	CT	C	intronic	PATJ	.	.	.	1p31.3	.	.	57167	LAMTOR5P1
chr1	62465872	62465872	G	GT	intronic	PATJ	.	.	.	1p31.3	.	rs573620739	38641	LAMTOR5P1
chr1	63192822	63192827	ATTTTC	A	intergenic	DOCK7;ATG4C	dist=38783;dist=56950	.	.	1p31.3	.	rs199747920	-38670	ENSG00000235545
chr1	64949164	64949164	C	A	intronic	CACHD1	.	.	.	1p31.3	.	.	-12737	CACHD1
chr1	64998010	64998013	GAAC	G	intronic	CACHD1	.	.	.	1p31.3	.	.	47516	MIR4794
chr1	65495641	65495641	T	TA	intronic	JAK1	.	.	.	1p31.3	.	rs374520454	-25872	ENSG00000272506
chr1	65787823	65787823	G	A	intronic	DNAJC6	.	.	.	1p31.3	.	rs6697554	-73922	DNAJC6
chr1	65913217	65913218	CT	C	intronic	LEPR	.	.	.	1p31.3	.	.	-26970	LEPR
chr1	66164602	66164603	CT	C	intergenic	LEPR;PDE4B	dist=61426;dist=93590	.	.	1p31.3	.	.	62431	RN7SL854P
chr1	66189036	66189036	A	T	intergenic	LEPR;PDE4B	dist=85860;dist=69157	.	.	1p31.3	.	.	37998	RN7SL854P
chr1	67145322	67145322	C	A	intronic	SGIP1	.	.	.	1p31.3	0.598493	rs10889644	-2613	ENSG00000248458
chr1	67727000	67727001	CT	C	intergenic	IL23R;IL12RB2	dist=1350;dist=46046	.	.	1p31.3	.	.	6407	RNU4ATAC4P
chr1	68160805	68160805	C	G	intergenic	GADD45A;GNG12	dist=6784;dist=6344	.	.	1p31.3	.	rs181543533	-10062	GADD45A
chr1	68361260	68361260	A	G	ncRNA_intronic	GNG12-AS1	.	.	.	1p31.3	.	rs10889721	-62106	GNG12
chr1	68395698	68395698	G	A	ncRNA_intronic	GNG12-AS1	.	.	.	1p31.3	.	rs6672408	-96544	GNG12
chr1	68457020	68457020	G	A	ncRNA_intronic	GNG12-AS1	.	.	.	1p31.3	.	.	51991	LOC100133029
chr1	68945934	68945934	A	AACACCAC	intronic	DEPDC1	.	.	.	1p31.2	.	.	-1123	ENSG00000233589
chr1	68945935	68945935	C	A	intronic	DEPDC1	.	.	.	1p31.2	.	rs61771511	-1124	ENSG00000233589
chr1	68980020	68980021	TA	T	ncRNA_intronic	DEPDC1-AS1	.	.	.	1p31.2	.	rs374260265	504	TXNP2
chr1	69762064	69762064	G	GT	intergenic	LINC01707;LINC01758	dist=111379;dist=136874	.	.	1p31.1	.	.	-46959	LOC105378786
chr1	70102763	70102765	TTC	T	intronic	LRRC7	.	.	.	1p31.1	.	rs371522379	-28780	SGO1P1
chr1	70626772	70626773	AT	A	intronic	LRRC40	.	.	.	1p31.1	.	.	19349	RN7SL242P
chr1	71209524	71209524	C	CT	ncRNA_intronic	LINC01788	.	.	.	1p31.1	.	.	-23553	ENSG00000226208
chr1	71558718	71558718	A	C	ncRNA_intronic	ZRANB2-AS2	.	.	.	1p31.1	.	.	-11712	ZRANB2-AS2
chr1	71612000	71612000	C	A	ncRNA_intronic	ZRANB2-AS2	.	.	.	1p31.1	.	rs2421871	-64994	ZRANB2-AS2
chr1	71915691	71915691	T	G	intronic	NEGR1	.	.	.	1p31.1	.	.	-82706	ENSG00000226324
chr1	72034601	72034602	AT	A	intronic	NEGR1	.	.	.	1p31.1	.	.	2036	ENSG00000231985
chr1	72352140	72352140	G	A	intronic	NEGR1	.	.	.	1p31.1	.	rs649012	-49446	NEGR1-IT1
chr1	72513479	72513479	C	A	intronic	NEGR1	.	.	.	1p31.1	.	.	-210785	NEGR1-IT1
chr1	72923500	72923502	CCT	C	intergenic	NEGR1;LINC01360	dist=175223;dist=848351	.	.	1p31.1	.	.	-156373	RPL31P12
chr1	72940384	72940384	G	A	intergenic	NEGR1;LINC01360	dist=192107;dist=831469	.	.	1p31.1	.	.	-173257	RPL31P12
chr1	73147468	73147468	G	A	intergenic	NEGR1;LINC01360	dist=399191;dist=624385	.	.	1p31.1	.	.	83245	LOC339468
chr1	73180302	73180302	C	A	intergenic	NEGR1;LINC01360	dist=432025;dist=591551	.	.	1p31.1	.	.	50411	LOC339468
chr1	73599675	73599675	T	C	intergenic	NEGR1;LINC01360	dist=851398;dist=172178	.	.	1p31.1	.	.	-29214	KRT8P21
chr1	74807246	74807247	GT	G	intronic	FPGT-TNNI3K;TNNI3K	.	.	.	1p31.1	.	.	37238	ENSG00000237324
chr1	75043692	75043692	A	G	ncRNA_intronic	ERICH3-AS1	.	.	.	1p31.1	.	.	-65395	LRRC53
chr1	76018777	76018777	A	G	intronic	SLC44A5	.	.	.	1p31.1	.	.	28958	RPL29P5
chr1	76514055	76514057	ATG	A	intergenic	LOC101927342;ST6GALNAC3	dist=29014;dist=26312	.	.	1p31.1	.	rs145024576	-6680	ENSG00000230027
chr1	76637501	76637501	A	C	intronic	ST6GALNAC3	.	.	.	1p31.1	.	rs556357550	-97113	ST6GALNAC3
chr1	77231835	77231837	GCA	G	intergenic	ST6GALNAC3;ST6GALNAC5	dist=128834;dist=101256	.	.	1p31.1	.	rs141154583	13114	LINC02567
chr1	77457526	77457526	A	G	intronic	ST6GALNAC5	.	.	.	1p31.1	.	rs34991923	76078	ENSG00000230498
chr1	77721939	77721941	TTG	T	intergenic	PIGK;AK5	dist=36807;dist=25721	.	.	1p31.1	.	.	25720	AK5
chr1	77909880	77909882	GTA	G	intronic	AK5	.	.	.	1p31.1	.	rs145861247	-23871	RNU7-8P
chr1	78234380	78234382	GTC	G	intergenic	USP33;MIGA1	dist=8816;dist=10927	.	.	1p31.1	.	rs372323768	6181	ACTG1P21
chr1	78265540	78265540	C	CA	intronic	MIGA1	.	.	.	1p31.1	.	rs200085217	12080	LOC653631
chr1	78575411	78575411	G	GT	intronic	GIPC2	.	.	.	1p31.1	.	rs200260480	-14813	RNA5SP22
chr1	79439128	79439128	G	A	intronic	ADGRL4	.	.	.	1p31.1	.	.	33366	ADGRL4
chr1	79494497	79494497	T	A	intergenic	ADGRL4;LINC01781	dist=22002;dist=1506943	.	.	1p31.1	.	rs76528455	-22003	ADGRL4
chr1	80037173	80037173	C	CAT	intergenic	ADGRL4;LINC01781	dist=564678;dist=964267	.	.	1p31.1	.	rs201656792	-50420	ADH5P2
chr1	80529105	80529105	A	G	intergenic	ADGRL4;LINC01781	dist=1056610;dist=472335	.	.	1p31.1	.	rs372732568	29816	LOC553139
chr1	80969136	80969136	G	A	intergenic	ADGRL4;LINC01781	dist=1496641;dist=32304	.	.	1p31.1	.	.	-7563	COX6A1P1
chr1	81977087	81977087	A	G	intergenic	LINC01781;LOC101927434	dist=864614;dist=2478	.	.	1p31.1	.	rs554601608	-6304	ENSG00000227960
chr1	82023116	82023116	A	AAG	ncRNA_intronic	LOC101927434	.	.	.	1p31.1	.	.	270	LOC101927434
chr1	82313065	82313065	A	G	intronic	ADGRL2	.	.	.	1p31.1	.	.	-125688	ST13P20
chr1	82988731	82988732	GA	G	intergenic	ADGRL2;LINC01362	dist=529115;dist=380134	.	.	1p31.1	.	rs111989163	-261915	ENSG00000233290
chr1	83089743	83089743	A	G	intergenic	ADGRL2;LINC01362	dist=630127;dist=279123	.	.	1p31.1	.	.	279122	LINC01362
chr1	83407583	83407585	ATG	A	ncRNA_intronic	LINC01362	.	.	.	1p31.1	.	.	-38718	LINC01362
chr1	83684290	83684290	A	AT	intergenic	LINC01362;LINC01712	dist=51792;dist=227447	.	.	1p31.1	.	.	227445	LINC01712
chr1	84381479	84381479	G	GA	intronic	TTLL7	.	.	.	1p31.1	.	.	-54774	LINC01725
chr1	84860836	84860836	A	G	intergenic	UOX;DNASE2B	dist=10352;dist=3379	.	.	1p31.1	.	.	2739	UOX
chr1	84899508	84899509	TA	T	intergenic	DNASE2B;RPF1	dist=18817;dist=45411	.	.	1p31.1	.	.	-35294	DNASE2B
chr1	84950366	84950366	C	CT	intronic	RPF1	.	.	.	1p22.3	.	.	-5447	RPF1
chr1	85275714	85275714	A	G	intergenic	SSX2IP;LPAR3	dist=119474;dist=3372	.	.	1p22.3	.	rs2892844	83181	LPAR3
chr1	85627407	85627407	T	TA	intronic	SYDE2	.	.	.	1p22.3	.	.	-27931	MIR4423
chr1	85716929	85716929	T	G	UTR3	C1orf52	NM_198077:c.*1383A>C	.	.	1p22.3	.	.	8425	C1orf52
chr1	85931366	85931368	CGT	C	intronic	DDAH1	.	.	.	1p22.3	.	.	1609	ENSG00000273264
chr1	86030723	86030723	C	CA	intronic	DDAH1	.	.	.	1p22.3	.	rs560705676	13322	DDAH1
chr1	87435808	87435808	C	CA	intronic	HS2ST1	.	.	.	1p22.3	.	.	22883	ENSG00000267561
chr1	88195705	88195705	T	C	intergenic	LINC01364;PKN2-AS1	dist=358367;dist=807491	.	.	1p22.3	.	.	-276650	RNA5SP52
chr1	88251616	88251616	A	G	intergenic	LINC01364;PKN2-AS1	dist=414278;dist=751580	.	.	1p22.3	.	.	-332561	RNA5SP52
chr1	88268842	88268844	AAT	A	intergenic	LINC01364;PKN2-AS1	dist=431504;dist=734352	.	.	1p22.3	.	rs368172659	-349787	RNA5SP52
chr1	88431657	88431659	AAT	A	intergenic	LINC01364;PKN2-AS1	dist=594319;dist=571537	.	.	1p22.2	.	rs570519014	347176	ENSG00000270507
chr1	88470290	88470290	A	G	intergenic	LINC01364;PKN2-AS1	dist=632952;dist=532906	.	.	1p22.2	.	.	308545	ENSG00000270507
chr1	90160144	90160144	C	CT	intronic	LRRC8C	.	.	.	1p22.2	.	rs33917661	-33129	LOC100505788
chr1	91037704	91037706	AGT	A	intergenic	ZNF326;SNORD3G	dist=536615;dist=85601	.	.	1p22.2	.	rs377056241	-38676	LOC105378852
chr1	91240048	91240048	A	G	intergenic	BARHL2;LOC105378853	dist=57254;dist=8493	.	.	1p22.2	.	.	-57255	BARHL2
chr1	91331832	91331832	A	ACTTTT	intergenic	LINC01763;ZNF644	dist=11376;dist=49025	.	.	1p22.2	.	rs150749626	-3356	ENSG00000272094
chr1	91534553	91534553	A	G	intergenic	ZNF644;HFM1	dist=46741;dist=191770	.	.	1p22.2	.	.	-45122	RPL5P6
chr1	91894076	91894076	G	GA	intergenic	HFM1;CDC7	dist=23650;dist=72328	.	.	1p22.2	.	.	-23651	HFM1
chr1	92217179	92217180	CT	C	intronic	TGFBR3	.	.	.	1p22.1	.	.	78450	RN7SL653P
chr1	92649729	92649729	A	G	exonic	KIAA1107	.	nonsynonymous SNV	KIAA1107:NM_015237:exon7:c.A3682G:p.K1228E	1p22.1	.	.	5064	ENSG00000273487
chr1	92714824	92714825	CT	C	intronic	GLMN	.	.	.	1p22.1	.	rs59926635	-19812	ACTBP12
chr1	92910920	92910920	C	T	intergenic	RPAP2;GFI1	dist=57188;dist=29398	.	.	1p22.1	.	.	41512	GFI1
chr1	93270880	93270880	A	T	intergenic	EVI5;RPL5	dist=12919;dist=26663	.	.	1p22.1	.	.	-12920	EVI5
chr1	93370568	93370568	C	A	intronic	FAM69A	.	.	.	1p22.1	.	.	25684	LOC100127934
chr1	93773527	93773527	T	C	intergenic	CCDC18;CCDC18-AS1	dist=29240;dist=2139	.	.	1p22.1	.	.	-28842	LOC100130531
chr1	93857829	93857831	AAG	A	intergenic	DR1;FNBP1L	dist=29681;dist=55857	.	.	1p22.1	.	rs141167885	-6562	ENSG00000207379
chr1	94014121	94014121	A	G	intronic	FNBP1L	.	.	.	1p22.1	.	.	43403	LOC100129046
chr1	94403961	94403963	GAC	G	intergenic	GCLM;ABCA4	dist=28807;dist=54431	.	.	1p22.1	.	.	-3162	ENSG00000233129
chr1	94469836	94469836	C	A	intronic	ABCA4	.	.	.	1p22.1	.	.	-69037	ENSG00000233129
chr1	94865960	94865961	GA	G	intergenic	ARHGAP29;ABCD3	dist=152644;dist=17972	.	.	1p21.3	.	.	6516	RPL21P26
chr1	94900532	94900532	G	GT	intronic	ABCD3	.	.	.	1p21.3	.	rs369446876	-16600	ABCD3
chr1	95354197	95354197	C	CT	intronic	SLC44A3	.	.	.	1p21.3	.	rs370440327	38636	CNN3
chr1	95394114	95394115	TA	T	ncRNA_intronic	LOC729970	.	.	.	1p21.3	.	.	-993	LOC729970
chr1	95684883	95684883	T	TA	ncRNA_intronic	LOC101928118	.	.	.	1p21.3	.	rs546992038	14654	LOC101928118
chr1	96104579	96104579	G	T	intergenic	LOC100996635;LOC102723661	dist=123559;dist=353045	.	.	1p21.3	.	.	-128908	LOC100996635
chr1	97263632	97263633	TA	T	intronic	PTBP2	.	.	.	1p21.3	.	rs563043412	-76458	PTBP2
chr1	99854816	99854816	T	A	intergenic	PLPPR4;LINC01708	dist=79678;dist=83160	.	.	1p21.2	.	rs372246872	75117	ENSG00000233983
chr1	99915667	99915668	CA	C	intergenic	PLPPR4;LINC01708	dist=140529;dist=22308	.	.	1p21.2	.	.	14265	ENSG00000233983
chr1	100186945	100186945	T	TA	intronic	FRRS1	.	.	.	1p21.2	.	.	-23150	HMGB3P10
chr1	100448737	100448739	GGT	G	intronic	SLC35A3	.	.	.	1p21.2	.	.	-12900	ENSG00000228084
chr1	100909058	100909059	AT	A	intronic	CDC14A	.	.	.	1p21.2	.	.	42493	ENSG00000228086
chr1	101837575	101837577	GTA	G	ncRNA_intronic	LINC01307	.	.	.	1p21.2	.	rs397783742	-48683	LINC01307
chr1	102179436	102179439	GGGT	G	intergenic	LINC01307;OLFM3	dist=336567;dist=88684	.	.	1p21.2	.	.	9858	LINC01709
chr1	103582209	103582211	AGT	A	intergenic	COL11A1;LOC101928436	dist=8157;dist=377492	.	.	1p21.1	.	.	-8158	COL11A1
chr1	104542979	104542979	G	GA	intergenic	AMY1C;LOC100129138	dist=241665;dist=72666	.	.	1p21.1	.	.	72665	LOC100129138
chr1	104818411	104818411	G	GT	intergenic	LOC100129138;LINC01676	dist=198718;dist=1313905	.	.	1p21.1	.	rs576612456	-121681	FTLP17
chr1	105234693	105234693	A	G	intergenic	LOC100129138;LINC01676	dist=615000;dist=897623	.	.	1p21.1	.	rs72688983	-537963	FTLP17
chr1	105337698	105337698	T	C	intergenic	LOC100129138;LINC01676	dist=718005;dist=794618	.	.	1p21.1	.	.	638917	CDK4P1
chr1	105799615	105799615	C	G	intergenic	LOC100129138;LINC01676	dist=1179922;dist=332701	.	.	1p21.1	.	rs2809324	177000	CDK4P1
chr1	105799656	105799656	C	T	intergenic	LOC100129138;LINC01676	dist=1179963;dist=332660	.	.	1p21.1	.	rs2842212	176959	CDK4P1
chr1	106268924	106268925	GA	G	intergenic	LINC01676;LINC01677	dist=107367;dist=201321	.	.	1p21.1	.	.	-28264	SEPT2P1
chr1	106735338	106735338	T	G	intergenic	LINC01677;LINC01661	dist=164463;dist=625523	.	.	1p21.1	.	rs2380235	-111338	LOC126987
chr1	106735457	106735457	A	G	intergenic	LINC01677;LINC01661	dist=164582;dist=625404	.	.	1p21.1	.	rs2380236	-111457	LOC126987
chr1	106873477	106873477	G	A	intergenic	LINC01677;LINC01661	dist=302602;dist=487384	.	.	1p21.1	.	rs111759915	213888	ENSG00000270342
chr1	106972374	106972374	C	CA	intergenic	LINC01677;LINC01661	dist=401499;dist=388487	.	.	1p21.1	.	.	114991	ENSG00000270342
chr1	107346264	107346264	G	A	intergenic	LINC01677;LINC01661	dist=775389;dist=14597	.	.	1p13.3	.	.	-216	MTATP6P14
chr1	107465513	107465513	G	A	intergenic	LINC01661;PRMT6	dist=84698;dist=133754	.	.	1p13.3	.	rs199568266	-105241	NDE1P1
chr1	108364975	108364976	GA	G	intronic	VAV3	.	.	.	1p13.3	.	.	142088	VAV3-AS1
chr1	109147487	109147487	C	CA	intronic	FAM102B	.	.	.	1p13.3	.	rs540124247	-44777	FAM102B
chr1	109228987	109228987	A	G	intergenic	HENMT1;PRPF38B	dist=24839;dist=5945	.	.	1p13.3	.	rs572387763	5944	PRPF38B
chr1	110908723	110908725	TAC	T	intronic	SLC16A4	.	.	.	1p13.3	.	.	4050	ENSG00000273373
chr1	112824930	112824930	T	C	intergenic	LINC01750;CTTNBP2NL	dist=283467;dist=113870	.	.	1p13.2	.	.	78219	LOC105378909
chr1	112994812	112994812	C	T	intronic	CTTNBP2NL	.	.	.	1p13.2	.	rs1018713	9642	MIR4256
chr1	113091621	113091623	TTG	T	intronic	ST7L	.	.	.	1p13.2	.	rs375208340	-30559	ENSG00000273483
chr1	113111511	113111511	A	T	intronic	ST7L	.	.	.	1p13.2	.	rs575942836	50283	CAPZA1
chr1	113160339	113160339	T	A	intronic	ST7L	.	.	.	1p13.2	.	rs3034521	1455	CAPZA1
chr1	113170582	113170583	CA	C	intronic	CAPZA1	.	.	.	1p13.2	.	.	-1736	MRPL53P1
chr1	113342368	113342368	C	T	intergenic	FAM19A3;LINC01356	dist=72512;dist=20423	.	.	1p13.2	.	.	50281	HP08777
chr1	114686434	114686434	A	C	intronic	SYT6	.	.	.	1p13.2	.	.	10106	SYT6
chr1	114926351	114926351	T	C	intergenic	SYT6;TRIM33	dist=229879;dist=9048	.	.	1p13.2	.	rs6686961	-29744	LOC100421116
chr1	115138103	115138104	CA	C	intronic	DENND2C	.	.	.	1p13.2	.	.	-13839	BCAS2
chr1	116570250	116570251	GT	G	intronic	SLC22A15	.	.	.	1p13.1	.	.	-9925	ENSG00000237993
chr1	117413928	117413929	CT	C	intergenic	CD2;PTGFRN	dist=102077;dist=38616	.	.	1p13.1	.	.	38223	ENSG00000272715
chr1	117926372	117926372	T	A	intronic	MAN1A2	.	.	.	1p12	.	rs1768790	-16302	MAN1A2
chr1	118300750	118300750	T	C	intergenic	FAM46C;GDAP2	dist=129739;dist=105357	.	.	1p12	.	rs544173	20780	PNRC2P1
chr1	118454376	118454376	T	TA	intronic	GDAP2	.	.	.	1p12	.	.	17925	GDAP2
chr1	119451368	119451370	GTC	G	intronic	TBX15	.	.	.	1p12	.	rs145625575	80808	TBX15
chr1	119622593	119622595	TGA	T	intronic	WARS2	.	.	.	1p12	.	.	5981	RBMX2P3
chr1	119658536	119658538	AGT	A	intronic	WARS2	.	.	.	1p12	.	.	11395	RPS3AP12
chr1	119743577	119743577	G	C	ncRNA_intronic	LOC101929147	.	.	.	1p12	.	rs9661423	19162	RPL6P2
chr1	120670986	120670988	GGA	G	intergenic	NOTCH2;FAM72B	dist=58669;dist=168017	.	.	1p11.2	.	rs374640070	-51764	LOC101929178
chr1	121429505	121429505	C	T	intergenic	EMBP1;NONE	dist=115819;dist=NONE	.	.	1p11.2	.	rs373443766	-107184	LINC01691
chr1	144828748	144828748	C	T	exonic	NBPF8;NBPF9	.	unknown	UNKNOWN	1q21.1	.	rs144947204	7118	ENSG00000254539
chr1	144828784	144828784	A	G	exonic	NBPF8;NBPF9	.	unknown	UNKNOWN	1q21.1	.	rs78667364	7082	ENSG00000254539
chr1	145827894	145827894	C	T	ncRNA_intronic	NBPF25P	.	.	.	1q21.1	.	.	-690	NBPF25P
chr1	146476091	146476094	GGAA	G	intronic	NBPF19	.	.	.	1q21.1	.	.	-915	ENSG00000234225
chr1	146480757	146480757	A	C	intronic	NBPF19	.	.	.	1q21.1	.	rs199999377	-5581	ENSG00000234225
chr1	146480761	146480761	A	G	intronic	NBPF19	.	.	.	1q21.1	.	.	-5585	ENSG00000234225
chr1	146593892	146593892	C	G	intronic	NBPF19	.	.	.	1q21.1	.	rs2083719	2375	NBPF13P
chr1	147248081	147248081	A	G	intronic	NBPF19	.	.	.	1q21.2	.	rs77770949	1618	ENSG00000234190
chr1	147324681	147324685	AAAAT	A	intronic	NBPF19	.	.	.	1q21.2	.	rs370072258	-11596	LOC391092
chr1	147376947	147376947	C	A	intronic	GJA8;NBPF19	.	.	.	1q21.2	.	.	-2002	GJA8
chr1	147724158	147724158	C	T	intronic	NBPF19	.	.	.	1q21.2	.	rs61809962	-5719	ENSG00000227700
chr1	147966827	147966827	T	TTTCCTTCCTTCCTTCCTTCCTTCCTTCCTTCC	intronic	NBPF19	.	.	.	1q21.2	.	.	-11409	PPIAL4A
chr1	148176217	148176220	AGAG	A	intronic	NBPF19;NBPF26	.	.	.	1q21.2	.	.	16951	LOC729086
chr1	149779376	149779378	AAG	A	intronic	HIST2H2BF	.	.	.	1q21.2	.	.	4549	HIST2H2BF
chr1	149872795	149872795	C	CT	downstream	BOLA1	dist=447	.	.	1q21.2	.	rs587698840	-13330	HIST2H2AB
chr1	149894328	149894330	CAT	C	downstream	SF3B4	dist=879	.	.	1q21.2	.	.	-4895	SV2A
chr1	150166357	150166357	C	T	intergenic	LOC105371433;ANP32E	dist=12894;dist=24360	.	.	1q21.2	.	.	17572	RN7SL480P
chr1	150230422	150230424	GCT	G	UTR5	CA14	NM_012113:c.-102_-100delinsG	.	.	1q21.2	.	rs141941429	-869	CA14
chr1	150353736	150353737	CA	C	intronic	RPRD2	.	.	.	1q21.3	.	.	-18170	RPRD2
chr1	150806413	150806413	C	CT	intronic	ARNT	.	.	.	1q21.3	.	.	-25497	CTSK
chr1	150952871	150952871	C	CA	intergenic	CERS2;ANXA9	dist=5392;dist=1628	.	.	1q21.3	.	.	1621	ANXA9
chr1	150980789	150980789	C	T	UTR5	MINDY1	NM_018379:c.-5696G>A;NM_001163258:c.-2158G>A	.	.	1q21.3	.	.	64	MINDY1
chr1	150996502	150996503	CA	C	intronic	PRUNE1	.	.	.	1q21.3	.	.	12525	BNIPL
chr1	151181913	151181914	AT	A	intronic	PIP5K1A	.	.	.	1q21.3	.	.	-11489	PIP5K1A
chr1	151202395	151202395	T	TA	intronic	PIP5K1A	.	.	.	1q21.3	.	rs587775070	24783	PSMD4
chr1	151635978	151635978	A	AT	intronic	SNX27	.	.	.	1q21.3	.	.	37523	ENSG00000227045
chr1	151859050	151859050	G	A	intronic	THEM4	.	.	.	1q21.3	.	rs6698740	23310	THEM4
chr1	152743345	152743345	G	GT	intergenic	KPRP;LCE1F	dist=8816;dist=5503	.	.	1q21.3	.	.	5502	LCE1F
chr1	153312828	153312828	A	G	intronic	PGLYRP4	.	.	.	1q21.3	.	.	8487	PGLYRP4
chr1	153362104	153362106	GAC	G	downstream	S100A8	dist=402	.	.	1q21.3	.	rs142018339	1557	S100A8
chr1	153455980	153455980	T	TA	intergenic	S100A7;S100A6	dist=22843;dist=51096	.	.	1q21.3	.	.	17259	RN7SL44P
chr1	153699898	153699898	G	A	upstream	INTS3	dist=645	.	.	1q21.3	.	.	644	INTS3
chr1	154265138	154265141	TTTA	T	intergenic	HAX1;AQP10	dist=16783;dist=28451	.	.	1q21.3	.	.	-4203	ENSG00000252682
chr1	154873780	154873780	G	GT	intergenic	KCNN3;PMVK	dist=31026;dist=23428	.	.	1q21.3	.	.	-31025	KCNN3
chr1	156365052	156365052	C	CT	intergenic	RHBG;C1orf61	dist=10039;dist=8992	.	.	1q22	.	.	-7035	ENSG00000237390
chr1	156621365	156621365	A	T	exonic	BCAN	.	nonsynonymous SNV	BCAN:NM_021948:exon7:c.A1181T:p.Q394L,BCAN:NM_198427:exon7:c.A1181T:p.Q394L	1q23.1	.	.	-6687	ENSG00000272405
chr1	157141823	157141823	T	C	intergenic	ETV3;FCRL5	dist=33440;dist=341344	.	.	1q23.1	.	.	13354	ENSG00000229961
chr1	157252502	157252502	G	T	intergenic	ETV3;FCRL5	dist=144119;dist=230665	.	.	1q23.1	.	.	-1997	LOC105371455
chr1	159010160	159010160	A	G	intronic	IFI16	.	.	.	1q23.1	.	.	-40403	IFI16
chr1	159077096	159077100	ATGTG	A	intergenic	AIM2;CADM3	dist=30405;dist=64254	.	.	1q23.1	.	rs139705107	-25509	RAD1P2
chr1	159089715	159089715	T	C	intergenic	AIM2;CADM3	dist=43024;dist=51639	.	.	1q23.1	.	rs1122609	21758	TRR-TCT4-1
chr1	159125572	159125572	A	C	intergenic	AIM2;CADM3	dist=78881;dist=15782	.	.	1q23.2	.	.	-8687	AIM2
chr1	159177323	159177323	T	C	intergenic	ACKR1;FCER1A	dist=1033;dist=82181	.	.	1q23.2	.	rs863005	439	CADM3-AS1
chr1	160132962	160132963	CT	C	intronic	ATP1A4	.	.	.	1q23.2	.	rs545251392	-11611	ATP1A4
chr1	160418110	160418110	A	T	intergenic	VANGL2;SLAMF6	dist=19642;dist=36710	.	.	1q23.2	.	rs59647813	-47747	VANGL2
chr1	160420385	160420389	CCTCT	C	intergenic	VANGL2;SLAMF6	dist=21917;dist=34431	.	.	1q23.2	.	rs371114588	-50022	VANGL2
chr1	160501750	160501750	T	G	intergenic	SLAMF6;CD84	dist=8698;dist=9134	.	.	1q23.3	.	.	5112	LOC105371468
chr1	160857189	160857189	G	T	intergenic	ITLN1;LOC101928372	dist=2229;dist=45066	.	.	1q23.3	.	.	-2230	ITLN1
chr1	160874552	160874552	A	T	intergenic	ITLN1;LOC101928372	dist=19592;dist=27703	.	.	1q23.3	.	.	-9874	LOC646347
chr1	161041086	161041086	T	C	UTR3	NECTIN4	NM_030916:c.*1365A>G	.	.	1q23.3	.	.	-1327	ARHGAP30
chr1	161234731	161234731	G	T	intronic	PCP4L1	.	.	.	1q23.3	.	.	-6215	PCP4L1
chr1	161345470	161345470	G	A	intergenic	CFAP126;FCGR2A	dist=7797;dist=129735	.	.	1q23.3	.	.	3689	RRM2P2
chr1	161760647	161760647	T	C	intronic	ATF6	.	.	.	1q23.3	.	.	-24564	ATF6
chr1	161934919	161934919	G	C	intergenic	ATF6;OLFML2B	dist=1059;dist=18063	.	.	1q23.3	.	rs112877154	58724	OLFML2B
chr1	162318988	162318989	GA	G	intronic	NOS1AP	.	.	.	1q23.3	.	rs551039040	-6653	MIR556
chr1	162466201	162466202	CA	C	upstream	UHMK1	dist=762	.	.	1q23.3	.	rs397981716	761	UHMK1
chr1	163029242	163029246	CACAT	C	intergenic	CCDC190;RGS4	dist=190637;dist=9150	.	.	1q23.3	.	.	9149	RGS4
chr1	163460163	163460163	C	T	intergenic	LOC100422212;PBX1	dist=67182;dist=1068434	.	.	1q23.3	.	.	19110	RNA5SP63
chr1	164441302	164441306	CCTCT	C	intergenic	LOC100422212;PBX1	dist=1048321;dist=87291	.	.	1q23.3	.	.	83514	PBX1
chr1	165195010	165195010	C	G	intronic	LMX1A	.	.	.	1q23.3	.	.	-15147	LOC105371561
chr1	165289823	165289823	T	C	intronic	LMX1A	.	.	.	1q23.3	.	.	36128	LMX1A
chr1	165564527	165564527	T	TA	intergenic	LOC400794;MGST3	dist=13135;dist=35583	.	.	1q24.1	.	.	3172	ENSG00000236206
chr1	165756207	165756208	TG	T	intergenic	LOC100147773;UCK2	dist=11522;dist=40524	.	.	1q24.1	.	rs143472105	-18042	LOC100147773
chr1	166342994	166342994	A	AT	intergenic	FAM78B;LINC01675	dist=207002;dist=102015	.	.	1q24.1	.	.	-38874	ENSG00000229588
chr1	166461976	166461977	TA	T	intergenic	LINC01675;FMO9P	dist=2700;dist=111176	.	.	1q24.1	.	rs59513007	-2701	LINC01675
chr1	167066927	167066928	TA	T	intronic	DUSP27	.	.	.	1q24.1	.	.	-3646	DUSP27
chr1	167559398	167559398	A	G	intergenic	CREG1;RCSD1	dist=36342;dist=40032	.	.	1q24.2	.	rs12404345	1187	RPS18P4
chr1	167595525	167595527	TTG	T	intergenic	CREG1;RCSD1	dist=72469;dist=3903	.	.	1q24.2	.	rs577095242	3802	RCSD1
chr1	167893778	167893778	G	GA	intronic	MPC2	.	.	.	1q24.2	.	.	-10326	ADCY10
chr1	168166979	168166979	G	T	intronic	TIPRL	.	.	.	1q24.2	.	rs4414023	12830	RPL34P1
chr1	168426828	168426828	G	A	intergenic	LOC100505918;LOC101928565	dist=34934;dist=6524	.	.	1q24.2	.	.	-6275	QRSL1P1
chr1	169932426	169932426	G	A	intronic	KIFAP3	.	.	.	1q24.2	.	rs646730	-5040	RN7SL269P
chr1	170733830	170733830	T	A	intergenic	PRRX1;MROH9	dist=25289;dist=170782	.	.	1q24.2	.	.	-97484	ENSG00000271811
chr1	171832200	171832200	A	T	intronic	DNM3	.	.	.	1q24.3	.	rs61333967	1126	DNM3-IT1
chr1	171859758	171859758	G	GT	intronic	DNM3	.	.	.	1q24.3	.	.	-26432	DNM3-IT1
chr1	173092060	173092061	CA	C	intergenic	TNFSF18;TNFSF4	dist=71957;dist=60809	.	.	1q25.1	.	.	19449	GOT2P2
chr1	173485141	173485141	A	G	intronic	SLC9C2	.	.	.	1q25.1	.	.	-38737	PRDX6
chr1	174385175	174385175	C	T	intronic	RABGAP1L	.	.	.	1q25.1	.	rs12072385	32036	GPR52
chr1	174773412	174773412	G	T	intronic	RABGAP1L	.	.	.	1q25.1	.	rs201799541	45893	NDUFAF4P4
chr1	175499431	175499431	G	T	intronic	TNR	.	.	.	1q25.1	.	rs860901	26522	TNR-IT1
chr1	175563993	175563995	TAA	T	intronic	TNR	.	.	.	1q25.1	.	.	-38040	TNR-IT1
chr1	176027320	176027320	G	GGT	intronic	RFWD2	.	.	.	1q25.2	.	.	-40908	ENSG00000228686
chr1	176043927	176043928	GA	G	intronic	RFWD2	.	.	.	1q25.2	.	rs79480972	-57515	ENSG00000228686
chr1	176341827	176341827	A	AT	intergenic	RFWD2;PAPPA2	dist=165447;dist=90480	.	.	1q25.2	.	.	-4057	MORF4L1P7
chr1	176795799	176795799	T	C	intronic	PAPPA2	.	.	.	1q25.2	.	.	202781	MIR488
chr1	177684431	177684431	C	T	intergenic	LINC01741;SEC16B	dist=4966;dist=213811	.	.	1q25.2	.	rs7536071	-14773	LINC01741
chr1	177993701	177993701	T	C	ncRNA_intronic	LOC730102	.	.	.	1q25.2	.	.	13440	CRYZL2P
chr1	178645066	178645066	T	C	intergenic	C1orf220;MIR4424	dist=127042;dist=1818	.	.	1q25.2	.	rs4652310	1817	MIR4424
chr1	179940167	179940167	G	GT	intronic	CEP350	.	.	.	1q25.2	.	rs202043163	-2438	RPSAP16
chr1	180099682	180099685	GTTA	G	intergenic	CEP350;QSOX1	dist=15667;dist=24283	.	.	1q25.2	.	.	-6658	ENSG00000261817
chr1	180490323	180490323	T	A	intergenic	ACBD6;OVAAL	dist=18301;dist=37787	.	.	1q25.3	.	rs7511909	-2069	ENSG00000206905
chr1	180995312	180995312	T	C	intergenic	STX6;MR1	dist=3055;dist=7249	.	.	1q25.3	.	rs1537020	-3266	STX6
chr1	181350303	181350304	CA	C	intergenic	LINC01699;CACNA1E	dist=142563;dist=102382	.	.	1q25.3	.	.	31933	CACNA1E
chr1	181806858	181806859	TA	T	intergenic	CACNA1E;ZNF648	dist=30937;dist=216846	.	.	1q25.3	.	.	2049	RN7SKP229
chr1	181973092	181973092	T	G	intergenic	CACNA1E;ZNF648	dist=197171;dist=50613	.	.	1q25.3	.	.	57754	ZNF648
chr1	184769591	184769591	T	C	intronic	FAM129A	.	.	.	1q25.3	.	.	21031	RNU7-13P
chr1	185239434	185239434	T	C	intronic	SWT1	.	.	.	1q25.3	.	rs56355331	-3768	ENSG00000252612
chr1	185292302	185292303	TA	T	downstream	GS1-279B7.1	dist=676	.	.	1q25.3	.	rs532875714	-5392	ENSG00000273004
chr1	185294984	185294984	T	A	ncRNA_intronic	GS1-279B7.1	.	.	.	1q25.3	.	rs12760156	-8074	ENSG00000273004
chr1	185828791	185828794	TTTA	T	intronic	HMCN1	.	.	.	1q31.1	.	.	-125109	HMCN1
chr1	186241738	186241738	T	C	intergenic	HMCN1;PRG4	dist=81653;dist=23667	.	.	1q31.1	.	rs857584	23666	PRG4
chr1	186463296	186463296	G	A	intergenic	LOC102724919;PTGS2	dist=23873;dist=177648	.	.	1q31.1	.	.	27608	ENSG00000273198
chr1	186584745	186584745	A	AAT	intergenic	LOC102724919;PTGS2	dist=145322;dist=56199	.	.	1q31.1	.	rs574721978	-34420	LOC100131939
chr1	186739981	186739983	ACT	A	intergenic	PACERR;PLA2G4A	dist=89403;dist=58049	.	.	1q31.1	.	.	58048	PLA2G4A
chr1	186807555	186807555	G	T	intronic	PLA2G4A	.	.	.	1q31.1	.	.	-9524	PLA2G4A
chr1	187525344	187525344	G	GT	intergenic	LINC01037;NONE	dist=78990;dist=NONE	.	.	1q31.1	.	.	6844	FDPSP1
chr1	187872388	187872388	C	CAT	intergenic	LINC01037;NONE	dist=426034;dist=NONE	.	.	1q31.1	.	.	164267	ENSG00000150732
chr1	188040096	188040096	C	T	intergenic	LINC01037;BRINP3	dist=593742;dist=2026701	.	.	1q31.1	.	rs72723234	-3441	ENSG00000150732
chr1	188176766	188176766	C	A	intergenic	LINC01037;BRINP3	dist=730412;dist=1890031	.	.	1q31.1	.	rs72725255	10764	ENSG00000261182
chr1	189132418	189132418	A	G	intergenic	LINC01037;BRINP3	dist=1686064;dist=934379	.	.	1q31.1	.	rs7528305	-21831	GAPDHP75
chr1	189258895	189258895	T	C	intergenic	LINC01037;BRINP3	dist=1812541;dist=807902	.	.	1q31.1	.	rs551168410	-148308	GAPDHP75
chr1	189389692	189389693	TA	T	intergenic	LINC01037;BRINP3	dist=1943338;dist=677104	.	.	1q31.1	.	.	245692	RNA5SP73
chr1	189647306	189647306	T	G	intergenic	NONE;BRINP3	dist=NONE;dist=419491	.	.	1q31.1	.	.	-11921	RNA5SP73
chr1	189903974	189903974	G	GA	intergenic	NONE;BRINP3	dist=NONE;dist=162823	.	.	1q31.1	.	.	58358	LOC647132
chr1	190029137	190029137	A	T	intergenic	NONE;BRINP3	dist=NONE;dist=37660	.	.	1q31.1	.	.	-66805	LOC647132
chr1	190083656	190083658	CTG	C	intronic	BRINP3	.	.	.	1q31.1	.	.	-121324	LOC647132
chr1	190519015	190519015	G	GCA	intergenic	LINC01351;LINC01720	dist=68491;dist=75005	.	.	1q31.1	.	.	-69507	ENSG00000241505
chr1	190851852	190851853	CT	C	intergenic	LINC01720;LINC01680	dist=81064;dist=338436	.	.	1q31.2	.	.	-85199	ENSG00000238108
chr1	191146392	191146392	T	C	intergenic	LINC01720;LINC01680	dist=375604;dist=43897	.	.	1q31.2	.	rs10801027	2476	ENSG00000271187
chr1	191966111	191966112	CA	C	intergenic	LINC01680;RGS18	dist=768483;dist=161480	.	.	1q31.2	.	rs61500236	-106753	ENSG00000223344
chr1	192939670	192939670	A	G	intergenic	LINC01032;UCHL5	dist=22283;dist=41713	.	.	1q31.2	.	.	24244	ZNF101P2
chr1	193111228	193111230	TGA	T	intronic	CDC73	.	.	.	1q31.2	.	rs147167392	-5596	MIR1278
chr1	193169888	193169890	CGT	C	intronic	CDC73	.	.	.	1q31.2	.	rs142985082	-14105	B3GALT2
chr1	193236034	193236034	A	AT	intergenic	CDC73;LINC01031	dist=12092;dist=37841	.	.	1q31.2	.	.	-80251	B3GALT2
chr1	194000766	194000766	C	CT	intergenic	LINC01031;LINC01724	dist=665683;dist=2013244	.	.	1q31.3	.	rs561893979	117836	ENSG00000227240
chr1	194091817	194091819	TTG	T	intergenic	LINC01031;LINC01724	dist=756734;dist=1922191	.	.	1q31.3	.	.	26783	ENSG00000227240
chr1	194645318	194645320	AAT	A	intergenic	LINC01031;LINC01724	dist=1310235;dist=1368690	.	.	1q31.3	.	rs398103539	42604	ENSG00000228167
chr1	194973609	194973610	TA	T	intergenic	LINC01031;LINC01724	dist=1638526;dist=1040400	.	.	1q31.3	.	.	-285685	ENSG00000228167
chr1	195078407	195078407	T	C	intergenic	LINC01031;LINC01724	dist=1743324;dist=935603	.	.	1q31.3	.	rs369137004	-390483	ENSG00000228167
chr1	195502271	195502271	G	GA	intergenic	NONE;LINC01724	dist=NONE;dist=511739	.	.	1q31.3	.	.	527931	LINC01724
chr1	195678600	195678600	C	CT	intergenic	NONE;LINC01724	dist=NONE;dist=335410	.	.	1q31.3	.	.	351602	LINC01724
chr1	196090171	196090173	TAC	T	intergenic	LINC01724;KCNT2	dist=32326;dist=104737	.	.	1q31.3	.	rs144893879	-59969	LINC01724
chr1	196764105	196764105	C	CT	downstream	CFHR3	dist=902	.	.	1q31.3	.	rs35917691	-20181	CFHR3
chr1	197011947	197011947	T	TA	intronic	F13B	.	.	.	1q31.3	.	.	24449	F13B
chr1	197423064	197423067	TTAA	T	intronic	CRB1	.	.	.	1q31.3	.	rs376193783	-6466	ENSG00000230260
chr1	197442983	197442984	CA	C	intronic	CRB1	.	.	.	1q31.3	.	.	-26385	ENSG00000230260
chr1	197773283	197773283	C	A	intergenic	DENND1B;C1orf53	dist=28660;dist=98399	.	.	1q31.3	.	.	-28458	DENND1B
chr1	197920216	197920216	C	CT	intergenic	LHX9;NEK7	dist=20943;dist=205892	.	.	1q31.3	.	rs199554920	-39180	LHX9
chr1	198125000	198125000	A	C	intergenic	LHX9;NEK7	dist=225727;dist=1108	.	.	1q31.3	.	rs548529965	1092	NEK7
chr1	198191574	198191574	G	A	intronic	NEK7	.	.	.	1q31.3	.	.	-24259	PRR13P1
chr1	198522347	198522347	T	C	intergenic	ATP6V1G3;PTPRC	dist=12272;dist=85751	.	.	1q31.3	.	.	-12273	ATP6V1G3
chr1	198913272	198913273	AT	A	intergenic	MIR181A1HG;LINC01222	dist=6714;dist=48445	.	.	1q32.1	.	.	4859	RPS2P9
chr1	199382909	199382909	C	T	intergenic	LINC01221;NR5A2	dist=337045;dist=613821	.	.	1q32.1	.	rs200287513	-26641	NR5A2
chr1	199382911	199382911	T	C	intergenic	LINC01221;NR5A2	dist=337047;dist=613819	.	.	1q32.1	.	.	-26643	NR5A2
chr1	199560842	199560842	T	TA	intergenic	LINC01221;NR5A2	dist=514978;dist=435888	.	.	1q32.1	.	rs377393211	160776	NR5A2
chr1	200131179	200131179	T	A	intronic	NR5A2	.	.	.	1q32.1	.	.	-13773	LOC100420255
chr1	200235709	200235709	A	AAC	intergenic	NR5A2;LINC00862	dist=89159;dist=75963	.	.	1q32.1	.	rs571453341	49385	ENSG00000273093
chr1	200400483	200400484	TA	T	intergenic	ZNF281;KIF14	dist=21297;dist=120141	.	.	1q32.1	.	.	-21300	ZNF281
chr1	200418611	200418612	TG	T	intergenic	ZNF281;KIF14	dist=39425;dist=102013	.	.	1q32.1	.	.	24435	ENSG00000230623
chr1	202174538	202174538	C	CCTT	intronic	LGR6	.	.	.	1q32.1	.	.	-11510	LGR6
chr1	202608797	202608797	T	C	intronic	SYT2	.	.	.	1q32.1	.	.	-7242	ENSG00000225620
chr1	202701186	202701186	C	A	intronic	KDM5B	.	.	.	1q32.1	.	rs72750651	-21636	SYT2
chr1	202789953	202789954	CT	C	ncRNA_intronic	MGAT4EP	.	.	.	1q32.1	.	.	-560	MGAT4EP
chr1	203364923	203364923	G	GT	intergenic	FMOD;PRELP	dist=44366;dist=79960	.	.	1q32.1	.	.	-42009	LOC100131747
chr1	203365889	203365892	ACTT	A	intergenic	FMOD;PRELP	dist=45332;dist=78991	.	.	1q32.1	.	rs35388020	-42975	LOC100131747
chr1	203896597	203896598	CT	C	intergenic	SNRPE;LINC00303	dist=56317;dist=104977	.	.	1q32.1	.	.	26927	CBX1P3
chr1	203943120	203943120	A	G	intergenic	SNRPE;LINC00303	dist=102840;dist=58455	.	.	1q32.1	.	rs4291558	-19595	CBX1P3
chr1	204150188	204150190	CGT	C	intergenic	REN;KISS1	dist=14723;dist=9279	.	.	1q32.1	.	rs147209202	1943	ENSG00000225522
chr1	204362907	204362909	AAG	A	intergenic	LINC00628;PPP1R15B	dist=24060;dist=9583	.	.	1q32.1	.	.	759	ENSG00000237848
chr1	205387934	205387934	C	T	intronic	LEMD1	.	.	.	1q32.1	.	rs6695325	29591	MIR135B
chr1	206482698	206482698	A	G	intergenic	CTSE;SRGAP2	dist=150594;dist=33502	.	.	1q32.1	.	rs186488306	24090	ENSG00000229509
chr1	206575403	206575403	G	T	ncRNA_intronic	SRGAP2D	.	.	.	1q32.1	.	.	-20450	SRGAP2-AS1
chr1	206645926	206645926	A	T	intronic	IKBKE	.	.	.	1q32.1	.	.	-2341	IKBKE
chr1	206990423	206990423	G	GA	intronic	IL19	.	.	.	1q32.1	.	rs567019858	-18209	IL19
chr1	207307087	207307087	A	C	intronic	C4BPA	.	.	.	1q32.2	.	.	16538	ENSG00000226565
chr1	208142232	208142232	G	A	intergenic	CD34;PLXNA2	dist=57549;dist=53356	.	.	1q32.2	.	rs2184820	-57486	CD34
chr1	208369015	208369015	T	G	intronic	PLXNA2	.	.	.	1q32.2	.	.	48649	PLXNA2
chr1	208818044	208818044	C	CT	intergenic	PLXNA2;LINC01717	dist=400379;dist=83989	.	.	1q32.2	.	.	-16615	LOC105372891
chr1	209018426	209018428	CAT	C	intergenic	LINC01717;LINC01774	dist=111897;dist=127371	.	.	1q32.2	.	.	-116394	LINC01717
chr1	209320848	209320848	G	A	intergenic	LINC01774;LINC01696	dist=172196;dist=177953	.	.	1q32.2	.	.	7597	ENSG00000232537
chr1	209749159	209749159	G	A	intergenic	MIR205HG;CAMK1G	dist=143267;dist=7886	.	.	1q32.2	.	rs12408760	7885	CAMK1G
chr1	210056853	210056854	TA	T	intergenic	DIEXF;SYT14	dist=25943;dist=54665	.	.	1q32.2	.	rs200150810	54683	SYT14
chr1	210139222	210139223	CT	C	intronic	SYT14	.	.	.	1q32.2	.	.	-27685	SYT14
chr1	211316139	211316139	G	GA	intergenic	KCNH1;RCOR3	dist=8682;dist=116480	.	.	1q32.2	.	.	-8683	KCNH1
chr1	211427285	211427285	A	AT	intergenic	KCNH1;RCOR3	dist=119828;dist=5334	.	.	1q32.2	.	.	4433	RCOR3
chr1	211701716	211701717	CT	C	intergenic	RD3;SLC30A1	dist=35457;dist=46664	.	.	1q32.3	.	rs34492930	-35458	RD3
chr1	212081822	212081822	T	A	intergenic	LOC102723727;INTS7	dist=54777;dist=31919	.	.	1q32.3	.	.	27768	ENSG00000233626
chr1	212121008	212121008	C	G	intronic	INTS7	.	.	.	1q32.3	.	rs2808387	-11418	ENSG00000233626
chr1	212750236	212750237	AT	A	intronic	ATF3	.	.	.	1q32.3	.	rs370606564	-11561	ATF3
chr1	213000260	213000262	TAC	T	intergenic	TATDN3;SPATA45	dist=10093;dist=3223	.	.	1q32.3	.	.	-4605	RPS5P4
chr1	213030710	213030710	G	GT	ncRNA_intronic	FLVCR1-AS1	.	.	.	1q32.3	.	.	769	FLVCR1-DT
chr1	213223156	213223156	T	C	intergenic	ANGEL2;RPS6KC1	dist=33939;dist=1419	.	.	1q32.3	.	rs11395555	1431	RPS6KC1
chr1	213348902	213348902	C	T	intronic	RPS6KC1	.	.	.	1q32.3	.	.	-124315	RPS6KC1
chr1	213950228	213950228	T	A	intergenic	RPS6KC1;PROX1-AS1	dist=502111;dist=42756	.	.	1q32.3	.	.	-45470	LOC105372912
chr1	214825289	214825290	CT	C	intronic	CENPF	.	.	.	1q41	.	.	-38549	UBE2V1P13
chr1	215190043	215190043	G	C	intronic	KCNK2	.	.	.	1q41	.	.	-11159	KCNK2
chr1	215229650	215229650	T	TTAA	intronic	KCNK2	.	.	.	1q41	.	.	-50766	KCNK2
chr1	215282909	215282911	TTG	T	intronic	KCNK2	.	.	.	1q41	.	rs138414671	-104025	KCNK2
chr1	215619408	215619408	C	CT	intergenic	KCNK2;KCTD3	dist=208972;dist=121314	.	.	1q41	.	.	-69655	VDAC1P10
chr1	215827892	215827892	T	C	intronic	USH2A	.	.	.	1q41	.	.	-24434	ENSG00000202498
chr1	216226816	216226817	TG	T	intronic	USH2A	.	.	.	1q41	.	.	18989	LOC102723833
chr1	216240838	216240839	GA	G	intronic	USH2A	.	.	.	1q41	.	.	4967	LOC102723833
chr1	216404240	216404240	T	A	intronic	USH2A	.	.	.	1q41	.	rs404649	-29073	MRPS18BP1
chr1	216507164	216507164	T	TA	intronic	USH2A	.	.	.	1q41	.	.	89573	USH2A
chr1	216573581	216573581	A	T	intronic	USH2A	.	.	.	1q41	.	.	23156	USH2A
chr1	217905426	217905428	TTC	T	intronic	SPATA17	.	.	.	1q41	.	.	-100761	SPATA17
chr1	218006289	218006289	G	GA	intronic	SPATA17	.	.	.	1q41	.	.	17735	UBBP2
chr1	218074632	218074632	T	A	ncRNA_intronic	LINC00210	.	.	.	1q41	.	.	-8391	LINC00210
chr1	218128524	218128524	C	CA	intergenic	LINC00210;LINC01653	dist=34378;dist=88323	.	.	1q41	.	.	-62283	LINC00210
chr1	218777632	218777634	CAG	C	ncRNA_intronic	MIR548F3	.	.	.	1q41	.	.	-62392	ENSG00000212610
chr1	218785794	218785794	G	A	ncRNA_intronic	MIR548F3	.	.	.	1q41	.	.	-70554	ENSG00000212610
chr1	219790873	219790873	T	G	intergenic	LOC102723886;RNU5F-1	dist=60207;dist=255746	.	.	1q41	.	.	-4387	ZC3H11B
chr1	219802482	219802484	GGA	G	intergenic	LOC102723886;RNU5F-1	dist=71816;dist=244135	.	.	1q41	.	rs138386298	-15996	ZC3H11B
chr1	219906257	219906257	T	G	intergenic	LOC102723886;RNU5F-1	dist=175591;dist=140362	.	.	1q41	.	.	28873	RNA5SP76
chr1	221102044	221102046	AAC	A	intergenic	HLX;C1orf140	dist=43644;dist=401224	.	.	1q41	.	.	-48563	HLX-AS1
chr1	221370938	221370938	G	GT	intergenic	HLX;C1orf140	dist=312538;dist=132332	.	.	1q41	.	rs142839370	-63376	LOC100132626
chr1	222109267	222109269	CGA	C	intergenic	LINC01655;HHIPL2	dist=95259;dist=586333	.	.	1q41	.	rs146520377	30413	LINC02474
chr1	222762717	222762717	A	C	intronic	TAF1A	.	.	.	1q41	.	.	449	TAF1A-AS1
chr1	224318954	224318954	C	CT	intronic	FBXO28	.	.	.	1q42.11	.	.	-17166	FBXO28
chr1	224534411	224534411	A	G	intergenic	NVL;CNIH4	dist=16520;dist=10102	.	.	1q42.11	.	.	10140	CNIH4
chr1	224881846	224881846	G	T	intronic	CNIH3	.	.	.	1q42.12	.	.	-32259	ENSG00000234247
chr1	224938730	224938731	CA	C	intergenic	CNIH3;DNAH14	dist=10479;dist=178625	.	.	1q42.12	.	.	15870	ENSG00000225334
chr1	225200084	225200084	A	AT	intronic	DNAH14	.	.	.	1q42.12	.	.	-116121	DNAH14
chr1	226648134	226648134	A	AT	intergenic	PARP1;STUM	dist=52333;dist=88367	.	.	1q42.12	.	rs200941877	-14497	RN7SKP165
chr1	227000431	227000432	CT	C	intergenic	ITPKB;PSEN2	dist=73555;dist=57841	.	.	1q42.13	.	.	-31230	RPS27P5
chr1	227307872	227307873	GA	G	intronic	CDC42BPA	.	.	.	1q42.13	.	.	58160	ENSG00000228625
chr1	228395681	228395681	T	G	ncRNA_intronic	OBSCN-AS1	.	.	.	1q42.13	.	.	149	OBSCN
chr1	228840371	228840371	A	AT	intergenic	DUSP5P1;RHOU	dist=52212;dist=30453	.	.	1q42.13	.	.	-17210	FTH1P2
chr1	229031264	229031264	G	A	intergenic	RHOU;MIR4454	dist=148848;dist=279166	.	.	1q42.13	.	.	-37508	ENSG00000271399
chr1	229332439	229332439	G	A	intergenic	MIR4454;RAB4A	dist=21891;dist=74370	.	.	1q42.13	.	rs6701338	30869	ENSG00000233920
chr1	229332464	229332464	A	G	intergenic	MIR4454;RAB4A	dist=21916;dist=74345	.	.	1q42.13	.	rs6692974	30844	ENSG00000233920
chr1	229576610	229576610	T	C	downstream	NUP133	dist=434	.	.	1q42.13	.	.	156	ENSG00000226920
chr1	229731418	229731419	AT	A	intronic	TAF5L	.	.	.	1q42.13	.	.	-25140	HMGN2P19
chr1	229770585	229770585	A	AT	intronic	URB2	.	.	.	1q42.13	.	.	-8605	URB2
chr1	230037534	230037534	G	T	intergenic	LINC01682;LINC01736	dist=7879;dist=100930	.	.	1q42.13	.	.	-16036	LINC01682
chr1	230247027	230247027	T	C	intronic	GALNT2	.	.	.	1q42.13	.	.	-53492	GALNT2
chr1	230248205	230248205	A	G	intronic	GALNT2	.	.	.	1q42.13	.	.	-54670	GALNT2
chr1	230766960	230766960	A	C	intergenic	LINC01737;COG2	dist=35631;dist=11242	.	.	1q42.2	.	rs12074246	11241	COG2
chr1	230958898	230958898	G	C	intergenic	CAPN9;C1orf198	dist=21380;dist=13967	.	.	1q42.2	.	rs1202533	1554	ENSG00000225656
chr1	231149724	231149724	T	A	intergenic	ARV1;FAM89A	dist=13245;dist=4980	.	.	1q42.2	.	.	5945	MIR1182
chr1	231259718	231259718	C	CA	intergenic	FAM89A;TRIM67	dist=83723;dist=38956	.	.	1q42.2	.	.	-5648	LOC100288703
chr1	231777465	231777465	A	G	ncRNA_intronic	TSNAX-DISC1	.	.	.	1q42.2	.	.	-14905	DISC1
chr1	231968670	231968670	A	C	ncRNA_intronic	TSNAX-DISC1	.	.	.	1q42.2	.	rs7524510	-14408	DISC2
chr1	232123981	232123981	C	T	ncRNA_intronic	TSNAX-DISC1	.	.	.	1q42.2	.	.	-62402	DISC1-IT1
chr1	232357813	232357813	C	T	intergenic	TSNAX-DISC1;SIPA1L2	dist=180794;dist=175899	.	.	1q42.2	.	.	106	ENSG00000224436
chr1	232359852	232359852	A	C	intergenic	TSNAX-DISC1;SIPA1L2	dist=182833;dist=173860	.	.	1q42.2	.	.	-1241	RN7SL299P
chr1	232733983	232733983	T	A	intergenic	SIPA1L2;LINC01745	dist=82629;dist=119834	.	.	1q42.2	.	.	-36680	SIPA1L2
chr1	233227501	233227502	AT	A	intronic	PCNX2	.	.	.	1q42.2	.	.	-141151	NTPCR
chr1	233563491	233563491	C	T	intergenic	MAP3K21;KCNK1	dist=42597;dist=186259	.	.	1q42.2	.	rs4630074	21035	RNU4-77P
chr1	234007019	234007020	GA	G	intergenic	KCNK1;SLC35F3	dist=198761;dist=33438	.	.	1q42.2	.	rs10602902	33658	SLC35F3
chr1	234054568	234054568	A	C	intronic	SLC35F3	.	.	.	1q42.2	.	rs199818848	-13890	SLC35F3
chr1	234146785	234146785	A	G	intronic	SLC35F3	.	.	.	1q42.2	.	.	16187	RAC1P7
chr1	234217486	234217487	CT	C	intronic	SLC35F3	.	.	.	1q42.2	.	.	-54514	RAC1P7
chr1	235629523	235629523	A	T	intronic	B3GALNT2	.	.	.	1q42.3	.	rs189304057	-33224	RPS21P1
chr1	235938388	235938389	TA	T	splicing	LYST	NM_001301365:exon18:r.spl;NM_000081:exon18:r.spl	.	.	1q42.3	.	.	-37194	LDHAP2
chr1	236109080	236109080	T	C	intergenic	LYST;NID1	dist=62072;dist=30052	.	.	1q42.3	.	.	-1976	ENSG00000237845
chr1	236263421	236263421	G	A	intergenic	NID1;GPR137B	dist=34940;dist=42411	.	.	1q42.3	.	rs17554571	9939	LOC343508
chr1	236522848	236522848	G	T	intergenic	ERO1B;EDARADD	dist=77509;dist=34832	.	.	1q42.3	.	.	-11287	EDARADD
chr1	236693881	236693881	G	A	intronic	LGALS8	.	.	.	1q43	.	.	-6074	LGALS8-AS1
chr1	236801368	236801368	A	C	intergenic	HEATR1;ACTN2	dist=33527;dist=48386	.	.	1q43	.	rs1544966	-33528	HEATR1
chr1	236801369	236801369	C	T	intergenic	HEATR1;ACTN2	dist=33528;dist=48385	.	.	1q43	.	rs1544967	-33529	HEATR1
chr1	238459006	238459006	A	AT	intergenic	LOC100130331;LINC01139	dist=367387;dist=184678	.	.	1q43	.	.	-19670	ENSG00000234464
chr1	238821087	238821089	CTA	C	intergenic	LINC01139;CHRM3	dist=171770;dist=729141	.	.	1q43	.	rs72154299	121410	MIPEPP2
chr1	239197901	239197901	T	C	intergenic	LINC01139;CHRM3	dist=548584;dist=352329	.	.	1q43	.	.	18356	RPL39P10
chr1	239210950	239210950	C	G	intergenic	LINC01139;CHRM3	dist=561633;dist=339280	.	.	1q43	.	rs2036776	5307	RPL39P10
chr1	239353089	239353089	G	A	intergenic	LINC01139;CHRM3	dist=703772;dist=197141	.	.	1q43	.	rs2820012	61028	LOC105373223
chr1	239747428	239747429	TG	T	intronic	CHRM3	.	.	.	1q43	.	.	146335	CHRM3-AS2
chr1	240009389	240009389	C	CT	intronic	CHRM3	.	.	.	1q43	.	.	53782	CHRM3-AS1
chr1	240073619	240073621	GTA	G	UTR3	CHRM3	NM_001347716:c.*1095_*1097delinsG;NM_000740:c.*1095_*1097delinsG	.	.	1q43	.	.	6633	LOC105373224
chr1	240228924	240228924	C	A	intergenic	RPS7P5;FMN2	dist=52364;dist=26261	.	.	1q43	.	.	-51277	FMN2
chr1	240335501	240335503	TAC	T	intronic	FMN2	.	.	.	1q43	.	.	-2059	ADH5P3
chr1	240588504	240588506	TGA	T	intronic	FMN2	.	.	.	1q43	.	.	-24082	ENSG00000233519
chr1	240764931	240764931	G	A	ncRNA_intronic	MIR1273E	.	.	.	1q43	.	.	10530	GREM2
chr1	241109780	241109780	A	G	intronic	RGS7	.	.	.	1q43	.	rs261794	-26828	HNRNPA1P42
chr1	241307447	241307447	C	CAT	intronic	RGS7	.	.	.	1q43	.	rs201027327	-11876	MIR3123
chr1	241824465	241824465	T	TA	intronic	WDR64	.	.	.	1q43	.	rs375800469	-8886	WDR64
chr1	243080510	243080510	G	T	intergenic	PLD5;LINC01347	dist=392512;dist=139106	.	.	1q43	.	.	-27018	LOC100420879
chr1	243796086	243796086	G	T	intronic	AKT3	.	.	.	1q44	.	.	-7667	FABP7P1
chr1	243922852	243922852	G	GA	intronic	AKT3	.	.	.	1q44	.	rs201086316	-18730	ENSG00000232184
chr1	244423799	244423800	CA	C	intergenic	ZBTB18;C1orf100	dist=203019;dist=92137	.	.	1q44	.	rs34447056	92136	C1orf100
chr1	245825863	245825863	T	TAC	intronic	KIF26B	.	.	.	1q44	.	rs376360970	13916	ENSG00000231612
chr1	245836478	245836495	GCTGCGCGCTGCCATCTT	G	intronic	KIF26B	.	.	.	1q44	.	.	3284	ENSG00000231612
chr1	246061199	246061199	C	CA	intronic	SMYD3	.	.	.	1q44	.	.	135653	ENSG00000235096
chr1	246476475	246476475	T	C	intronic	SMYD3	.	.	.	1q44	.	.	9264	SMYD3-IT1
chr1	246873745	246873745	T	C	intergenic	CNST;SCCPDH	dist=41861;dist=13633	.	.	1q44	.	rs7415337	13603	SCCPDH
chr1	247078634	247078635	CA	C	intronic	AHCTF1	.	.	.	1q44	.	.	16644	AHCTF1
chr1	247508283	247508284	CA	C	intergenic	ZNF496;NLRP3	dist=13041;dist=71174	.	.	1q44	.	rs374968011	-13136	ZNF496
chr1	247952310	247952310	T	TAC	intergenic	OR1C1;OR14A16	dist=30602;dist=25792	.	.	1q44	.	.	-14099	OR9H1P
chr1	248536462	248536463	CT	C	intergenic	OR2T4;OR2T6	dist=10533;dist=14447	.	.	1q44	.	rs556574794	-11580	OR2T4
chr1	248638719	248638719	G	T	intergenic	OR2T3;OR2T5	dist=1111;dist=13171	.	.	1q44	.	rs138655480	-2093	OR2T3
chr1	248638722	248638722	C	T	intergenic	OR2T3;OR2T5	dist=1114;dist=13168	.	.	1q44	.	rs149238419	-2096	OR2T3
chr1	248641141	248641142	TG	T	intergenic	OR2T3;OR2T5	dist=3533;dist=10748	.	.	1q44	.	rs145963996	-4515	OR2T3
chr1	249064688	249064692	TTATA	T	intergenic	LYPD8;SH3BP5L	dist=161537;dist=39953	.	.	1q44	.	.	3298	LOC100131533
chr1	249088415	249088417	CAG	C	intergenic	LYPD8;SH3BP5L	dist=185264;dist=16228	.	.	1q44	.	rs373445221	-20425	LOC100131533
chr1	249188476	249188476	G	T	intergenic	ZNF692;PGBD2	dist=35161;dist=11966	.	.	1q44	.	rs10437054	11918	PGBD2
chr10	537517	537517	C	A	intronic	DIP2C	.	.	.	10p15.3	.	.	-54017	ENSG00000233021
chr10	587620	587620	A	C	intronic	DIP2C	.	.	.	10p15.3	.	.	86957	LOC101930421
chr10	1284016	1284016	C	T	intronic	ADARB2	.	.	.	10p15.3	.	.	-78309	LINC00200
chr10	1799527	1799527	G	A	intergenic	ADARB2;LINC00700	dist=19857;dist=248140	.	.	10p15.3	.	.	-19858	ADARB2
chr10	1947458	1947459	CT	C	intergenic	ADARB2;LINC00700	dist=167788;dist=100208	.	.	10p15.3	.	.	109082	LINC00700
chr10	2024173	2024173	T	C	intergenic	ADARB2;LINC00700	dist=244503;dist=23494	.	.	10p15.3	.	rs1335312	32368	LINC00700
chr10	2057303	2057305	CTT	C	upstream	LINC00700	dist=761	.	.	10p15.3	.	.	-762	LINC00700
chr10	2294206	2294206	T	A	intergenic	MIR6072;LINC00701	dist=175923;dist=48307	.	.	10p15.3	.	rs199862006	-62539	LOC105376348
chr10	2535667	2535669	CGT	C	ncRNA_intronic	LOC105376351	.	.	.	10p15.3	.	rs10598324	6243	ENSG00000237500
chr10	2612364	2612364	G	GT	intergenic	LOC105376351;PFKP	dist=68710;dist=497348	.	.	10p15.3	.	.	-68390	LOC105376350
chr10	3098953	3098955	CCT	C	intergenic	LOC105376351;PFKP	dist=555299;dist=10757	.	.	10p15.2	.	rs142781393	9237	LOC101927824
chr10	3126993	3126993	T	C	intronic	PFKP	.	.	.	10p15.2	.	.	-18469	PFKP
chr10	3511135	3511136	TC	T	ncRNA_intronic	LOC105376360	.	.	.	10p15.2	.	.	68086	ENSG00000236892
chr10	3545244	3545244	G	A	ncRNA_intronic	LOC105376360	.	.	.	10p15.2	.	.	33978	ENSG00000236892
chr10	3989994	3989994	C	T	intergenic	LOC105376365;MIR6078	dist=113074;dist=43358	.	.	10p15.1	.	.	77137	ENSG00000227101
chr10	4393595	4393595	C	T	intergenic	LINC00702;LINC00703	dist=107491;dist=32843	.	.	10p15.1	.	rs10904237	32842	LINC00703
chr10	4477215	4477215	G	GA	intergenic	LINC00703;LINC00704	dist=24411;dist=215162	.	.	10p15.1	.	.	-8845	ENSG00000230096
chr10	4697159	4697159	C	CT	ncRNA_intronic	LINC00704	.	.	.	10p15.1	.	rs563152176	459	LINC00705
chr10	5046845	5046845	C	T	intronic	AKR1C2	.	.	.	10p15.1	.	rs113905277	56	ENSG00000239148
chr10	5211552	5211552	G	GT	ncRNA_intronic	AKR1C8P	.	.	.	10p15.1	.	.	25872	AKR1C4
chr10	5579004	5579005	CT	C	intergenic	CALML3;LOC105376382	dist=10773;dist=57943	.	.	10p15.1	.	rs531813748	-10796	CALML3-AS1
chr10	5851217	5851217	C	CA	intronic	GDI2	.	.	.	10p15.1	.	.	4730	ENSG00000272764
chr10	6269993	6269993	G	T	intronic	PFKFB3	.	.	.	10p15.1	.	.	17800	ENSG00000238366
chr10	6941749	6941749	T	C	intergenic	LINC00707;SFMBT2	dist=56881;dist=258837	.	.	10p14	.	rs2039832	20684	LOC105376387
chr10	7234009	7234010	CA	C	intronic	SFMBT2	.	.	.	10p14	.	rs371697487	-37928	ENSG00000270811
chr10	7250664	7250664	A	G	intronic	SFMBT2	.	.	.	10p14	.	rs11592911	-54583	ENSG00000270811
chr10	7382254	7382257	TGAG	T	intronic	SFMBT2	.	.	.	10p14	.	.	71192	SFMBT2
chr10	7827777	7827777	A	T	intronic	KIN	.	.	.	10p14	.	.	2212	KIN
chr10	8710639	8710640	TA	T	intergenic	LOC105376398;LOC105755953	dist=74285;dist=229312	.	.	10p14	.	rs538112017	-11846	RNA5SP299
chr10	8769544	8769546	TCA	T	intergenic	LOC105376398;LOC105755953	dist=133190;dist=170406	.	.	10p14	.	.	-3572	ENSG00000270234
chr10	9061714	9061714	A	AT	intergenic	LOC105755953;LOC101928272	dist=105155;dist=177615	.	.	10p14	.	.	-49627	ENSG00000223808
chr10	10309037	10309037	T	A	intergenic	LOC101928298;LOC101928322	dist=203572;dist=152464	.	.	10p14	.	.	-9609	CUX2P1
chr10	10309039	10309039	C	G	intergenic	LOC101928298;LOC101928322	dist=203574;dist=152462	.	.	10p14	.	.	-9611	CUX2P1
chr10	10444489	10444489	A	G	intergenic	LOC101928298;LOC101928322	dist=339024;dist=17012	.	.	10p14	.	.	-36040	ENSG00000234306
chr10	11238612	11238612	T	A	intronic	CELF2	.	.	.	10p14	.	.	-25274	ENSG00000230322
chr10	11408950	11408950	G	A	intergenic	CELF2-AS1;USP6NL	dist=22277;dist=93559	.	.	10p14	.	rs199761667	-47104	CELF2-AS1
chr10	12672387	12672387	T	A	intronic	CAMK1D	.	.	.	10p13	.	rs7476466	22808	MIR4481
chr10	13347452	13347452	C	T	intergenic	PHYH;SEPHS1	dist=5322;dist=11986	.	.	10p13	.	.	2994	C8orf59P1
chr10	13493205	13493205	A	T	intronic	BEND7	.	.	.	10p13	.	.	-36004	LOC105376420
chr10	13864048	13864050	GAT	G	intronic	FRMD4A	.	.	.	10p13	.	rs147039540	48746	NUTF2P5
chr10	13902408	13902408	T	C	intronic	FRMD4A	.	.	.	10p13	.	.	10388	NUTF2P5
chr10	14494456	14494456	C	A	intergenic	MIR1265;FAM107B	dist=15796;dist=66100	.	.	10p13	.	rs201438280	9684	FRMD4A
chr10	14636510	14636510	A	G	intronic	FAM107B	.	.	.	10p13	.	.	58230	LOC105376429
chr10	14917714	14917714	T	C	intergenic	HSPA14;SUV39H2	dist=3974;dist=3068	.	.	10p13	.	.	2970	ENSG00000272853
chr10	15178826	15178827	CT	C	intronic	NMT2	.	.	.	10p13	.	rs113306321	18518	PPIAP30
chr10	15350881	15350881	T	C	intronic	FAM171A1	.	.	.	10p13	.	.	62179	FAM171A1
chr10	15409965	15409965	A	G	intronic	FAM171A1	.	.	.	10p13	.	.	3095	FAM171A1
chr10	15580642	15580645	TATA	T	intronic	ITGA8	.	.	.	10p13	.	.	-167582	FAM171A1
chr10	15590097	15590097	A	AT	intronic	ITGA8	.	.	.	10p13	.	.	172026	ITGA8
chr10	16033140	16033141	GA	G	intergenic	MINDY3;PTER	dist=130608;dist=445801	.	.	10p13	.	.	14665	ENSG00000252537
chr10	16704973	16704973	T	A	intronic	RSU1	.	.	.	10p13	.	rs201126796	85402	ENSG00000225213
chr10	16966506	16966506	C	CAT	intronic	CUBN	.	.	.	10p13	.	.	-106980	RSU1
chr10	17313761	17313761	A	G	intergenic	VIM;ST8SIA6	dist=34169;dist=43652	.	.	10p12.33	.	rs2986705	-36930	ENSG00000234961
chr10	17855700	17855700	T	TA	intronic	MRC1	.	.	.	10p12.33	.	.	-61450	TMEM236
chr10	18779793	18779793	T	G	intronic	CACNB2	.	.	.	10p12.31	.	rs371032713	42471	ENSG00000225527
chr10	18933588	18933588	A	C	intronic	NSUN6	.	.	.	10p12.31	.	.	6962	NSUN6
chr10	18948990	18948991	CT	C	intronic	ARL5B	.	.	.	10p12.31	.	.	-678	ARL5B
chr10	19310871	19310871	A	AT	intergenic	ARL5B;MALRD1	dist=343931;dist=26829	.	.	10p12.31	.	.	29512	UBE2V2P1
chr10	19464392	19464394	AAT	A	intronic	MALRD1	.	.	.	10p12.31	.	rs376874358	28384	MALRD1
chr10	19623339	19623339	T	TA	intronic	MALRD1	.	.	.	10p12.31	.	rs561227556	-42931	ENSG00000227734
chr10	19747825	19747825	A	G	intronic	MALRD1	.	.	.	10p12.31	.	.	30204	HMGN1P20
chr10	19994571	19994574	TTCC	T	intronic	MALRD1	.	.	.	10p12.31	.	rs151069981	22904	LOC101928834
chr10	20237323	20237323	T	C	intronic	PLXDC2	.	.	.	10p12.31	.	rs72789618	-132156	PLXDC2
chr10	20387314	20387314	A	G	intronic	PLXDC2	.	.	.	10p12.31	.	.	-6602	ENSG00000238246
chr10	20415271	20415271	T	C	intronic	PLXDC2	.	.	.	10p12.31	.	rs186610013	-34559	ENSG00000238246
chr10	20439682	20439682	T	C	intronic	PLXDC2	.	.	.	10p12.31	.	.	-58970	ENSG00000238246
chr10	20496204	20496204	A	G	intronic	PLXDC2	.	.	.	10p12.31	.	.	-115492	ENSG00000238246
chr10	20910515	20910516	AT	A	intergenic	MIR4675;NEBL	dist=69540;dist=158387	.	.	10p12.31	.	rs11355475	-69617	MIR4675
chr10	21856767	21856767	G	T	intronic	MLLT10	.	.	.	10p12.31	.	.	12294	LOC100422524
chr10	21955590	21955591	CA	C	intronic	MLLT10	.	.	.	10p12.31	.	.	-40286	HNRNPRP1
chr10	22149436	22149436	A	G	intronic	DNAJC1	.	.	.	10p12.31	.	.	72635	RN7SKP37
chr10	23155827	23155828	TA	T	intergenic	PIP4K2A;ARMC3	dist=152324;dist=61125	.	.	10p12.2	.	.	61124	ARMC3
chr10	23836164	23836164	C	A	intergenic	OTUD1;KIAA1217	dist=104854;dist=147511	.	.	10p12.2	.	.	-107967	OTUD1
chr10	24276552	24276552	G	A	intronic	KIAA1217	.	.	.	10p12.2	.	.	170211	NUP35P1
chr10	24429288	24429289	CA	C	intronic	KIAA1217	.	.	.	10p12.2	.	.	17474	NUP35P1
chr10	24563280	24563281	AT	A	intronic	KIAA1217	.	.	.	10p12.2	.	rs71871934	1332	MIR603
chr10	24579435	24579435	T	TA	intronic	KIAA1217	.	.	.	10p12.2	.	.	-14822	MIR603
chr10	24707754	24707754	C	CT	intronic	KIAA1217	.	.	.	10p12.1	.	.	-143141	MIR603
chr10	24726835	24726835	C	A	intronic	KIAA1217	.	.	.	10p12.1	.	.	-162222	MIR603
chr10	24784014	24784014	T	A	intronic	KIAA1217	.	.	.	10p12.1	.	.	145080	RNA5SP305
chr10	24820367	24820367	A	T	intronic	KIAA1217	.	.	.	10p12.1	.	.	108727	RNA5SP305
chr10	25061555	25061555	A	T	intergenic	ARHGAP21;PRTFDC1	dist=48958;dist=75981	.	.	10p12.1	.	.	-48959	ARHGAP21
chr10	25557689	25557689	A	T	intronic	GPR158	.	.	.	10p12.1	.	rs2791330	-92485	GPR158-AS1
chr10	25616180	25616182	AAC	A	intronic	GPR158	.	.	.	10p12.1	.	rs141069877	66590	RN7SKP220
chr10	26541284	26541284	C	T	intronic	GAD2	.	.	.	10p12.1	.	rs10828964	-36049	GAD2
chr10	27970323	27970323	A	G	intronic	MKX	.	.	.	10p12.1	.	.	63391	MKX-AS1
chr10	28388738	28388739	CA	C	intronic	MPP7	.	.	.	10p12.1	.	.	-95144	MRPS21P5
chr10	28824047	28824047	G	GT	intronic	WAC	.	.	.	10p12.1	.	.	-2376	WAC-AS1
chr10	29933916	29933917	TA	T	intronic	SVIL	.	.	.	10p11.23	.	.	-42642	MIR938
chr10	29936933	29936933	G	GA	intronic	SVIL	.	.	.	10p11.23	.	rs200774439	-45659	MIR938
chr10	30076109	30076109	A	G	intergenic	SVIL;JCAD	dist=50179;dist=225620	.	.	10p11.23	.	rs12783256	-50400	SVIL
chr10	30137964	30137965	GA	G	intergenic	SVIL;JCAD	dist=112034;dist=163764	.	.	10p11.23	.	.	42430	ENSG00000237936
chr10	30307327	30307327	T	C	intronic	JCAD	.	.	.	10p11.23	.	.	97095	JCAD
chr10	30424786	30424787	AC	A	intergenic	JCAD;LOC101929279	dist=20363;dist=75994	.	.	10p11.23	.	rs150231613	-20364	JCAD
chr10	30627024	30627024	C	CA	intronic	MTPAP	.	.	.	10p11.23	.	.	15610	DNM1P17
chr10	31394196	31394196	C	CA	intergenic	ZNF438;LOC101929352	dist=73330;dist=82616	.	.	10p11.22	.	rs370744212	-73331	ZNF438
chr10	31448876	31448876	G	A	intergenic	ZNF438;LOC101929352	dist=128010;dist=27936	.	.	10p11.22	.	rs2152685	27935	LOC101929352
chr10	31956533	31956533	G	GT	intergenic	ZEB1;ARHGAP12	dist=137791;dist=137793	.	.	10p11.22	.	rs57218250	-39007	ENSG00000231855
chr10	32169825	32169826	CA	C	intronic	ARHGAP12	.	.	.	10p11.22	.	rs139344366	32244	HMGB1P7
chr10	32567016	32567016	C	CT	intronic	EPC1	.	.	.	10p11.22	.	.	3597	ENSG00000226842
chr10	32815921	32815921	T	C	intronic	CCDC7	.	.	.	10p11.22	.	rs10827071	-15175	C1DP1
chr10	34480575	34480575	T	G	intronic	PARD3	.	.	.	10p11.21	.	.	10426	ENSG00000199200
chr10	34541686	34541686	C	CTA	intronic	PARD3	.	.	.	10p11.21	.	rs10631689	-50685	ENSG00000199200
chr10	34975509	34975509	C	CA	intronic	PARD3	.	.	.	10p11.21	.	.	-10454	RPS12P16
chr10	35336374	35336375	TA	T	intronic	CUL2	.	.	.	10p11.21	.	.	32232	MIR3611
chr10	35395232	35395232	G	GT	intergenic	CUL2;CREM	dist=15662;dist=20537	.	.	10p11.21	.	rs201427985	-15663	CREM
chr10	35674628	35674628	G	T	intronic	CCNY	.	.	.	10p11.21	.	.	-49300	ENSG00000271335
chr10	35880294	35880294	G	A	intergenic	CCNY;GJD4	dist=18696;dist=14044	.	.	10p11.21	.	.	14043	GJD4
chr10	36742264	36742265	AT	A	intergenic	PCAT5;ANKRD30A	dist=652416;dist=672520	.	.	10p11.21	.	.	-14721	ENSG00000237002
chr10	37071944	37071944	T	C	intergenic	PCAT5;ANKRD30A	dist=982096;dist=342841	.	.	10p11.21	.	.	-156879	ENSG00000207271
chr10	37767438	37767438	A	G	intergenic	LINC00993;MTRNR2L7	dist=131482;dist=122928	.	.	10p11.21	.	.	44499	TACC1P1
chr10	37817651	37817652	AT	A	intergenic	LINC00993;MTRNR2L7	dist=181695;dist=72714	.	.	10p11.21	.	rs35739631	-5714	TACC1P1
chr10	37908042	37908042	T	C	intergenic	MTRNR2L7;ZNF248	dist=16183;dist=157412	.	.	10p11.21	.	.	-16184	MTRNR2L7
chr10	38270598	38270599	GA	G	intergenic	ZNF25;ZNF33A	dist=5015;dist=28979	.	.	10p11.1	.	.	-4846	ENSG00000226447
chr10	38333136	38333137	CT	C	intronic	ZNF33A	.	.	.	10p11.1	.	.	-33559	ZNF33A
chr10	38651875	38651875	G	C	ncRNA_intronic	HSD17B7P2	.	.	.	10p11.1	.	rs2064968	-6571	HSD17B7P2
chr10	38722957	38722957	G	GT	ncRNA_intronic	LINC00999	.	.	.	10p11.1	.	.	-5884	LINC00999
chr10	38817042	38817042	G	A	intergenic	LINC00999;ACTR3BP5	dist=75961;dist=172685	.	.	10p11.1	.	.	-72318	CICP9
chr10	38908442	38908442	A	G	intergenic	LINC00999;ACTR3BP5	dist=167361;dist=81285	.	.	10p11.1	.	.	-13902	ABCD1P2
chr10	38908443	38908443	C	T	intergenic	LINC00999;ACTR3BP5	dist=167362;dist=81284	.	.	10p11.1	.	.	-13903	ABCD1P2
chr10	38912506	38912506	G	C	intergenic	LINC00999;ACTR3BP5	dist=171425;dist=77221	.	.	10p11.1	.	.	16532	PABPC1P12
chr10	39026154	39026154	A	AT	intergenic	ACTR3BP5;NONE	dist=34783;dist=NONE	.	.	10p11.1	.	.	-19829	CHEK2P5
chr10	42370449	42370449	T	G	intergenic	NONE;LOC441666	dist=NONE;dist=456865	.	.	10q11.21	.	.	274547	KSR1P1
chr10	42643682	42643683	GT	G	intergenic	NONE;LOC441666	dist=NONE;dist=183631	.	.	10q11.21	.	rs35191906	1313	KSR1P1
chr10	42758369	42758369	T	C	intergenic	NONE;LOC441666	dist=NONE;dist=68945	.	.	10q11.21	.	.	18897	PABPC1P8
chr10	42758388	42758388	T	C	intergenic	NONE;LOC441666	dist=NONE;dist=68926	.	.	10q11.21	.	rs374481927	18878	PABPC1P8
chr10	43021113	43021114	CA	C	ncRNA_intronic	ZNF37BP	.	.	.	10q11.21	.	.	27165	ZNF37BP
chr10	43166792	43166793	CA	C	intergenic	ZNF33B;LINC01518	dist=32507;dist=1668	.	.	10q11.21	.	.	-10617	VN1R54P
chr10	43920974	43920975	CT	C	intergenic	SNORD3J;ZNF487	dist=8086;dist=11599	.	.	10q11.21	.	.	-4789	LOC105378272
chr10	43960804	43960804	T	C	ncRNA_intronic	ZNF487	.	.	.	10q11.21	.	.	-7292	RNU7-193P
chr10	43986153	43986153	A	G	intergenic	ZNF487;ZNF239	dist=8146;dist=65640	.	.	10q11.21	.	.	17015	LOC100130881
chr10	44252162	44252163	CT	C	intergenic	ZNF32-AS3;LOC102724264	dist=82015;dist=20852	.	.	10q11.21	.	rs111446187	-14365	ELOCP30
chr10	44533616	44533616	A	G	intergenic	LINC00841;C10orf142	dist=56903;dist=254582	.	.	10q11.21	.	rs187157934	-125725	ENSG00000227029
chr10	44580984	44580986	TAC	T	intergenic	LINC00841;C10orf142	dist=104271;dist=207212	.	.	10q11.21	.	.	-173093	ENSG00000227029
chr10	45129127	45129127	C	CT	intergenic	CXCL12;TMEM72-AS1	dist=248582;dist=177345	.	.	10q11.21	.	.	-31576	ENSG00000234580
chr10	45990761	45990761	C	CA	intronic	2019-03-08	.	.	.	10q11.21	.	rs578036170	-42193	LOC102724323
chr10	46956154	46956154	C	T	ncRNA_intronic	LOC102724593	.	.	.	10q11.22	.	rs541354425	-4456	LOC105378289
chr10	47028893	47028893	C	A	intergenic	GPRIN2;NPY4R	dist=28325;dist=54641	.	.	10q11.22	.	rs28374365	-35348	GPRIN2
chr10	47049262	47049263	CA	C	intergenic	GPRIN2;NPY4R	dist=48694;dist=34271	.	.	10q11.22	.	.	34270	NPY4R
chr10	47061337	47061337	A	G	intergenic	GPRIN2;NPY4R	dist=60769;dist=22197	.	.	10q11.22	.	rs61843279	22196	NPY4R
chr10	47066579	47066579	A	G	intergenic	GPRIN2;NPY4R	dist=66011;dist=16955	.	.	10q11.22	.	rs11511754	16954	NPY4R
chr10	47108045	47108045	C	A	ncRNA_intronic	LINC00842	.	.	.	10q11.22	.	rs10909396	-24512	NPY4R
chr10	47151338	47151338	C	T	ncRNA_exonic	LINC00842	.	.	.	10q11.22	.	rs2801084	-17441	HNRNPA1P33
chr10	47340067	47340067	C	T	intergenic	BMS1P6;FAM35DP	dist=96556;dist=39653	.	.	10q11.22	.	rs551753641	39652	FAM35DP
chr10	47663579	47663579	A	G	intronic	ANTXRL	.	.	.	10q11.22	.	rs72790439	-5999	ANTXRL
chr10	48745261	48745261	G	GA	intronic	PTPN20	.	.	.	10q11.22	.	rs533837493	123242	LOC100420617
chr10	49789243	49789243	G	A	intronic	ARHGAP22	.	.	.	10q11.22	.	.	-34486	ENSG00000231906
chr10	49813375	49813376	AC	A	intronic	ARHGAP22	.	.	.	10q11.22	.	rs111746464	19761	ENSG00000251413
chr10	49854257	49854257	T	C	intronic	ARHGAP22	.	.	.	10q11.22	.	.	10052	ARHGAP22
chr10	50366348	50366349	CT	C	intronic	C10orf128	.	.	.	10q11.23	.	rs112698847	-24284	FAM170B
chr10	50579751	50579751	C	A	intronic	DRGX	.	.	.	10q11.23	.	.	23745	DRGX
chr10	50714856	50714857	GA	G	intronic	ERCC6	.	.	.	10q11.23	.	rs530639675	32228	PGBD3
chr10	50919407	50919407	G	GA	intergenic	C10orf53;OGDHL	dist=2451;dist=23280	.	.	10q11.23	.	rs149290270	-31724	C10orf53
chr10	51867372	51867373	CA	C	intronic	WASHC2A	.	.	.	10q11.23	.	.	42964	SLC9A3P1
chr10	52382182	52382182	A	G	intronic	SGMS1	.	.	.	10q11.23	.	.	2740	SGMS1
chr10	52990546	52990547	GA	G	intronic	PRKG1	.	.	.	10q21.1	.	rs561296280	15018	ENSG00000231132
chr10	54357926	54357926	A	T	intergenic	LINC01468;MBL2	dist=127633;dist=167214	.	.	10q21.1	.	rs116857649	-127634	LINC01468
chr10	54511901	54511901	T	C	intergenic	LINC01468;MBL2	dist=281608;dist=13239	.	.	10q21.1	.	.	3267	LOC105378305
chr10	54702696	54702696	A	T	intergenic	MBL2;PCDH15	dist=171236;dist=859837	.	.	10q21.1	.	.	32878	LOC105378309
chr10	55292852	55292852	C	A	intergenic	MBL2;PCDH15	dist=761392;dist=269681	.	.	10q21.1	.	.	-74896	RNA5SP318
chr10	55333723	55333726	AAAT	A	intergenic	MBL2;PCDH15	dist=802263;dist=228807	.	.	10q21.1	.	.	-115767	RNA5SP318
chr10	55872119	55872119	A	G	intronic	PCDH15	.	.	.	10q21.1	.	rs12260928	-345960	ENSG00000233805
chr10	56783882	56783884	AAT	A	intergenic	PCDH15;MTRNR2L5	dist=222831;dist=574866	.	.	10q21.1	.	rs373895204	-155001	ENSG00000236958
chr10	57404086	57404088	CGT	C	intergenic	MTRNR2L5;ZWINT	dist=43599;dist=713111	.	.	10q21.1	.	.	-16385	PCDH15
chr10	57486126	57486126	T	TA	intergenic	MTRNR2L5;ZWINT	dist=125639;dist=631073	.	.	10q21.1	.	.	19941	LOC100419872
chr10	59496556	59496558	CTA	C	intergenic	MIR3924;IPMK	dist=432237;dist=454720	.	.	10q21.1	.	rs143866413	218496	ENSG00000223841
chr10	60120681	60120682	CA	C	intronic	UBE2D1	.	.	.	10q21.1	.	rs72051070	24099	TFAM
chr10	60688259	60688259	A	AAT	intergenic	BICC1;LINC00844	dist=97062;dist=71019	.	.	10q21.1	.	.	-59316	RN7SKP196
chr10	61027986	61027989	AAAG	A	intronic	FAM13C	.	.	.	10q21.1	.	rs377286106	13917	ENSG00000236556
chr10	63135920	63135920	T	TTA	intergenic	LINC00845;TMEM26	dist=349745;dist=30480	.	.	10q21.2	.	rs373589802	76476	TMEM26-AS1
chr10	63895935	63895935	A	AT	intergenic	ARID5B;RTKN2	dist=39228;dist=56910	.	.	10q21.2	.	rs539659077	132530	RTKN2
chr10	64226948	64226948	A	G	intronic	ZNF365	.	.	.	10q21.2	.	rs7901870	-93033	ZNF365
chr10	64511493	64511493	A	G	intergenic	ZNF365;ADO	dist=79722;dist=53023	.	.	10q21.3	.	rs112965190	-10340	ALDH7A1P4
chr10	64601647	64601648	GT	G	intergenic	EGR2;NRBF2	dist=22720;dist=291359	.	.	10q21.3	.	.	-36001	ENSG00000238280
chr10	65408589	65408589	C	CA	intergenic	REEP3;ANXA2P3	dist=23706;dist=1176696	.	.	10q21.3	.	.	9244	ENSG00000270352
chr10	66032737	66032737	G	GT	intergenic	REEP3;ANXA2P3	dist=647854;dist=552548	.	.	10q21.3	.	.	-102127	DBF4P1
chr10	66040670	66040670	C	CT	intergenic	REEP3;ANXA2P3	dist=655787;dist=544615	.	.	10q21.3	.	rs573354886	-110060	DBF4P1
chr10	66100779	66100781	CTA	C	intergenic	REEP3;ANXA2P3	dist=715896;dist=484504	.	.	10q21.3	.	rs142485054	-170169	DBF4P1
chr10	66499440	66499440	T	A	intergenic	REEP3;ANXA2P3	dist=1114557;dist=85845	.	.	10q21.3	.	.	85844	ANXA2P3
chr10	67202189	67202189	C	T	intergenic	LOC101928887;LINC01515	dist=517913;dist=128994	.	.	10q21.3	.	rs56349836	127906	LINC01515
chr10	68751107	68751107	T	A	ncRNA_intronic	LOC101928961	.	.	.	10q21.3	.	rs58208264	61259	ENSG00000225299
chr10	69694904	69694904	A	AT	intronic	HERC4	.	.	.	10q21.3	.	rs375653222	26346	RPS3AP38
chr10	69697036	69697036	C	T	intronic	HERC4	.	.	.	10q21.3	.	.	24214	RPS3AP38
chr10	70062621	70062622	AT	A	intronic	PBLD	.	.	.	10q21.3	.	rs144610874	28308	HNRNPH3
chr10	70355369	70355370	CT	C	intronic	TET1	.	.	.	10q21.3	.	.	-35253	TET1
chr10	70685961	70685961	T	C	intronic	DDX50	.	.	.	10q22.1	.	.	-24928	DDX50
chr10	70759088	70759088	A	G	intronic	KIF1BP	.	.	.	10q22.1	.	.	-8196	MED28P1
chr10	70852550	70852550	C	A	intronic	SRGN	.	.	.	10q22.1	.	.	-4723	SRGN
chr10	71049376	71049376	C	T	intronic	HK1	.	.	.	10q22.1	.	rs10998697	11226	RPS15AP28
chr10	72339070	72339070	T	A	intergenic	PALD1;PRF1	dist=10864;dist=18034	.	.	10q22.1	.	.	23460	PRF1
chr10	74279254	74279254	T	C	intronic	MICU1	.	.	.	10q22.1	.	rs7342140	-17751	ENSG00000226163
chr10	74363822	74363824	GAC	G	intronic	MICU1	.	.	.	10q22.1	.	rs140410333	22124	MICU1
chr10	75390105	75390105	T	A	intergenic	USP54;MYOZ1	dist=4288;dist=1265	.	.	10q22.2	.	.	208	ENSG00000272791
chr10	75574113	75574113	A	G	UTR3	CAMK2G	NM_001204492:c.*163T>C;NM_172173:c.*163T>C;NM_172170:c.*163T>C;NM_172171:c.*163T>C;NM_001222:c.*163T>C;NM_172169:c.*163T>C	.	.	10q22.2	.	.	-838	ENSG00000224195
chr10	75631392	75631392	A	C	intronic	CAMK2G	.	.	.	10q22.2	.	.	2956	CAMK2G
chr10	75681184	75681184	A	AT	intronic	C10orf55	.	.	.	10q22.2	.	.	1350	C10orf55
chr10	75990747	75990748	AT	A	intronic	ADK	.	.	.	10q22.2	.	rs571468414	-79805	ADK
chr10	76386946	76386947	CA	C	intronic	ADK	.	.	.	10q22.2	.	.	14586	NDUFA8P1
chr10	77218646	77218646	T	TA	intronic	LRMDA	.	.	.	10q22.2	.	.	-27301	ENSG00000236842
chr10	77457093	77457093	A	T	intronic	LRMDA	.	.	.	10q22.2	.	rs116156376	45404	LOC105378367
chr10	77851049	77851049	G	A	intronic	LRMDA	.	.	.	10q22.3	.	.	151021	RN7SL518P
chr10	77916321	77916321	G	GA	intronic	LRMDA	.	.	.	10q22.3	.	rs397846282	85749	RN7SL518P
chr10	78188923	78188923	C	CA	intronic	LRMDA	.	.	.	10q22.3	.	.	9609	ENSG00000230575
chr10	78487132	78487132	C	CT	intergenic	LRMDA;KCNMA1	dist=169999;dist=142227	.	.	10q22.3	.	.	108127	ENSG00000252888
chr10	78541619	78541619	T	TTA	intergenic	LRMDA;KCNMA1	dist=224486;dist=87740	.	.	10q22.3	.	.	53640	ENSG00000252888
chr10	78858333	78858333	T	A	intronic	KCNMA1	.	.	.	10q22.3	.	.	49076	KCNMA1-AS2
chr10	79044265	79044268	GTTA	G	intronic	KCNMA1	.	.	.	10q22.3	.	rs144439307	29430	ENSG00000224500
chr10	79508751	79508753	GAC	G	intergenic	KCNMA1;DLG5	dist=111174;dist=41796	.	.	10q22.3	.	.	-3429	PIRC49
chr10	79632793	79632793	A	G	intronic	DLG5	.	.	.	10q22.3	.	rs114231805	-6161	ENSG00000204049
chr10	80056398	80056398	C	CT	intergenic	LINC00595;ZMIZ1-AS1	dist=16428;dist=646685	.	.	10q22.3	.	rs368093134	-2800	ENSG00000229543
chr10	81288626	81288626	T	A	intergenic	EIF5AL1;SFTPA2	dist=12434;dist=26982	.	.	10q22.3	.	.	-2240	ENSG00000271985
chr10	81555059	81555059	T	TAATGTGGTG	ncRNA_intronic	NUTM2B-AS1	.	.	.	10q22.3	.	rs3075771	30598	LOC642361
chr10	81596637	81596637	C	CA	intergenic	LOC642361;BMS1P21	dist=9279;dist=68017	.	.	10q22.3	.	rs143569423	4476	NUTM2E
chr10	81952920	81952920	T	C	intronic	ANXA11	.	.	.	10q22.3	.	.	12407	ANXA11
chr10	82187759	82187759	G	GA	intronic	FAM213A	.	.	.	10q23.1	.	.	-20175	FAM213A
chr10	83165626	83165626	C	CT	intergenic	SH2D4B;NRG3	dist=759310;dist=469444	.	.	10q23.1	.	.	-268536	RPA2P2
chr10	83949123	83949123	A	C	intronic	NRG3	.	.	.	10q23.1	.	.	39811	ENSG00000229458
chr10	84429273	84429273	C	T	intronic	NRG3	.	.	.	10q23.1	.	.	-436598	NRG3-AS1
chr10	84481063	84481064	AT	A	intronic	NRG3	.	.	.	10q23.1	.	.	-488388	NRG3-AS1
chr10	84949291	84949291	C	A	intergenic	NRG3;LOC105378397	dist=202356;dist=482871	.	.	10q23.1	.	.	124939	MARK2P15
chr10	85296761	85296761	T	C	intergenic	NRG3;LOC105378397	dist=549826;dist=135401	.	.	10q23.1	.	.	138433	LOC105378397
chr10	85407142	85407142	T	C	intergenic	NRG3;LOC105378397	dist=660207;dist=25020	.	.	10q23.1	.	.	28052	LOC105378397
chr10	85769297	85769297	G	T	intergenic	LOC105378397;GHITM	dist=332452;dist=129888	.	.	10q23.1	.	rs74235833	71789	HMGN2P8
chr10	85808664	85808664	A	G	intergenic	LOC105378397;GHITM	dist=371819;dist=90521	.	.	10q23.1	.	rs2005258	32422	HMGN2P8
chr10	85867318	85867319	CA	C	intergenic	LOC105378397;GHITM	dist=430473;dist=31866	.	.	10q23.1	.	.	-26232	HMGN2P8
chr10	86057517	86057519	AAG	A	intergenic	LINC00858;CCSER2	dist=3102;dist=30826	.	.	10q23.1	.	.	-17782	LINC00858
chr10	86867984	86867984	C	A	intergenic	CCSER2;LINC01519	dist=589707;dist=85193	.	.	10q23.1	.	.	89729	LINC01519
chr10	87782674	87782674	C	CA	intronic	GRID1	.	.	.	10q23.1	.	rs34518403	29530	RNA5SP322
chr10	88130683	88130683	G	T	intergenic	GRID1;WAPL	dist=4433;dist=64330	.	.	10q23.2	.	.	-4434	GRID1
chr10	88556825	88556825	C	CT	intronic	BMPR1A	.	.	.	10q23.2	.	.	-40430	BMPR1A
chr10	88613055	88613056	GA	G	intronic	BMPR1A	.	.	.	10q23.2	.	.	3108	RPAP2P1
chr10	88717831	88717831	A	C	intronic	SNCG	.	.	.	10q23.2	.	.	456	SNCG
chr10	88733425	88733426	GT	G	intronic	AGAP11	.	.	.	10q23.2	.	.	-2358	ADIRF-AS1
chr10	88751144	88751144	T	C	intronic	AGAP11	.	.	.	10q23.2	.	rs12780613	865	BMS1P3
chr10	89215330	89215330	A	G	intergenic	LINC00864;MIR4678	dist=47873;dist=48308	.	.	10q23.2	.	rs199982709	-30782	LINC00864
chr10	90638979	90638980	TA	T	upstream	STAMBPL1	dist=964	.	.	10q23.31	.	.	510	STAMBPL1
chr10	91247731	91247731	A	G	intronic	SLC16A12	.	.	.	10q23.31	.	.	-31911	SLC16A12-AS1
chr10	91487009	91487009	C	T	intronic	KIF20B	.	.	.	10q23.31	.	.	-25643	KIF20B
chr10	91678027	91678029	GGA	G	ncRNA_intronic	LINC01375	.	.	.	10q23.31	.	.	39100	LINC01375
chr10	91685202	91685202	A	T	ncRNA_intronic	LINC01375	.	.	.	10q23.31	.	.	31927	LINC01375
chr10	91941289	91941289	C	T	intergenic	LINC01375;LOC101926942	dist=224159;dist=220989	.	.	10q23.31	.	rs2325	-17573	RN7SKP143
chr10	92155227	92155229	GGA	G	intergenic	LINC01375;LOC101926942	dist=438097;dist=7049	.	.	10q23.31	.	rs142484782	58697	ENSG00000224750
chr10	92790577	92790577	G	A	intergenic	XLOC_008559;LOC105378430	dist=38688;dist=2346	.	.	10q23.31	.	rs113322772	16345	LINC00502
chr10	92816780	92816780	C	CA	ncRNA_intronic	LINC00502	.	.	.	10q23.31	.	.	-4015	DDX18P6
chr10	93265471	93265471	C	T	ncRNA_intronic	HECTD2-AS1	.	.	.	10q23.32	.	.	33865	HECTD2-AS1
chr10	93474209	93474209	A	G	intergenic	PPP1R3C;TNKS2-AS1	dist=81351;dist=68387	.	.	10q23.32	.	.	-46601	GAPDHP28
chr10	93688789	93688789	G	A	intronic	BTAF1	.	.	.	10q23.32	.	rs192004192	-5264	BTAF1
chr10	93754071	93754071	T	A	intronic	BTAF1	.	.	.	10q23.32	.	.	-70546	BTAF1
chr10	94319124	94319124	T	C	intronic	IDE	.	.	.	10q23.33	.	.	14727	IDE
chr10	94473615	94473615	C	CT	intergenic	HHEX;EXOC6	dist=18207;dist=112973	.	.	10q23.33	.	.	-3251	ENSG00000201412
chr10	94735289	94735289	T	C	intronic	EXOC6	.	.	.	10q23.33	.	.	84893	ENSG00000226425
chr10	94861112	94861112	A	G	intergenic	CYP26A1;MYOF	dist=23471;dist=205074	.	.	10q23.33	.	.	6070	NIP7P1
chr10	94922449	94922449	C	T	intergenic	CYP26A1;MYOF	dist=84808;dist=143737	.	.	10q23.33	.	rs117555888	46934	XRCC6P1
chr10	95523054	95523056	GAC	G	intronic	LGI1	.	.	.	10q23.33	.	.	-5489	LGI1
chr10	96032646	96032646	A	AT	intronic	PLCE1	.	.	.	10q23.33	.	.	14181	PLCE1-AS1
chr10	96431137	96431137	T	G	intergenic	HELLS;CYP2C18	dist=69281;dist=12114	.	.	10q23.33	.	rs78205459	12113	CYP2C18
chr10	96986162	96986162	C	CA	intronic	ACSM6	.	.	.	10q23.33	.	.	4738	ENSG00000234026
chr10	97237629	97237629	C	A	intronic	SORBS1	.	.	.	10q24.1	.	.	83541	SORBS1
chr10	98034829	98034829	C	T	intergenic	BLNK;DNTT	dist=3496;dist=29256	.	.	10q24.1	.	.	-3486	BLNK
chr10	98240917	98240917	T	A	intronic	TLL2	.	.	.	10q24.1	.	rs12414679	32765	TLL2
chr10	98429537	98429537	C	CA	intronic	PIK3AP1	.	.	.	10q24.1	.	.	-48074	RPS2P36
chr10	98561408	98561410	CAG	C	intergenic	PIK3AP1;MIR607	dist=81129;dist=27016	.	.	10q24.1	.	rs375811722	27110	MIR607
chr10	98563868	98563869	TA	T	intergenic	PIK3AP1;MIR607	dist=83589;dist=24557	.	.	10q24.1	.	.	24651	MIR607
chr10	99073172	99073173	CT	C	intergenic	ARHGAP19-SLIT1;FRAT1	dist=20742;dist=5849	.	.	10q24.1	.	.	-3370	RPL12P27
chr10	99107402	99107402	T	A	intergenic	FRAT2;RRP12	dist=12944;dist=9056	.	.	10q24.1	.	.	-12945	FRAT2
chr10	99173176	99173177	AT	A	intergenic	RRP12;PGAM1	dist=12049;dist=12705	.	.	10q24.1	.	.	7886	ENSG00000200737
chr10	101868346	101868346	T	TA	intergenic	CPN1;ERLIN1	dist=26704;dist=41501	.	.	10q24.2	.	.	6633	TPM4P1
chr10	102413962	102413962	A	C	intergenic	HIF1AN;PAX2	dist=100281;dist=81504	.	.	10q24.31	.	.	81397	PAX2
chr10	103516657	103516657	T	C	intergenic	FBXW4;FGF8	dist=61605;dist=13230	.	.	10q24.32	.	.	23468	FGF8
chr10	103696012	103696012	A	T	intronic	C10orf76	.	.	.	10q24.32	.	.	16448	ENSG00000222430
chr10	103913450	103913450	T	G	intronic	NOLC1	.	.	.	10q24.32	.	.	-1518	NOLC1
chr10	104023305	104023305	A	AT	intronic	GBF1	.	.	.	10q24.32	.	.	-18051	GBF1
chr10	104670741	104670741	C	CTA	intergenic	BORCS7-ASMT;CNNM2	dist=9086;dist=7334	.	.	10q24.32	.	.	3600	ENSG00000272912
chr10	105549917	105549917	C	CT	intronic	SH3PXD2A	.	.	.	10q24.33	.	.	-43381	SH3PXD2A-AS1
chr10	105636307	105636308	CT	C	intergenic	SH3PXD2A;STN1	dist=21143;dist=1010	.	.	10q24.33	.	rs35231751	3210	ENSG00000260461
chr10	105808587	105808588	CT	C	intronic	COL17A1	.	.	.	10q25.1	.	.	-644	MIR936
chr10	105895587	105895587	C	CT	intronic	CFAP43	.	.	.	10q25.1	.	.	-13772	SFR1
chr10	106952802	106952802	T	C	intronic	SORCS3	.	.	.	10q25.1	.	.	492820	PPIAP38
chr10	108341896	108341898	TAC	T	intronic	SORCS1	.	.	.	10q25.1	.	.	-32033	RPL23AP59
chr10	109224251	109224251	C	T	intergenic	SORCS1;LINC01435	dist=299785;dist=407084	.	.	10q25.1	.	rs58232062	-2934	RNA5SP326
chr10	109471838	109471838	C	CA	intergenic	SORCS1;LINC01435	dist=547372;dist=159497	.	.	10q25.1	.	.	-250521	RNA5SP326
chr10	109760776	109760776	G	GT	ncRNA_intronic	LINC01435	.	.	.	10q25.1	.	rs560050068	110583	LINC01435
chr10	109892140	109892142	CGA	C	intergenic	LINC01435;XPNPEP1	dist=63089;dist=1732382	.	.	10q25.1	.	rs148270274	-20781	LINC01435
chr10	110424275	110424277	ATG	A	intergenic	LINC01435;XPNPEP1	dist=595224;dist=1200247	.	.	10q25.1	.	.	45998	LOC105378478
chr10	110510908	110510908	G	A	intergenic	LINC01435;XPNPEP1	dist=681857;dist=1113616	.	.	10q25.1	.	.	-40633	LOC105378478
chr10	110726547	110726549	AAT	A	intergenic	LINC01435;XPNPEP1	dist=897496;dist=897975	.	.	10q25.1	.	.	-25480	RN7SKP278
chr10	110771765	110771775	CATATATGTGT	C	intergenic	LINC01435;XPNPEP1	dist=942714;dist=852749	.	.	10q25.1	.	.	-70698	RN7SKP278
chr10	111243084	111243084	A	C	intergenic	LINC01435;XPNPEP1	dist=1414033;dist=381440	.	.	10q25.1	.	rs72820268	44792	PHB2P1
chr10	111613531	111613532	TA	T	intergenic	LINC01435;XPNPEP1	dist=1784480;dist=10992	.	.	10q25.1	.	.	16031	RNU4-5P
chr10	112377344	112377346	ATG	A	intergenic	SMC3;RBM20	dist=12952;dist=26809	.	.	10q25.2	.	.	25196	ENSG00000223302
chr10	112408758	112408758	A	G	intronic	RBM20	.	.	.	10q25.2	.	rs10885005	-4604	RBM20
chr10	113980611	113980613	TAC	T	intergenic	GPAM;TECTB	dist=37074;dist=62801	.	.	10q25.2	.	.	-5477	GPAM
chr10	114440852	114440852	A	T	intronic	VTI1A	.	.	.	10q25.2	.	rs201962822	-3275	ENSG00000233340
chr10	114513030	114513033	TATA	T	intronic	VTI1A	.	.	.	10q25.2	.	rs10566277	70215	LOC103344931
chr10	114694765	114694766	CA	C	intergenic	LOC103344931;TCF7L2	dist=107274;dist=15243	.	.	10q25.2	.	.	15242	TCF7L2
chr10	115551121	115551121	C	T	intergenic	PLEKHS1;DCLRE1A	dist=8929;dist=43362	.	.	10q25.3	.	.	-13309	MIR4483
chr10	115923861	115923861	G	A	intronic	CCDC186	.	.	.	10q25.3	.	.	10076	MIR2110
chr10	115978020	115978020	A	G	intronic	TDRD1	.	.	.	10q25.3	.	.	20997	VWA2
chr10	117048028	117048028	C	CT	intronic	ATRNL1	.	.	.	10q25.3	.	.	-194905	ATRNL1
chr10	117265465	117265465	G	GA	intronic	ATRNL1	.	.	.	10q25.3	.	.	314559	NTAN1P1
chr10	117496945	117496945	T	TA	intronic	ATRNL1	.	.	.	10q25.3	.	.	83079	NTAN1P1
chr10	117778287	117778287	A	C	intergenic	ATRNL1;GFRA1	dist=69778;dist=38155	.	.	10q25.3	.	.	-198263	NTAN1P1
chr10	117953578	117953578	T	A	intronic	GFRA1	.	.	.	10q25.3	.	rs11815671	79547	GFRA1
chr10	118405092	118405092	A	T	downstream	PNLIPRP2	dist=438	.	.	10q25.3	.	rs544854511	24521	LOC105378499
chr10	118774591	118774592	AT	A	intronic	SHTN1	.	.	.	10q25.3	.	.	8769	ENSG00000235742
chr10	119657536	119657536	G	GT	intergenic	EMX2;RAB11FIP2	dist=348479;dist=106891	.	.	10q26.11	.	rs11383531	-67508	ENSG00000263041
chr10	120626909	120626909	G	GA	intergenic	CACUL1;NANOS1	dist=112151;dist=162319	.	.	10q26.11	.	rs150696532	5239	RPL17P36
chr10	120985186	120985186	T	C	intronic	GRK5	.	.	.	10q26.11	.	.	-12818	RN7SL749P
chr10	121054393	121054393	G	T	intronic	GRK5	.	.	.	10q26.11	.	.	41300	LOC105378511
chr10	121594175	121594177	AAC	A	intronic	MCMBP	.	.	.	10q26.11	.	rs139712919	-18016	PHACTR2P1
chr10	121740866	121740866	A	G	intergenic	MIR4682;PLPP4	dist=22762;dist=475600	.	.	10q26.12	.	.	16393	NACAP2
chr10	122001338	122001338	A	G	intergenic	MIR4682;PLPP4	dist=283234;dist=215128	.	.	10q26.12	.	.	113399	RPL21P16
chr10	122356838	122356838	T	A	upstream	LINC01561	dist=623	.	.	10q26.12	.	rs201285177	882	LINC01561
chr10	122618784	122618784	C	CT	intronic	WDR11	.	.	.	10q26.12	.	.	-8064	WDR11-AS1
chr10	122681004	122681005	CA	C	intergenic	WDR11;FGFR2	dist=11966;dist=556839	.	.	10q26.12	.	.	-40826	ENSG00000271670
chr10	122985947	122985947	T	C	intergenic	WDR11;FGFR2	dist=316909;dist=251897	.	.	10q26.12	.	.	-47734	LINC01153
chr10	123109625	123109625	A	AT	intergenic	WDR11;FGFR2	dist=440587;dist=128219	.	.	10q26.13	.	.	60804	RN7SKP167
chr10	123210351	123210352	CT	C	intergenic	WDR11;FGFR2	dist=541313;dist=27492	.	.	10q26.13	.	.	-39922	RN7SKP167
chr10	123219618	123219618	T	C	intergenic	WDR11;FGFR2	dist=550580;dist=18226	.	.	10q26.13	.	.	-49189	RN7SKP167
chr10	123249351	123249351	T	C	intronic	FGFR2	.	.	.	10q26.13	.	.	-78922	RN7SKP167
chr10	123331457	123331458	CA	C	intronic	FGFR2	.	.	.	10q26.13	.	rs66550550	26513	FGFR2
chr10	123677847	123677848	CA	C	intronic	ATE1	.	.	.	10q26.13	.	.	9978	ATE1-AS1
chr10	123858475	123858475	T	A	intronic	TACC2	.	.	.	10q26.13	.	rs870092	-109787	TACC2
chr10	124026596	124026597	CT	C	intergenic	TACC2;BTBD16	dist=12536;dist=4214	.	.	10q26.13	.	.	4223	BTBD16
chr10	124310317	124310317	G	A	intergenic	HTRA1;DMBT1	dist=35893;dist=9864	.	.	10q26.13	.	.	9863	DMBT1
chr10	124992853	124992853	T	TTTTC	intergenic	BUB3;GPR26	dist=67967;dist=433018	.	.	10q26.13	.	.	-60688	RPS26P39
chr10	125273191	125273191	C	T	intergenic	BUB3;GPR26	dist=348305;dist=152680	.	.	10q26.13	.	rs4980295	60551	ENSG00000234542
chr10	126313909	126313909	A	G	intronic	FAM53B	.	.	.	10q26.13	.	.	78284	FAM53B-AS1
chr10	126527562	126527562	A	AT	intergenic	ABRAXAS2;ZRANB1	dist=2323;dist=103130	.	.	10q26.13	.	.	-23932	ENSG00000207494
chr10	127602272	127602272	A	G	intronic	FANK1	.	.	.	10q26.2	.	rs2886558	-17165	FANK1
chr10	127737234	127737235	GA	G	intronic	ADAM12	.	.	.	10q26.2	.	rs368736490	-75540	FANK1-AS1
chr10	128139621	128139622	TA	T	intronic	C10orf90	.	.	.	10q26.2	.	.	-29174	LINC00601
chr10	128331100	128331100	C	CA	intronic	C10orf90	.	.	.	10q26.2	.	rs372746789	27978	C10orf90
chr10	128819029	128819031	CAG	C	intronic	DOCK1	.	.	.	10q26.2	.	rs150984194	5707	ENSG00000232935
chr10	129316700	129316700	T	C	intergenic	DOCK1;NPS	dist=65919;dist=30913	.	.	10q26.2	.	rs150177891	30912	NPS
chr10	129366068	129366068	T	A	intergenic	NPS;FOXI2	dist=15133;dist=169470	.	.	10q26.2	.	.	-18456	NPS
chr10	129529028	129529028	C	T	intergenic	NPS;FOXI2	dist=178093;dist=6510	.	.	10q26.2	.	.	6470	FOXI2
chr10	129573919	129573921	TAC	T	intergenic	FOXI2;CLRN3	dist=34469;dist=102184	.	.	10q26.2	.	rs574634963	-38421	FOXI2
chr10	129592232	129592232	A	G	intergenic	FOXI2;CLRN3	dist=52782;dist=83873	.	.	10q26.2	.	.	-56734	FOXI2
chr10	130234110	130234110	C	T	intergenic	LINC01163;MGMT	dist=118120;dist=1031338	.	.	10q26.2	.	.	-115633	ENSG00000234640
chr10	130269930	130269930	T	C	intergenic	LINC01163;MGMT	dist=153940;dist=995518	.	.	10q26.2	.	.	-151453	ENSG00000234640
chr10	131368031	131368031	A	G	intronic	MGMT	.	.	.	10q26.3	.	.	-102584	MGMT
chr10	132172598	132172598	T	G	intergenic	GLRX3;MIR378C	dist=193952;dist=588253	.	.	10q26.3	.	rs7915054	64732	ENSG00000236303
chr10	132348813	132348814	TA	T	intergenic	GLRX3;MIR378C	dist=370167;dist=412037	.	.	10q26.3	.	rs568474822	-45444	ENSG00000222997
chr10	132448054	132448054	A	AT	intergenic	GLRX3;MIR378C	dist=469408;dist=312797	.	.	10q26.3	.	.	-144685	ENSG00000222997
chr10	132828223	132828223	C	CA	intergenic	MIR378C;TCERG1L	dist=67292;dist=62432	.	.	10q26.3	.	.	65257	TCERG1L-AS1
chr10	133184565	133184565	T	G	intergenic	TCERG1L;LINC01164	dist=74581;dist=420169	.	.	10q26.3	.	.	-74582	TCERG1L
chr10	133957766	133957766	G	A	intronic	JAKMIP3	.	.	.	10q26.3	.	rs954821	-39592	JAKMIP3
chr10	134219402	134219402	G	T	exonic	PWWP2B	.	synonymous SNV	PWWP2B:NM_001098637:exon2:c.G1398T:p.P466P,PWWP2B:NM_138499:exon2:c.G1398T:p.P466P	10q26.3	.	.	-8731	PWWP2B
chr10	134737009	134737009	C	T	intronic	CFAP46	.	.	.	10q26.3	.	.	19317	CFAP46
chr10	134749334	134749334	G	A	intronic	CFAP46	.	.	.	10q26.3	.	rs139524698	6992	CFAP46
chr10	135025609	135025609	G	A	intronic	KNDC1	.	.	.	10q26.3	.	.	18168	UTF1
chr10	135176857	135176863	GCGCACA	G	intronic	ECHS1	.	.	.	10q26.3	.	.	-5329	FUOM
chr10	135185546	135185546	T	A	intronic	ECHS1	.	.	.	10q26.3	.	.	-380	MIR3944
chr10	135264397	135264398	CA	C	intergenic	SPRN;SCART1	dist=26276;dist=3034	.	.	10q26.3	.	.	3033	SCART1
chr10	135351622	135351622	A	AT	intronic	CYP2E1	.	.	.	10q26.3	.	rs397817958	-17713	CYP2E1
chr10	135396415	135396415	C	A	intergenic	SPRNP1;FRG2B	dist=12953;dist=42188	.	.	10q26.3	.	.	-6777	OR6L1P
chr10	135523811	135523811	C	G	intergenic	FRG2B;NONE	dist=83512;dist=NONE	.	.	10q26.3	.	.	-8246	RPL23AP60
chr11	192764	192764	G	A	upstream	SCGB1C1;SCGB1C2	dist=316	.	.	11p15.5	.	rs75322339	315	SCGB1C1
chr11	194807	194807	A	T	downstream	SCGB1C1;SCGB1C2	dist=234	.	.	11p15.5	.	rs77613533	-1728	SCGB1C1
chr11	360195	360195	T	G	intergenic	IFITM3;B4GALNT4	dist=39281;dist=9600	.	.	11p15.5	.	.	9599	B4GALNT4
chr11	442425	442427	CCT	C	upstream	ANO9	dist=414	.	.	11p15.5	.	.	-415	ANO9
chr11	494334	494334	G	A	downstream	RNH1	dist=178	.	.	11p15.5	.	.	12965	RNH1
chr11	1412837	1412837	C	T	intronic	BRSK2	.	.	.	11p15.5	.	rs57668601	-1709	BRSK2
chr11	1503991	1503991	G	A	intronic	MOB2	.	.	.	11p15.5	.	.	18485	MOB2
chr11	1883220	1883220	A	G	intronic	LSP1	.	.	.	11p15.5	.	.	2186	ENSG00000249086
chr11	2720899	2720899	G	C	ncRNA_exonic	KCNQ1OT1	.	.	.	11p15.5	.	rs145762501	328	KCNQ1OT1
chr11	3278944	3278944	T	C	intergenic	MRGPRE;ZNF195	dist=25328;dist=100213	.	.	11p15.4	.	.	-25329	MRGPRE
chr11	3985957	3985958	CT	C	intronic	STIM1	.	.	.	11p15.4	.	.	-3451	ENSG00000255232
chr11	4229157	4229157	T	C	intergenic	LOC100506082;OR52B4	dist=5274;dist=159336	.	.	11p15.4	.	rs201580855	4163	RDXP1
chr11	4715741	4715741	T	C	intronic	OR51E2	.	.	.	11p15.4	.	.	-2348	OR51C1P
chr11	4918895	4918895	A	AT	intergenic	OR51T1;OR51A7	dist=14782;dist=9705	.	.	11p15.4	.	.	-7070	OR51A6P
chr11	5211705	5211705	A	G	intergenic	OR52Z1;OR51V1	dist=11764;dist=9260	.	.	11p15.4	.	.	-4094	OR52A1
chr11	5269343	5269343	T	A	downstream	HBG1	dist=159	.	.	11p15.4	.	rs916111	1778	HBG1
chr11	7123790	7123790	T	A	intergenic	RBMXL2;MIR302E	dist=11411;dist=132207	.	.	11p15.4	.	rs11041178	-13626	RBMXL2
chr11	7775133	7775133	A	T	intergenic	OVCH2;OR5P2	dist=47192;dist=42388	.	.	11p15.4	.	rs539352508	-7597	OR5P4P
chr11	8299050	8299050	A	C	intergenic	LMO1;STK33	dist=8868;dist=114363	.	.	11p15.4	.	.	-8788	LMO1
chr11	8462904	8462904	A	AT	intronic	STK33	.	.	.	11p15.4	.	.	113658	ENSG00000252778
chr11	8606955	8606955	A	G	intronic	STK33	.	.	.	11p15.4	.	.	8880	STK33
chr11	9067169	9067169	C	G	intronic	SCUBE2	.	.	.	11p15.4	.	.	-41461	LOC105376541
chr11	9960016	9960016	C	A	intronic	SBF2	.	.	.	11p15.4	.	rs190657274	21320	ENSG00000254765
chr11	9963100	9963100	A	G	intronic	SBF2	.	.	.	11p15.4	.	rs12099014	18236	ENSG00000254765
chr11	10308994	10308995	AT	A	intronic	SBF2	.	.	.	11p15.4	.	rs568852817	6758	SBF2
chr11	10405599	10405600	CT	C	ncRNA_intronic	CAND1.11	.	.	.	11p15.4	.	.	15263	RNU6ATAC33P
chr11	10443745	10443745	A	T	ncRNA_intronic	CAND1.11	.	.	.	11p15.4	.	rs199994091	-22882	RNU6ATAC33P
chr11	10443784	10443784	G	T	ncRNA_intronic	CAND1.11	.	.	.	11p15.4	.	rs201281164	-22921	RNU6ATAC33P
chr11	10883093	10883094	CT	C	ncRNA_intronic	ZBED5-AS1	.	.	.	11p15.3	.	rs200247275	-2751	ZBED5
chr11	10954474	10954474	C	CT	intergenic	ZBED5-AS1;GALNT18	dist=53651;dist=337947	.	.	11p15.3	.	rs201870461	-33606	ENSG00000250041
chr11	11023840	11023840	A	G	intergenic	ZBED5-AS1;GALNT18	dist=123017;dist=268581	.	.	11p15.3	.	.	-102972	ENSG00000250041
chr11	11190541	11190541	T	G	intergenic	ZBED5-AS1;GALNT18	dist=289718;dist=101880	.	.	11p15.3	.	.	-33513	LOC100288365
chr11	12290549	12290550	GA	G	intergenic	MICAL2;MICALCL	dist=5212;dist=17897	.	.	11p15.3	.	.	-5830	ENSG00000254680
chr11	12685443	12685444	CT	C	intergenic	PARVA;TEAD1	dist=128540;dist=10525	.	.	11p15.3	.	rs529073739	10524	TEAD1
chr11	12956119	12956120	TA	T	intronic	TEAD1	.	.	.	11p15.2	.	rs544252673	-11648	ENSG00000203258
chr11	13054113	13054115	CTA	C	intergenic	RASSF10;ARNTL	dist=20460;dist=245159	.	.	11p15.2	.	rs371205661	-23408	LOC105376557
chr11	13441864	13441864	A	AT	intronic	BTBD10	.	.	.	11p15.2	.	rs150881151	42979	BTBD10
chr11	13763231	13763231	C	CT	intergenic	FAR1;LOC101928132	dist=9338;dist=179763	.	.	11p15.2	.	.	14342	CENPUP1
chr11	14014507	14014507	A	G	intronic	SPON1	.	.	.	11p15.2	.	.	-30594	SPON1
chr11	14450113	14450114	TA	T	intergenic	RRAS2;COPB1	dist=64061;dist=28935	.	.	11p15.2	.	.	12218	LOC105376670
chr11	14871889	14871889	T	G	intronic	PDE3B	.	.	.	11p15.2	.	.	41908	CYP2R1
chr11	15212524	15212525	AT	A	intronic	INSC	.	.	.	11p15.2	.	rs5789865	-78555	INSC
chr11	15875972	15875972	G	GA	intergenic	LOC102724957;SOX6	dist=149058;dist=112023	.	.	11p15.2	.	.	56530	LOC105376570
chr11	16109168	16109168	G	GA	intronic	SOX6	.	.	.	11p15.2	.	.	-64433	LOC105376572
chr11	16396762	16396762	C	T	intronic	SOX6	.	.	.	11p15.1	.	.	109493	AKR1B1P3
chr11	16541106	16541108	GAT	G	intergenic	SOX6;C11orf58	dist=43171;dist=219040	.	.	11p15.1	.	rs143401070	-34851	AKR1B1P3
chr11	17123154	17123154	C	CT	intronic	PIK3C2A	.	.	.	11p15.1	.	.	-23821	RPS13
chr11	17754456	17754456	T	C	intergenic	MYOD1;KCNC1	dist=10778;dist=3039	.	.	11p15.1	.	rs199880634	1902	KCNC1
chr11	18317864	18317864	C	A	intronic	HPS5	.	.	.	11p15.1	.	rs11024606	25880	HPS5
chr11	19154899	19154901	CAT	C	intronic	ZDHHC13	.	.	.	11p15.1	.	rs149739194	-16254	ZDHHC13
chr11	19381972	19381972	G	T	intronic	NAV2	.	.	.	11p15.1	.	.	-9702	NAV2
chr11	19907707	19907707	A	T	intronic	NAV2	.	.	.	11p15.1	.	rs56130727	95175	NAV2-AS3
chr11	20665841	20665842	AT	A	intronic	SLC6A5	.	.	.	11p15.1	.	.	25274	NELL1
chr11	20743569	20743569	T	A	intronic	NELL1	.	.	.	11p15.1	.	.	-50727	LOC105376586
chr11	22504057	22504057	A	AAT	ncRNA_intronic	LINC01495	.	.	.	11p14.3	.	rs376284672	9600	LOC105376588
chr11	22507466	22507467	TA	T	ncRNA_intronic	LINC01495	.	.	.	11p14.3	.	rs56905080	6190	LOC105376588
chr11	23303739	23303740	GA	G	intergenic	CCDC179;MIR8054	dist=421767;dist=136911	.	.	11p14.3	.	rs5790325	95506	LOC100131557
chr11	24947936	24947936	C	CGT	intronic	LUZP2	.	.	.	11p14.3	.	rs199628991	214810	LOC100130747
chr11	25047700	25047700	A	G	intronic	LUZP2	.	.	.	11p14.3	.	.	115046	LOC100130747
chr11	25072870	25072871	AT	A	intronic	LUZP2	.	.	.	11p14.3	.	rs369422418	89875	LOC100130747
chr11	25179448	25179448	G	T	intergenic	LUZP2;ANO3	dist=75262;dist=1031222	.	.	11p14.3	.	rs10834610	-16702	LOC100130747
chr11	25279597	25279598	GT	G	intergenic	LUZP2;ANO3	dist=175411;dist=931072	.	.	11p14.3	.	.	-116851	LOC100130747
chr11	25444366	25444366	C	CA	intergenic	LUZP2;ANO3	dist=340180;dist=766304	.	.	11p14.3	.	.	166045	RPL36AP40
chr11	26294791	26294793	TTA	T	intronic	ANO3	.	.	.	11p14.2	.	rs200150224	14760	LOC105376599
chr11	26805541	26805541	G	GA	intergenic	SLC5A12;FIBIN	dist=61967;dist=210087	.	.	11p14.2	.	.	-60568	SLC5A12
chr11	26932280	26932280	T	A	intergenic	SLC5A12;FIBIN	dist=188706;dist=83348	.	.	11p14.2	.	rs11029738	83347	FIBIN
chr11	27579477	27579479	GAC	G	ncRNA_intronic	BDNF-AS	.	.	.	11p14.1	.	rs528009909	23686	RPS25P1
chr11	27617713	27617713	G	A	ncRNA_intronic	BDNF-AS	.	.	.	11p14.1	.	.	-14548	RPS25P1
chr11	27658796	27658798	AAG	A	ncRNA_intronic	BDNF-AS	.	.	.	11p14.1	.	rs34791028	-2623	LINC00678
chr11	27892037	27892037	A	T	intergenic	BDNF;KIF18A	dist=148432;dist=150126	.	.	11p14.1	.	.	7157	ENSG00000255496
chr11	28162024	28162024	A	C	intronic	METTL15	.	.	.	11p14.1	.	.	4727	ATP5MGP8
chr11	29024870	29024870	T	TA	intergenic	MIR8068;LINC01616	dist=525775;dist=976798	.	.	11p14.1	.	.	-16689	OR2BH1P
chr11	29220207	29220207	G	GT	intergenic	MIR8068;LINC01616	dist=721112;dist=781461	.	.	11p14.1	.	rs375224694	-38705	ENSG00000254526
chr11	29228295	29228295	T	TA	intergenic	MIR8068;LINC01616	dist=729200;dist=773373	.	.	11p14.1	.	.	-46793	ENSG00000254526
chr11	29386829	29386829	A	G	intergenic	MIR8068;LINC01616	dist=887734;dist=614839	.	.	11p14.1	.	rs11030675	26242	LOC100421558
chr11	29624702	29624702	T	C	intergenic	MIR8068;LINC01616	dist=1125607;dist=376966	.	.	11p14.1	.	.	-8238	LINC02546
chr11	29925349	29925351	AAT	A	intergenic	MIR8068;LINC01616	dist=1426254;dist=76317	.	.	11p14.1	.	.	78587	LINC01616
chr11	30028837	30028839	TAC	T	intergenic	LINC01616;KCNA4	dist=24897;dist=2449	.	.	11p14.1	.	.	9737	KCNA4
chr11	30356057	30356057	A	G	intronic	ARL14EP	.	.	.	11p14.1	.	rs1222205	-11460	ARL14EP
chr11	30515212	30515212	T	TA	intronic	MPPED2	.	.	.	11p14.1	.	rs397848205	-68114	ENSG00000255480
chr11	30596710	30596711	AT	A	intronic	MPPED2	.	.	.	11p14.1	.	.	8965	LOC105376609
chr11	30654316	30654316	C	T	intergenic	MPPED2;DCDC1	dist=46386;dist=230834	.	.	11p14.1	.	rs419782	-45898	MPPED2
chr11	31126177	31126177	T	C	intronic	DCDC1	.	.	.	11p13	.	.	-111945	DCDC5
chr11	31939989	31939989	G	A	intergenic	PAX6-AS1;LOC100506675	dist=31402;dist=117536	.	.	11p13	.	rs1880250	-100481	PAX6
chr11	31940051	31940051	C	G	intergenic	PAX6-AS1;LOC100506675	dist=31464;dist=117474	.	.	11p13	.	rs679887	-100543	PAX6
chr11	32206015	32206017	TTC	T	intergenic	SNORA88;WT1	dist=40557;dist=203305	.	.	11p13	.	rs140959012	-51771	ENSG00000255375
chr11	32852019	32852020	CT	C	intronic	PRRG4	.	.	.	11p13	.	.	-539	PRRG4
chr11	32863189	32863189	T	TA	intronic	PRRG4	.	.	.	11p13	.	.	-11709	PRRG4
chr11	33522544	33522544	C	CA	intergenic	HIPK3;KIAA1549L	dist=143976;dist=41333	.	.	11p13	.	rs201216214	41073	KIAA1549L
chr11	33936848	33936849	CA	C	intergenic	LMO2;CAPRIN1	dist=23012;dist=136381	.	.	11p13	.	rs570100606	-23013	LMO2
chr11	34012331	34012331	G	A	intergenic	LMO2;CAPRIN1	dist=98495;dist=60899	.	.	11p13	.	rs12281999	60898	CAPRIN1
chr11	34153252	34153252	G	T	intronic	NAT10	.	.	.	11p13	.	.	-26142	NAT10
chr11	34437950	34437953	TTTC	T	intergenic	ABTB2;CAT	dist=58395;dist=22519	.	.	11p13	.	rs201404347	-11455	ENSG00000220204
chr11	34939823	34939824	TA	T	intronic	PDHX	.	.	.	11p13	.	.	-1778	APIP
chr11	35038285	35038285	T	G	intergenic	PDHX;LOC100507144	dist=20610;dist=115912	.	.	11p13	.	.	-74902	MIR1343
chr11	36608577	36608577	C	A	intergenic	RAG1;RAG2	dist=7267;dist=4916	.	.	11p12	.	.	7473	C11orf74
chr11	37618268	37618271	ATAT	A	intergenic	C11orf74;LOC105376633	dist=937427;dist=341880	.	.	11p12	.	rs548355681	105498	ENSG00000251838
chr11	37734174	37734175	CT	C	intergenic	C11orf74;LOC105376633	dist=1053333;dist=225976	.	.	11p12	.	rs370840860	-10405	ENSG00000251838
chr11	37862112	37862112	A	AT	intergenic	C11orf74;LOC105376633	dist=1181271;dist=98039	.	.	11p12	.	.	98038	LOC105376633
chr11	38359934	38359934	T	G	intergenic	LOC105376633;LOC103312105	dist=383721;dist=279880	.	.	11p12	.	.	-126996	LRRC6P1
chr11	38595738	38595740	GTC	G	intergenic	LOC105376633;LOC103312105	dist=619525;dist=44074	.	.	11p12	.	rs372453697	72165	LOC103312105
chr11	40502615	40502616	TA	T	intronic	LRRC4C	.	.	.	11p12	.	rs199804804	-33925	LOC100419712
chr11	41536599	41536599	A	G	intergenic	LRRC4C;LINC01499	dist=55413;dist=199519	.	.	11p12	.	.	21075	RPL9P23
chr11	41679617	41679617	T	C	intergenic	LRRC4C;LINC01499	dist=198431;dist=56501	.	.	11p12	.	.	1962	ENSG00000255563
chr11	41806538	41806538	C	T	ncRNA_intronic	LINC01499	.	.	.	11p12	.	rs10837723	12554	ENSG00000254668
chr11	41943371	41943371	G	A	intergenic	LINC01499;LOC101928591	dist=85379;dist=79901	.	.	11p12	.	rs12802716	-45188	ENSG00000254822
chr11	42047023	42047025	TAC	T	ncRNA_intronic	LOC101928591	.	.	.	11p12	.	rs150327690	-148840	ENSG00000254822
chr11	42112336	42112336	A	G	intergenic	LOC101928591;LOC100507205	dist=5328;dist=96957	.	.	11p12	.	.	162925	LOC100507205
chr11	42242679	42242680	GT	G	ncRNA_intronic	LOC100507205	.	.	.	11p12	.	.	32581	LOC100507205
chr11	42812435	42812435	T	C	intergenic	LOC100507205;HNRNPKP3	dist=537195;dist=470619	.	.	11p12	.	rs11037064	148889	ENSG00000254914
chr11	42812441	42812441	A	G	intergenic	LOC100507205;HNRNPKP3	dist=537201;dist=470613	.	.	11p12	.	rs11037065	148883	ENSG00000254914
chr11	44022196	44022196	T	A	intergenic	C11orf96;ACCSL	dist=56763;dist=47335	.	.	11p11.2	.	rs74701337	47334	ACCSL
chr11	44041925	44041925	T	C	intergenic	C11orf96;ACCSL	dist=76492;dist=27606	.	.	11p11.2	.	rs11037808	27605	ACCSL
chr11	44257708	44257710	GGT	G	intronic	EXT2	.	.	.	11p11.2	.	rs151110171	74005	ALX4
chr11	44421777	44421777	T	C	intergenic	ALX4;CD82	dist=90061;dist=165364	.	.	11p11.2	.	.	68236	ENSG00000255451
chr11	44747223	44747223	A	G	intergenic	CD82;TSPAN18	dist=105908;dist=38753	.	.	11p11.2	.	.	791	TSPAN18
chr11	45009204	45009204	C	T	intergenic	LOC221122;PRDM11	dist=9626;dist=159690	.	.	11p11.2	.	rs12226848	-13752	LOC221122
chr11	46133026	46133030	CAAAT	C	intronic	PHF21A	.	.	.	11p11.2	.	.	5098	ENSG00000254653
chr11	46167177	46167177	C	A	intergenic	PHF21A;LOC101928894	dist=24192;dist=26329	.	.	11p11.2	.	rs7121947	-2911	LOC401679
chr11	46490202	46490203	CA	C	intronic	AMBRA1	.	.	.	11p11.2	.	.	-16764	MIR3160-1
chr11	46778304	46778304	A	T	intronic	CKAP5	.	.	.	11p11.2	.	.	2118	ENSG00000252427
chr11	46778471	46778471	A	AT	intronic	CKAP5	.	.	.	11p11.2	.	rs574875888	1951	ENSG00000252427
chr11	47551366	47551366	T	TA	intronic	CELF1	.	.	.	11p11.2	.	rs545356795	-14926	ENSG00000270072
chr11	47627663	47627663	C	A	intergenic	C1QTNF4;MTCH2	dist=11702;dist=11195	.	.	11p11.2	.	.	-11453	C1QTNF4
chr11	48017886	48017887	CA	C	intronic	PTPRJ	.	.	.	11p11.2	.	.	-15777	PTPRJ
chr11	48694592	48694593	GA	G	intergenic	OR4A47;TRIM49B	dist=183318;dist=358559	.	.	11p11.2	.	rs75637845	-45561	OR4A44P
chr11	49220329	49220330	CT	C	intronic	FOLH1	.	.	.	11p11.12	.	.	9891	FOLH1
chr11	49527078	49527078	A	C	intergenic	FOLH1;LOC440040	dist=296856;dist=53002	.	.	11p11.12	.	.	53001	LOC440040
chr11	49585751	49585751	G	A	ncRNA_intronic	LOC440040	.	.	.	11p11.12	.	.	-5672	LOC440040
chr11	49928747	49928747	G	GT	intergenic	LOC440040;OR4C13	dist=96778;dist=45196	.	.	11p11.12	.	rs565573953	-8010	OR4A1P
chr11	49979785	49979787	AAC	A	intergenic	OR4C13;OR4C12	dist=4814;dist=23222	.	.	11p11.12	.	rs146910420	-5843	OR4C13
chr11	50219690	50219690	G	GA	intergenic	OR4C12;LOC441601	dist=215619;dist=19309	.	.	11p11.12	.	rs201934417	7641	LOC646801
chr11	51504270	51504270	A	G	intergenic	OR4A5;OR4C46	dist=91822;dist=11012	.	.	11p11.12	.	rs11559689	11011	OR4C46
chr11	54941858	54941858	G	T	intergenic	NONE;TRIM48	dist=NONE;dist=87800	.	.	11q11	.	rs61897280	87799	TRIM48
chr11	55469104	55469104	T	G	intergenic	OR4C6;OR5D13	dist=35532;dist=71810	.	.	11q11	.	rs34819157	13152	OR5D2P
chr11	55728054	55728054	T	TA	intergenic	OR5I1;OR10AG1	dist=24178;dist=6980	.	.	11q12.1	.	.	-2949	OR10AK1P
chr11	55730502	55730502	T	TA	intergenic	OR5I1;OR10AG1	dist=26626;dist=4532	.	.	11q12.1	.	.	-5397	OR10AK1P
chr11	56189849	56189851	AAG	A	intergenic	OR5R1;OR5M9	dist=4141;dist=40094	.	.	11q12.1	.	.	-4142	OR5R1
chr11	56212797	56212798	CA	C	intergenic	OR5R1;OR5M9	dist=27089;dist=17147	.	.	11q12.1	.	.	3345	OR5M4P
chr11	56457248	56457250	CAT	C	intergenic	OR5AR1;OR9G9	dist=25154;dist=10614	.	.	11q12.1	.	rs201681884	586	LOC642975
chr11	56541437	56541437	A	C	intergenic	MIR6128;LOC101927120	dist=29980;dist=74517	.	.	11q12.1	.	.	2244	OR5G1P
chr11	56796765	56796765	T	TA	intergenic	OR5AK2;OR5AK4P	dist=39447;dist=8244	.	.	11q12.1	.	.	96	OR5BQ1P
chr11	57657732	57657734	TTG	T	intergenic	TMX2-CTNND1;OR9Q1	dist=71080;dist=133619	.	.	11q12.1	.	.	-19690	ENSG00000255266
chr11	57946376	57946376	A	ATATATATTATATATT	intronic	OR9Q1	.	.	.	11q12.1	.	rs58480276	-7816	OR5BL1P
chr11	58469096	58469096	A	G	intergenic	ZFP91-CNTF;GLYAT	dist=75891;dist=7134	.	.	11q12.1	.	rs201575672	-16538	ENSG00000197254
chr11	58489275	58489275	C	CT	intronic	GLYAT	.	.	.	11q12.1	.	.	10171	GLYAT
chr11	58970857	58970857	C	CT	intronic	DTX4	.	.	.	11q12.1	.	rs35395150	9636	MPEG1
chr11	59216505	59216507	GGT	G	intergenic	OR5A1;OR4D6	dist=4916;dist=7927	.	.	11q12.1	.	rs143914649	-5889	OR5A1
chr11	59252490	59252491	CT	C	intergenic	OR4D10;OR4D11	dist=6652;dist=18558	.	.	11q12.1	.	.	6633	OR4D8P
chr11	59629792	59629794	ATG	A	intronic	TCN1	.	.	.	11q12.1	.	rs111246786	4253	TCN1
chr11	60210813	60210814	CA	C	intronic	MS4A5	.	.	.	11q12.2	.	rs148573711	12410	MS4A1
chr11	60294919	60294919	T	G	intronic	MS4A13	.	.	.	11q12.2	.	.	-12034	MS4A13
chr11	60679469	60679469	G	GA	intergenic	PRPF19;TMEM109	dist=5408;dist=1902	.	.	11q12.2	.	rs113306415	1876	TMEM109
chr11	61329520	61329522	GCA	G	intronic	SYT7	.	.	.	11q12.2	.	rs371323443	19097	SYT7
chr11	62251360	62251360	T	A	intronic	AHNAK	.	.	.	11q12.3	.	.	53423	ENSG00000250659
chr11	62409375	62409376	TG	T	intronic	GANAB	.	.	.	11q12.3	.	rs199508677	4727	GANAB
chr11	62534198	62534199	CT	C	downstream	POLR2G	dist=11	.	.	11q12.3	.	rs72507998	4575	TAF6L
chr11	62535450	62535450	T	TA	intergenic	POLR2G;TAF6L	dist=1263;dist=3325	.	.	11q12.3	.	.	3324	TAF6L
chr11	63575878	63575879	CT	C	intergenic	C11orf95;C11orf84	dist=39765;dist=4967	.	.	11q13.1	.	.	4980	SPINDOC
chr11	64349602	64349602	T	TCACCAC	intergenic	SLC22A11;SLC22A12	dist=9255;dist=8680	.	.	11q13.1	.	.	8510	SLC22A12
chr11	64739944	64739946	TAC	T	upstream	MAJIN	dist=381	.	.	11q13.1	.	rs367582151	-388	MAJIN
chr11	64934379	64934381	TAC	T	intergenic	SYVN1;SPDYC	dist=32376;dist=3326	.	.	11q13.1	.	rs377432832	3243	SPDYC
chr11	65023515	65023515	G	T	intergenic	SLC22A20;POLA2	dist=30004;dist=5808	.	.	11q13.1	.	.	5717	POLA2
chr11	65218605	65218605	A	G	intergenic	NEAT1;MALAT1	dist=5596;dist=46604	.	.	11q13.1	.	.	4122	LOC101927789
chr11	65437226	65437226	G	GA	intergenic	RELA;KAT5	dist=6783;dist=42247	.	.	11q13.1	.	.	-6662	RELA
chr11	65501598	65501599	CT	C	intergenic	RNASEH2C;AP5B1	dist=13189;dist=39770	.	.	11q13.1	.	rs201538685	-7261	KRT8P26
chr11	65612908	65612910	CAA	C	intronic	SNX32	.	.	.	11q13.1	.	.	11686	MUS81
chr11	66944923	66944923	G	GT	intronic	KDM2A	.	.	.	11q13.2	.	.	19714	ENSG00000179038
chr11	67004929	67004932	CATT	C	intronic	KDM2A	.	.	.	11q13.2	.	.	28948	GRK2
chr11	67029114	67029114	C	G	intergenic	KDM2A;GRK2	dist=3564;dist=4791	.	.	11q13.2	.	.	4766	GRK2
chr11	67261926	67261926	T	G	intronic	PITPNM1	.	.	.	11q13.2	.	.	-11422	AIP
chr11	67624239	67624239	A	G	intergenic	FAM86C2P;UNC93B1	dist=51432;dist=134332	.	.	11q13.2	.	rs200699072	-15827	ENSG00000254792
chr11	67756521	67756522	CA	C	intergenic	FAM86C2P;UNC93B1	dist=183714;dist=2049	.	.	11q13.2	.	rs142942842	-13794	OR7E1P
chr11	67946273	67946274	AT	A	intronic	KMT5B	.	.	.	11q13.2	.	rs550327023	35020	KMT5B
chr11	68131744	68131746	CTG	C	intronic	LRP5	.	.	.	11q13.2	.	.	-51668	LRP5
chr11	68668437	68668437	C	A	intronic	MRPL21	.	.	.	11q13.3	.	rs482172	2865	MRPL21
chr11	68916579	68916579	T	C	ncRNA_intronic	LOC338694	.	.	.	11q13.3	.	rs117235350	22452	LOC338694
chr11	68952250	68952250	G	A	intergenic	LOC338694;MYEOV	dist=13220;dist=109355	.	.	11q13.3	.	.	-13219	LOC338694
chr11	68984601	68984601	G	GA	intergenic	LOC338694;MYEOV	dist=45571;dist=77004	.	.	11q13.3	.	.	-45570	LOC338694
chr11	69548546	69548546	A	G	intergenic	FGF19;FGF4	dist=29440;dist=39251	.	.	11q13.3	.	rs7112814	4238	LOC100129779
chr11	69894466	69894467	AT	A	intergenic	FGF3;LOC101928443	dist=260274;dist=7869	.	.	11q13.3	.	rs573918600	17009	LOC101928443
chr11	70036270	70036271	CA	C	downstream	ANO1	dist=618	.	.	11q13.3	.	.	-1656	ANO1-AS1
chr11	70304657	70304657	T	C	intergenic	CTTN;SHANK2	dist=21967;dist=9304	.	.	11q13.3	.	.	19039	ENSG00000227726
chr11	70545351	70545352	TA	T	intronic	SHANK2	.	.	.	11q13.4	.	rs148272812	6021	ENSG00000207196
chr11	70879127	70879127	G	A	intronic	SHANK2	.	.	.	11q13.4	.	.	84495	SHANK2
chr11	71159225	71159225	T	C	intronic	DHCR7	.	.	.	11q13.4	.	.	494	ENSG00000254682
chr11	71399579	71399580	CA	C	intergenic	KRTAP5-11;FAM86C1	dist=105658;dist=98977	.	.	11q13.4	.	.	2122	SNRPCP14
chr11	71507022	71507022	G	A	ncRNA_exonic	ALG1L9P	.	.	.	11q13.4	.	rs374595711	-8467	FAM86C1
chr11	71767021	71767021	C	T	intronic	NUMA1	.	.	.	11q13.4	.	.	16326	MIR3165
chr11	72507540	72507541	AT	A	intergenic	STARD10;ATG16L2	dist=2790;dist=17910	.	.	11q13.4	.	.	-2791	STARD10
chr11	72938391	72938393	CTG	C	intronic	P2RY2	.	.	.	11q13.4	.	rs145168039	-9049	P2RY2
chr11	73198494	73198494	T	G	intronic	FAM168A	.	.	.	11q13.4	.	rs2131670	23208	ENSG00000256148
chr11	73487720	73487720	T	C	intergenic	RAB6A;MRPL48	dist=15519;dist=11197	.	.	11q13.4	.	.	10640	MRPL48
chr11	73954342	73954342	A	AT	intronic	PPME1	.	.	.	11q13.4	.	.	9254	ENSG00000206913
chr11	74387336	74387337	CT	C	intergenic	POLD3;CHRDL2	dist=33231;dist=20136	.	.	11q13.4	.	.	8931	RN7SKP297
chr11	74659380	74659381	AT	A	intronic	XRRA1	.	.	.	11q13.4	.	.	863	XRRA1
chr11	74778125	74778127	TAC	T	intergenic	NEU3;OR2AT4	dist=59382;dist=21669	.	.	11q13.4	.	.	5008	OR2AT2P
chr11	74994854	74994854	T	G	intronic	ARRB1	.	.	.	11q13.4	.	.	-19522	ENSG00000254963
chr11	75130601	75130602	CA	C	intronic	RPS3	.	.	.	11q13.4	.	.	11071	KLHL35
chr11	75863797	75863798	TC	T	intergenic	UVRAG;WNT11	dist=8515;dist=33572	.	.	11q13.5	.	.	-15023	ENSG00000255421
chr11	76494948	76494948	A	C	intronic	TSKU	.	.	.	11q13.5	.	.	-843	LOC101928837
chr11	77575977	77575977	T	C	intronic	AAMDC	.	.	.	11q14.1	.	rs1793341	4303	RPL21P95
chr11	77628365	77628366	CT	C	intronic	INTS4	.	.	.	11q14.1	.	.	-2045	ENSG00000255115
chr11	77687977	77687977	T	G	intronic	INTS4	.	.	.	11q14.1	.	.	17746	INTS4
chr11	77703690	77703690	G	C	intronic	INTS4	.	.	.	11q14.1	.	rs1124589	2033	INTS4
chr11	79311247	79311247	T	A	intergenic	TENM4;LOC101928944	dist=159552;dist=1150997	.	.	11q14.1	.	rs35534803	12096	ENSG00000255209
chr11	80062221	80062221	G	GT	intergenic	TENM4;LOC101928944	dist=910526;dist=400023	.	.	11q14.1	.	.	-23267	ENSG00000254434
chr11	80289906	80289906	G	A	intergenic	TENM4;LOC101928944	dist=1138211;dist=172338	.	.	11q14.1	.	.	75125	ARL6IP1P3
chr11	81251907	81251907	C	CT	intergenic	LOC101928944;MIR4300HG	dist=778061;dist=338986	.	.	11q14.1	.	.	11360	MTND4LP18
chr11	81445481	81445481	G	GT	intergenic	LOC101928944;MIR4300HG	dist=971635;dist=145412	.	.	11q14.1	.	rs34561213	108229	ENSG00000270701
chr11	81525569	81525570	TA	T	intergenic	LOC101928944;MIR4300HG	dist=1051723;dist=65323	.	.	11q14.1	.	rs200607233	28140	ENSG00000270701
chr11	81658578	81658578	C	CAT	ncRNA_intronic	MIR4300HG	.	.	.	11q14.1	.	.	23457	ENSG00000254511
chr11	81670969	81670969	A	AT	ncRNA_intronic	MIR4300HG	.	.	.	11q14.1	.	rs33961864	11066	ENSG00000254511
chr11	81882175	81882175	C	G	ncRNA_intronic	MIR4300HG	.	.	.	11q14.1	.	.	-200140	ENSG00000254511
chr11	81882262	81882262	G	A	ncRNA_intronic	MIR4300HG	.	.	.	11q14.1	.	.	-200227	ENSG00000254511
chr11	82709753	82709753	G	GA	intronic	RAB30	.	.	.	11q14.1	.	rs112489317	-28128	PRCP
chr11	82896643	82896643	A	AT	ncRNA_exonic	PCF11-AS1	.	.	.	11q14.1	.	.	1434	PCF11-AS1
chr11	83218512	83218514	CTA	C	intronic	DLG2	.	.	.	11q14.1	.	rs34462557	-178544	CYCSP28
chr11	83901217	83901218	CA	C	intronic	DLG2	.	.	.	11q14.1	.	.	-374614	LDHAL6DP
chr11	84623375	84623376	AT	A	intronic	DLG2	.	.	.	11q14.1	.	.	24356	ENSG00000255555
chr11	85677258	85677258	T	TC	intronic	PICALM	.	.	.	11q14.2	.	rs150486306	-31479	SLC25A1P1
chr11	86060388	86060388	T	A	intergenic	HIKESHI;CCDC81	dist=3403;dist=25390	.	.	11q14.2	.	rs10792849	-25038	RN7SL225P
chr11	86866025	86866025	C	T	intronic	TMEM135	.	.	.	11q14.2	.	.	-58399	XIAPP2
chr11	86866027	86866027	A	G	intronic	TMEM135	.	.	.	11q14.2	.	.	-58401	XIAPP2
chr11	86901610	86901610	T	TA	intronic	TMEM135	.	.	.	11q14.2	.	.	-93984	XIAPP2
chr11	86987600	86987602	TTG	T	intronic	TMEM135	.	.	.	11q14.2	.	.	47800	LOC100420680
chr11	87188910	87188910	T	TA	intergenic	TMEM135;LOC105369423	dist=149034;dist=240336	.	.	11q14.2	.	.	-147817	PSMA2P1
chr11	87907805	87907805	A	C	intronic	RAB38	.	.	.	11q14.2	.	rs12791327	829	RAB38
chr11	88428457	88428457	G	GA	intronic	GRM5	.	.	.	11q14.3	.	.	-82379	RNU6-16P
chr11	88490322	88490322	G	GA	intronic	GRM5	.	.	.	11q14.3	.	.	-144244	RNU6-16P
chr11	88536391	88536392	AC	A	intronic	GRM5	.	.	.	11q14.3	.	.	-190313	RNU6-16P
chr11	88993418	88993419	CA	C	intronic	TYR	.	.	.	11q14.3	.	.	33994	CBX3P7
chr11	89229748	89229748	T	TA	intronic	NOX4	.	.	.	11q14.3	.	rs397752816	2617	ENSG00000255295
chr11	89357402	89357402	T	C	intergenic	NOX4;FOLH1B	dist=34623;dist=35063	.	.	11q14.3	.	.	14280	FOLH1B
chr11	90252637	90252638	TA	T	ncRNA_intronic	DISC1FP1	.	.	.	11q14.3	.	.	36386	MIR4490
chr11	90665977	90665978	AT	A	intergenic	DISC1FP1;FAT3	dist=17757;dist=1419284	.	.	11q14.3	.	.	-63608	MIR1261
chr11	90748460	90748460	A	G	intergenic	DISC1FP1;FAT3	dist=100240;dist=1336802	.	.	11q14.3	.	rs11330400	100668	OSBPL9P3
chr11	91137283	91137284	AT	A	intergenic	DISC1FP1;FAT3	dist=489063;dist=947978	.	.	11q14.3	.	rs201279699	-246033	LOC105369427
chr11	91216710	91216710	C	CAT	intergenic	DISC1FP1;FAT3	dist=568490;dist=868552	.	.	11q14.3	.	rs113027741	310817	LOC105369428
chr11	91643553	91643553	A	G	intergenic	DISC1FP1;FAT3	dist=995333;dist=441709	.	.	11q14.3	.	rs28703231	39646	TUBB4BP4
chr11	92146746	92146746	T	C	intronic	FAT3	.	.	.	11q14.3	.	.	-5405	ENSG00000254705
chr11	92555483	92555484	TA	T	intronic	FAT3	.	.	.	11q14.3	.	.	-55451	ENSG00000255506
chr11	92743719	92743719	T	C	intergenic	MTNR1B;SLC36A4	dist=27771;dist=133618	.	.	11q14.3	.	.	-40931	MTNR1B
chr11	93579866	93579866	T	A	intronic	VSTM5	.	.	.	11q21	.	.	3830	VSTM5
chr11	93876136	93876136	C	T	intronic	PANX1	.	.	.	11q21	.	.	-14043	PANX1
chr11	94038619	94038619	T	C	upstream	IZUMO1R	dist=184	.	.	11q21	.	.	139	IZUMO1R
chr11	94440418	94440418	G	C	ncRNA_intronic	LOC105369438	.	.	.	11q21	.	rs7111461	-822	AMOTL1
chr11	94865454	94865454	T	G	UTR3	ENDOD1	NM_015036:c.*2711T>G	.	.	11q21	.	rs7729	11346	BUD13P1
chr11	95246409	95246409	G	GA	intergenic	LOC100129203;FAM76B	dist=278841;dist=255697	.	.	11q21	.	.	-30840	ENSG00000250390
chr11	95740036	95740038	TAC	T	intronic	MAML2	.	.	.	11q21	.	rs57492080	-43654	RPL32P25
chr11	95776274	95776274	A	G	intronic	MAML2	.	.	.	11q21	.	rs7951485	-79892	RPL32P25
chr11	96268674	96268674	T	C	intergenic	LOC105369443;NONE	dist=20760;dist=NONE	.	.	11q21	.	.	-27086	ENSG00000256684
chr11	96524371	96524371	T	TA	intergenic	LOC105369443;NONE	dist=276457;dist=NONE	.	.	11q21	.	rs542288833	-10147	LOC100131233
chr11	96553791	96553791	T	TA	intergenic	LOC105369443;NONE	dist=305877;dist=NONE	.	.	11q21	.	rs560533975	-39567	LOC100131233
chr11	96768942	96768942	T	C	intergenic	LOC105369443;NONE	dist=521028;dist=NONE	.	.	11q21	.	rs71211202	102768	MED28P5
chr11	97309264	97309265	CA	C	intergenic	LOC105369443;CNTN5	dist=1061350;dist=1582441	.	.	11q22.1	.	.	-178278	LINC02553
chr11	97465838	97465838	T	C	intergenic	LOC105369443;CNTN5	dist=1217924;dist=1425868	.	.	11q22.1	.	rs201495715	62625	RNA5SP347
chr11	97525173	97525173	C	T	intergenic	LOC105369443;CNTN5	dist=1277259;dist=1366533	.	.	11q22.1	.	rs11212115	3290	RNA5SP347
chr11	97725790	97725791	GT	G	intergenic	LOC105369443;CNTN5	dist=1477876;dist=1165915	.	.	11q22.1	.	.	53745	ENSG00000254555
chr11	98239300	98239300	C	T	intergenic	LOC105369443;CNTN5	dist=1991386;dist=652406	.	.	11q22.1	.	.	198258	LOC643381
chr11	99500961	99500961	A	ATG	intronic	CNTN5	.	.	.	11q22.1	.	rs139106391	-510056	RN7SKP53
chr11	99611504	99611504	A	G	intronic	CNTN5	.	.	.	11q22.1	.	.	596083	RPA2P3
chr11	99760068	99760068	G	T	intronic	CNTN5	.	.	.	11q22.1	.	.	447519	RPA2P3
chr11	100000257	100000257	A	C	intronic	CNTN5	.	.	.	11q22.1	.	.	207330	RPA2P3
chr11	101129369	101129371	ATG	A	intergenic	PGR-AS1;TRPC6	dist=99368;dist=192924	.	.	11q22.1	.	rs144992896	-110489	LOC100420510
chr11	101176180	101176180	A	G	intergenic	PGR-AS1;TRPC6	dist=146179;dist=146115	.	.	11q22.1	.	rs1218913	-157300	LOC100420510
chr11	102500216	102500216	T	TATATATATATATATATATATATATATACAC	intergenic	MMP20;MMP27	dist=4153;dist=62199	.	.	11q22.2	.	.	-4154	MMP20
chr11	102753348	102753348	G	A	intergenic	MMP12;MMP13	dist=7584;dist=60373	.	.	11q22.2	.	.	-2127	BOLA3P1
chr11	102904598	102904600	GGT	G	intergenic	MMP13;DCUN1D5	dist=78135;dist=16813	.	.	11q22.3	.	.	11331	RPL21P96
chr11	102905179	102905180	GT	G	intergenic	MMP13;DCUN1D5	dist=78716;dist=16233	.	.	11q22.3	.	.	10751	RPL21P96
chr11	103159439	103159439	A	G	intronic	DYNC2H1	.	.	.	11q22.3	.	.	113874	MTCO3P15
chr11	103248605	103248605	C	T	intronic	DYNC2H1	.	.	.	11q22.3	.	rs61896834	24708	MTCO3P15
chr11	104012129	104012129	T	TA	intronic	PDGFD	.	.	.	11q22.3	.	rs200099120	22977	PDGFD
chr11	104232612	104232612	C	T	intergenic	MIR7641-1;LOC102723895	dist=109233;dist=206605	.	.	11q22.3	.	.	-109306	RNA5SP348
chr11	104692777	104692777	T	C	intergenic	LOC102723895;CASP12	dist=212747;dist=63668	.	.	11q22.3	.	rs376384761	51213	ENSG00000254569
chr11	104977970	104977970	A	G	intergenic	CARD17;CARD18	dist=5812;dist=30478	.	.	11q22.3	.	rs4397809	-5813	CASP1
chr11	104981319	104981320	GA	G	intergenic	CARD17;CARD18	dist=9161;dist=27128	.	.	11q22.3	.	.	-9162	CASP1
chr11	105244704	105244704	C	CT	intergenic	CARD18;GRIA4	dist=234243;dist=236096	.	.	11q22.3	.	.	-126918	ENSG00000255336
chr11	105674453	105674453	T	C	intronic	GRIA4	.	.	.	11q22.3	.	.	20906	RNU4-55P
chr11	106127757	106127757	A	AT	ncRNA_intronic	LOC101928535	.	.	.	11q22.3	.	.	-7012	LOC101928535
chr11	106872744	106872745	CA	C	intronic	GUCY1A2	.	.	.	11q22.3	.	rs142852537	16504	GUCY1A2
chr11	107007573	107007574	GA	G	intergenic	GUCY1A2;CWF19L2	dist=118402;dist=189498	.	.	11q22.3	.	.	39363	ASS1P13
chr11	107845858	107845859	CA	C	intergenic	RAB39A;CUL5	dist=11650;dist=33600	.	.	11q22.3	.	.	33548	CUL5
chr11	107981960	107981960	A	C	intergenic	CUL5;ACAT1	dist=3457;dist=10298	.	.	11q22.3	.	.	10282	ACAT1
chr11	108030874	108030875	CA	C	intronic	NPAT	.	.	.	11q22.3	.	.	-38464	ENSG00000255467
chr11	108585271	108585271	T	A	intronic	DDX10	.	.	.	11q22.3	.	.	15559	ENSG00000254730
chr11	108665559	108665560	CT	C	intronic	DDX10	.	.	.	11q22.3	.	.	27816	CYCSP29
chr11	108745269	108745270	AT	A	intronic	DDX10	.	.	.	11q22.3	.	.	-51893	CYCSP29
chr11	109008037	109008039	GGA	G	intergenic	DDX10;C11orf87	dist=196380;dist=284807	.	.	11q22.3	.	.	-16325	RNA5SP349
chr11	109366646	109366646	T	TTA	intergenic	C11orf87;ZC3H12C	dist=66753;dist=597441	.	.	11q22.3	.	rs537942913	-8497	ENSG00000254890
chr11	109430481	109430482	CT	C	intergenic	C11orf87;ZC3H12C	dist=130588;dist=533605	.	.	11q22.3	.	.	24150	ENSG00000255028
chr11	109468528	109468528	G	A	intergenic	C11orf87;ZC3H12C	dist=168635;dist=495559	.	.	11q22.3	.	.	-13896	ENSG00000255028
chr11	109711099	109711099	C	CA	intergenic	C11orf87;ZC3H12C	dist=411206;dist=252988	.	.	11q22.3	.	.	-16527	LOC105369482
chr11	110783513	110783513	G	GA	intergenic	ARHGAP20;C11orf53	dist=199601;dist=343194	.	.	11q23.1	.	rs398045578	-35613	ENSG00000255149
chr11	111056694	111056694	C	CT	intergenic	ARHGAP20;C11orf53	dist=472782;dist=70013	.	.	11q23.1	.	.	70012	C11orf53
chr11	111224697	111224697	T	A	UTR3	POU2AF1	NM_006235:c.*289A>T	.	.	11q23.1	.	.	-6216	MIR4491
chr11	111667527	111667527	A	T	intronic	ALG9	.	.	.	11q23.1	.	.	-18454	ENSG00000254990
chr11	111999064	111999065	TA	T	intergenic	SDHD;IL18	dist=32539;dist=14909	.	.	11q23.1	.	.	35774	IL18
chr11	112670377	112670377	C	T	intergenic	LOC387810;LOC101928847	dist=243852;dist=159626	.	.	11q23.2	.	rs668396	-12351	ENSG00000254626
chr11	112721191	112721191	A	G	intergenic	LOC387810;LOC101928847	dist=294666;dist=108812	.	.	11q23.2	.	.	-63165	ENSG00000254626
chr11	113106955	113106955	A	AT	intronic	NCAM1	.	.	.	11q23.2	.	rs138844764	37667	NCAM1-AS1
chr11	113255375	113255375	A	C	intergenic	TTC12;ANKK1	dist=18261;dist=3138	.	.	11q23.2	.	.	3137	ANKK1
chr11	113480810	113480813	TATA	T	intergenic	DRD2;TMPRSS5	dist=134809;dist=77455	.	.	11q23.2	.	.	96281	TMPRSS5
chr11	113689837	113689838	CT	C	intronic	USP28	.	.	.	11q23.2	.	.	-1039	ENSG00000256452
chr11	115479446	115479446	C	A	intergenic	CADM1;LOC101928985	dist=104205;dist=123217	.	.	11q23.3	.	.	18456	ENSG00000239153
chr11	116020383	116020385	TTG	T	intergenic	LINC00900;LOC101929011	dist=389465;dist=489754	.	.	11q23.3	.	rs576587971	-198175	ENSG00000239600
chr11	116415158	116415160	TAC	T	intergenic	LINC00900;LOC101929011	dist=784240;dist=94979	.	.	11q23.3	.	rs141614746	-43812	LINC02151
chr11	116784922	116784923	AT	A	intronic	SIK3	.	.	.	11q23.3	.	.	-76257	APOA1
chr11	117080760	117080760	A	C	intronic	PCSK7	.	.	.	11q23.3	.	rs7946191	-10724	TAGLN
chr11	117853468	117853468	C	CA	intergenic	TMPRSS13;IL10RA	dist=53300;dist=3638	.	.	11q23.3	.	.	3594	IL10RA
chr11	118055460	118055460	A	AT	intergenic	SCN2B;JAML	dist=8123;dist=8982	.	.	11q23.3	.	.	-8073	SCN2B
chr11	118086229	118086230	AT	A	intronic	JAML	.	.	.	11q23.3	.	.	9578	JAML
chr11	118599984	118599984	G	T	intergenic	TREH;DDX6	dist=49603;dist=18489	.	.	11q23.3	.	rs199950936	-24669	LOC105369519
chr11	118600030	118600030	G	A	intergenic	TREH;DDX6	dist=49649;dist=18443	.	.	11q23.3	.	.	-24715	LOC105369519
chr11	118746384	118746384	G	C	intergenic	DDX6;CXCR5	dist=84412;dist=8091	.	.	11q23.3	.	.	8090	CXCR5
chr11	118840282	118840282	A	AG	intergenic	UPK2;FOXR1	dist=11013;dist=2135	.	.	11q23.3	.	rs368298136	925	ENSG00000222529
chr11	118861062	118861062	C	T	intergenic	FOXR1;CCDC84	dist=9067;dist=7781	.	.	11q23.3	.	rs200932643	7651	ENSG00000255121
chr11	118988609	118988609	T	C	downstream	C2CD2L	dist=775	.	.	11q23.3	.	.	3678	HINFP
chr11	119065794	119065794	C	T	intronic	CCDC153	.	.	.	11q23.3	.	.	1684	CCDC153
chr11	119095785	119095785	C	T	intronic	CBL	.	.	.	11q23.3	.	.	-19034	CBL
chr11	119179284	119179286	CAT	C	UTR3	MCAM	NM_006500:c.*1312_*1310delinsG	.	.	11q23.3	.	.	12944	MCAM
chr11	119204925	119204925	C	CA	upstream	RNF26	dist=285	.	.	11q23.3	.	.	311	RNF26
chr11	119256939	119256939	A	G	ncRNA_intronic	USP2-AS1	.	.	.	11q23.3	.	.	-4452	USP2-AS1
chr11	119602836	119602836	T	TTA	ncRNA_intronic	LOC102724301	.	.	.	11q23.3	.	.	-3043	NECTIN1
chr11	120034033	120034033	G	A	intergenic	TRIM29;OAF	dist=25170;dist=47714	.	.	11q23.3	.	rs507496	5651	ENSG00000176984
chr11	120152591	120152591	C	T	intronic	POU2F3	.	.	.	11q23.3	.	rs11217785	-15951	LOC649133
chr11	120227723	120227723	G	GT	intronic	ARHGEF12	.	.	.	11q23.3	.	.	-20106	ARHGEF12
chr11	121280176	121280176	T	G	intergenic	SC5D;SORL1	dist=96057;dist=42736	.	.	11q24.1	.	.	17948	ENSG00000271022
chr11	121280178	121280178	G	T	intergenic	SC5D;SORL1	dist=96059;dist=42734	.	.	11q24.1	.	rs201056472	17946	ENSG00000271022
chr11	121475639	121475639	C	CT	intronic	SORL1	.	.	.	11q24.1	.	.	-151918	LOC105369536
chr11	121635066	121635066	C	T	intergenic	SORL1;MIR100HG	dist=130595;dist=263971	.	.	11q24.1	.	.	-311345	LOC105369536
chr11	121888378	121888380	GTA	G	intergenic	SORL1;MIR100HG	dist=383907;dist=10657	.	.	11q24.1	.	.	82171	MIR125B1
chr11	122325624	122325624	T	C	intergenic	MIR100HG;UBASH3B	dist=32045;dist=200774	.	.	11q24.1	.	.	-3443	RNU4ATAC5P
chr11	122470583	122470583	C	CT	intergenic	MIR100HG;UBASH3B	dist=177004;dist=55815	.	.	11q24.1	.	rs144966499	14687	GLULP3
chr11	122639880	122639880	T	C	intronic	UBASH3B	.	.	.	11q24.1	.	.	-42862	ENSG00000239079
chr11	123201847	123201847	A	G	intergenic	CLMP;MIR4493	dist=135834;dist=50301	.	.	11q24.1	.	.	9574	PHBP17
chr11	123238403	123238404	CT	C	intergenic	CLMP;MIR4493	dist=172390;dist=13744	.	.	11q24.1	.	.	13815	MIR4493
chr11	123551210	123551214	TTTTC	T	intergenic	SCN3B;ZNF202	dist=25895;dist=43421	.	.	11q24.1	.	rs199743046	-12004	LOC105369543
chr11	123892839	123892839	G	GT	upstream	OR10G9	dist=881	.	.	11q24.1	.	rs574730872	880	OR10G9
chr11	124115494	124115494	G	A	intergenic	OR8G2P;OR8G1	dist=19126;dist=4929	.	.	11q24.2	.	rs11219527	4928	OR8G1
chr11	124492009	124492010	AT	A	upstream	TBRG1	dist=732	.	.	11q24.2	.	.	721	TBRG1
chr11	125995947	125995947	C	CA	intergenic	CDON;RPUSD4	dist=62760;dist=76042	.	.	11q24.2	.	rs397689945	-23640	ENSG00000261257
chr11	126255740	126255740	C	CA	intronic	ST3GAL4	.	.	.	11q24.2	.	.	-30206	ST3GAL4
chr11	128127578	128127578	G	A	intergenic	LINC02098;ETS1	dist=16242;dist=201078	.	.	11q24.3	.	.	-48855	ETS1
chr11	128320877	128320877	A	T	intergenic	LINC02098;ETS1	dist=209541;dist=7779	.	.	11q24.3	.	rs114534998	75159	ETS1
chr11	128864056	128864057	CT	C	intronic	ARHGAP32	.	.	.	11q24.3	.	.	36296	ENSG00000206847
chr11	129140401	129140403	TTC	T	ncRNA_intronic	LOC399975	.	.	.	11q24.3	.	.	8815	ARHGAP32
chr11	129148475	129148476	GA	G	ncRNA_intronic	LOC399975	.	.	.	11q24.3	.	.	742	ARHGAP32
chr11	129378447	129378447	G	GT	intergenic	BARX2;LINC01395	dist=56273;dist=103569	.	.	11q24.3	.	rs571653362	29284	RPS27P20
chr11	129623061	129623061	T	C	intergenic	LINC01395;TMEM45B	dist=135897;dist=62615	.	.	11q24.3	.	rs12805453	35023	ENSG00000255188
chr11	130549238	130549238	A	G	intronic	C11orf44	.	.	.	11q24.3	.	.	-6388	C11orf44
chr11	131459065	131459065	G	T	intronic	NTM	.	.	.	11q25	.	rs4936139	-15572	ENSG00000236082
chr11	131553979	131553979	G	T	intronic	NTM	.	.	.	11q25	.	rs2695822	-20503	NTM-AS1
chr11	131873151	131873151	C	T	intronic	NTM	.	.	.	11q25	.	rs551995	-18597	ENSG00000224700
chr11	131941642	131941642	A	AT	intronic	NTM	.	.	.	11q25	.	rs112249488	-87088	ENSG00000224700
chr11	133403142	133403142	G	GT	upstream	OPCML	dist=635	.	.	11q25	.	.	-729	OPCML
chr11	133675817	133675817	G	T	ncRNA_intronic	LOC646522	.	.	.	11q25	.	.	4453	LOC646522
chr11	133813872	133813872	G	A	intronic	IGSF9B	.	.	.	11q25	.	.	13007	IGSF9B
chr11	133906753	133906753	A	C	ncRNA_intronic	LOC100128239	.	.	.	11q25	.	.	248	LOC105369582
chr11	134078240	134078240	T	A	intronic	NCAPD3	.	.	.	11q25	.	.	16298	VPS26B
chr11	134361648	134361648	A	G	ncRNA_intronic	LOC283177	.	.	.	11q25	.	.	-55282	LOC283177
chr11	134435404	134435404	A	G	intergenic	LOC283177;LOC100507548	dist=59849;dist=419842	.	.	11q25	.	rs115007242	-2115	ENSG00000254573
chr12	74324	74324	A	G	ncRNA_intronic	LOC100288778	.	.	.	12p13.33	.	.	-600	LOC100288778
chr12	243887	243887	T	C	intronic	IQSEC3	.	.	.	12p13.33	.	rs559440618	14447	LOC574538
chr12	704925	704925	G	GA	intronic	NINJ2	.	.	.	12p13.33	.	.	-5127	ENSG00000255825
chr12	1253974	1253974	C	G	intronic	ERC1	.	.	.	12p13.33	.	.	8228	HTR1DP1
chr12	1456114	1456114	C	CA	intronic	ERC1	.	.	.	12p13.33	.	.	38884	ENSG00000267285
chr12	4204297	4204298	AT	A	intergenic	PARP11;CCND2-AS1	dist=221683;dist=153635	.	.	12p13.32	.	rs36117816	2240	HSPA8P5
chr12	4778556	4778556	C	T	intronic	NDUFA9	.	.	.	12p13.32	.	.	-11757	ENSG00000255639
chr12	5951177	5951177	A	G	intronic	ANO2	.	.	.	12p13.31	.	.	104220	ANO2
chr12	6075759	6075759	A	C	intronic	VWF	.	.	.	12p13.31	.	.	-20362	ANO2
chr12	6188776	6188777	GA	G	intronic	VWF	.	.	.	12p13.31	.	rs71672997	16358	RN7SL69P
chr12	6244942	6244943	TA	T	intergenic	VWF;CD9	dist=11101;dist=63930	.	.	12p13.31	.	.	-11007	VWF
chr12	6851384	6851386	CCT	C	intergenic	COPS7A;MLF2	dist=10343;dist=5772	.	.	12p13.31	.	.	764	ENSG00000269892
chr12	7671900	7671900	G	GT	intergenic	CD163;APOBEC1	dist=15486;dist=130096	.	.	12p13.31	.	.	-15412	CD163
chr12	7871694	7871694	T	C	intergenic	DPPA3;CLEC4C	dist=1542;dist=10317	.	.	12p13.31	.	rs1966414	-7645	DPPA3
chr12	8243397	8243398	CA	C	intronic	NECAP1	.	.	.	12p13.31	.	.	-8591	NECAP1
chr12	9132611	9132611	C	T	intronic	KLRG1	.	.	.	12p13.31	.	.	16550	ENSG00000257105
chr12	9161648	9161648	T	C	exonic	KLRG1	.	synonymous SNV	KLRG1:NM_001329099:exon4:c.T435C:p.D145D,KLRG1:NM_001329101:exon4:c.T198C:p.D66D,KLRG1:NM_001329103:exon4:c.T198C:p.D66D,KLRG1:NM_005810:exon4:c.T435C:p.D145D,KLRG1:NM_001329102:exon5:c.T198C:p.D66D	12p13.31	0.223666	rs3026251	-12487	ENSG00000257105
chr12	9338410	9338410	C	CT	intronic	PZP	.	.	.	12p13.31	.	.	22555	PZP
chr12	9459648	9459648	G	A	ncRNA_intronic	LOC642846	.	.	.	12p13.31	.	rs368656806	9120	ENSG00000255753
chr12	9537364	9537364	T	A	ncRNA_intronic	LINC02367	.	.	.	12p13.31	.	rs79230459	-15292	PIRC54
chr12	9539898	9539898	G	GT	ncRNA_intronic	LINC02367	.	.	.	12p13.31	.	rs141881391	15195	LOC728715
chr12	9592711	9592711	A	T	ncRNA_intronic	DDX12P	.	.	.	12p13.31	.	rs59352389	4942	ENSG00000212432
chr12	10336060	10336060	G	GA	intronic	TMEM52B	.	.	.	12p13.2	.	rs144466074	-11271	OLR1
chr12	10588859	10588859	A	G	upstream	KLRC2	dist=267	.	.	12p13.2	.	rs7972002	-260	ENSG00000255641
chr12	10690373	10690373	C	T	intergenic	KLRC1;LINC02446	dist=83089;dist=15605	.	.	12p13.2	.	rs73072066	-32173	EIF2S3B
chr12	10981771	10981773	ATC	A	intergenic	TAS2R10;PRH1-PRR4	dist=2903;dist=16675	.	.	12p13.2	.	.	2729	LOC100420580
chr12	11348246	11348246	T	TA	intergenic	TAS2R42;PRB3	dist=8703;dist=70601	.	.	12p13.2	.	.	1661	LOC100420583
chr12	12135873	12135873	A	T	intergenic	ETV6;BCL2L14	dist=87548;dist=88005	.	.	12p13.2	.	rs10845439	66904	BCL2L14
chr12	12234606	12234606	C	T	intronic	BCL2L14	.	.	.	12p13.2	.	.	29490	LOC100506248
chr12	12743230	12743230	T	G	intergenic	DUSP16;CREBL2	dist=27782;dist=21537	.	.	12p13.2	.	rs113110866	-21499	RPL19P17
chr12	13290721	13290721	A	AT	intergenic	GSG1;EMP1	dist=34091;dist=58881	.	.	12p13.1	.	.	-34092	GSG1
chr12	13505780	13505780	G	GA	intergenic	EMP1;LINC01559	dist=136072;dist=17825	.	.	12p13.1	.	rs113578876	34320	LINC01559
chr12	13960644	13960644	T	C	intronic	GRIN2B	.	.	.	12p13.1	.	.	-124169	RN7SKP162
chr12	14924620	14924620	A	C	upstream	HIST4H4	dist=555	.	.	12p12.3	.	.	-556	HIST4H4
chr12	14973889	14973889	T	G	intronic	C12orf60	.	.	.	12p12.3	.	rs74514994	-6774	SMCO3
chr12	15524170	15524171	TA	T	intronic	PTPRO	.	.	.	12p12.3	.	rs200541198	-22562	RERG
chr12	16252521	16252521	A	G	intergenic	DERA;SLC15A5	dist=62206;dist=88898	.	.	12p12.3	.	rs10846286	-126979	EGLN3P1
chr12	16474311	16474312	AT	A	intergenic	SLC15A5;MGST1	dist=43692;dist=25764	.	.	12p12.3	.	.	25763	MGST1
chr12	17355044	17355044	G	A	intergenic	SKP1P2;LINC02378	dist=211482;dist=379713	.	.	12p12.3	.	rs11043361	-80395	RPL7P40
chr12	17794249	17794251	GTA	G	intergenic	LINC02378;MIR3974	dist=52237;dist=31982	.	.	12p12.3	.	rs34110212	31981	MIR3974
chr12	18312065	18312065	T	C	intergenic	RERGL;PIK3C2G	dist=68938;dist=102409	.	.	12p12.3	.	.	88482	PIK3C2G
chr12	18417587	18417587	A	AT	intronic	PIK3C2G	.	.	.	12p12.3	.	.	-17040	PIK3C2G
chr12	19412684	19412684	G	GA	intronic	PLEKHA5	.	.	.	12p12.3	.	.	43729	RN7SL67P
chr12	20856889	20856891	CTG	C	intronic	SLCO1C1	.	.	.	12p12.2	.	rs377092828	-8601	SLCO1C1
chr12	20967899	20967904	CCTTTT	C	intronic	SLCO1B3	.	.	.	12p12.2	.	rs201445687	703	ENSG00000257046
chr12	20994835	20994838	TTGA	T	intronic	SLCO1B3	.	.	.	12p12.2	.	.	3160	ENSG00000256157
chr12	21191644	21191645	CA	C	intronic	SLCO1B7	.	.	.	12p12.2	.	rs200881667	8467	ENSG00000257062
chr12	21197507	21197507	T	C	intronic	SLCO1B7	.	.	.	12p12.2	.	rs10770770	2605	ENSG00000257062
chr12	21845610	21845611	CA	C	intergenic	LDHB;KCNJ8	dist=34821;dist=72278	.	.	12p12.1	.	rs201348045	-30364	ENSG00000256615
chr12	22605789	22605789	T	C	intronic	C2CD5	.	.	.	12p12.1	.	.	11058	ENSG00000256973
chr12	23128188	23128188	A	C	intergenic	ETNK1;LOC101928441	dist=284580;dist=200382	.	.	12p12.1	.	.	124113	LOC101928441
chr12	23709279	23709279	T	C	intronic	SOX5	.	.	.	12p12.1	.	rs61923840	81627	LOC105369697
chr12	25174386	25174386	T	A	intronic	LOC645177	.	.	.	12p12.1	.	rs553162125	-451	LRMP
chr12	25400964	25400965	AT	A	intronic	KRAS	.	.	.	12p12.1	.	rs201018124	2904	KRAS
chr12	25431988	25431988	C	G	intergenic	KRAS;LMNTD1	dist=28123;dist=197028	.	.	12p12.1	.	rs11615576	-28119	KRAS
chr12	25891099	25891099	T	C	intergenic	LMNTD1;MIR4302	dist=89603;dist=135854	.	.	12p12.1	.	.	41403	RN7SKP262
chr12	25897961	25897961	C	T	intergenic	LMNTD1;MIR4302	dist=96465;dist=128992	.	.	12p12.1	.	rs560674804	34541	RN7SKP262
chr12	26169140	26169140	T	G	intronic	RASSF8	.	.	.	12p12.1	.	rs1874350	-56443	RASSF8-AS1
chr12	26412619	26412619	G	GT	intergenic	SSPN;ITPR2	dist=24911;dist=75651	.	.	12p12.1	.	.	56028	ENSG00000255858
chr12	26709723	26709723	A	G	intronic	ITPR2	.	.	.	12p11.23	.	rs73087265	66578	ENSG00000234428
chr12	26890167	26890168	CT	C	intronic	ITPR2	.	.	.	12p11.23	.	.	63607	ENSG00000256640
chr12	26984850	26984852	GTA	G	intronic	ITPR2	.	.	.	12p11.23	.	.	1278	ITPR2
chr12	27915944	27915944	A	G	exonic	MANSC4	.	synonymous SNV	MANSC4:NM_001146221:exon3:c.T750C:p.P250P	12p11.22	0.120018	rs11049124	8264	MANSC4
chr12	28242458	28242460	AAT	A	intergenic	PTHLH;CCDC91	dist=117542;dist=100900	.	.	12p11.22	.	.	43721	CCDC91
chr12	30031834	30031834	T	TA	intergenic	TMTC1;IPO8	dist=94142;dist=750081	.	.	12p11.22	.	rs369171769	-94143	TMTC1
chr12	30453967	30453968	CT	C	intergenic	TMTC1;IPO8	dist=516275;dist=327947	.	.	12p11.22	.	rs398019073	-4328	LINC02386
chr12	30877877	30877877	T	C	intronic	CAPRIN2	.	.	.	12p11.21	.	.	-28949	IPO8
chr12	30892648	30892649	CA	C	intronic	CAPRIN2	.	.	.	12p11.21	.	.	15235	CAPRIN2
chr12	31211621	31211621	A	C	ncRNA_intronic	DDX11-AS1	.	.	.	12p11.21	.	.	15157	DDX11
chr12	31421854	31421855	GT	G	intergenic	DDX11;FAM60A	dist=164129;dist=11665	.	.	12p11.21	.	rs11339575	-4707	LOC100419525
chr12	31599820	31599821	CA	C	intronic	DENND5B	.	.	.	12p11.21	.	rs535351271	18174	LOC100422622
chr12	32837411	32837412	CT	C	intronic	DNM1L	.	.	.	12p11.21	.	.	-5278	DNM1L
chr12	33251844	33251844	C	T	intergenic	PKP2;SYT10	dist=202064;dist=276504	.	.	12p11.21	.	rs10772027	-110148	ENSG00000257435
chr12	33272387	33272387	C	A	intergenic	PKP2;SYT10	dist=222607;dist=255961	.	.	12p11.21	.	.	-130691	ENSG00000257435
chr12	33327802	33327802	T	C	intergenic	PKP2;SYT10	dist=278022;dist=200546	.	.	12p11.1	.	.	-186106	ENSG00000257435
chr12	33346618	33346618	T	G	intergenic	PKP2;SYT10	dist=296838;dist=181730	.	.	12p11.1	.	rs10844493	-204922	ENSG00000257435
chr12	33738274	33738274	C	CT	intergenic	SYT10;ALG10	dist=145520;dist=436942	.	.	12p11.1	.	.	-130995	ST13P9
chr12	34294842	34294842	C	CA	intergenic	ALG10;NONE	dist=113606;dist=NONE	.	.	12p11.1	.	rs35788506	7931	ENSG00000255628
chr12	34505503	34505503	T	G	intergenic	ALG10;NONE	dist=324267;dist=NONE	.	.	12p11.1	.	.	-133404	AK6P1
chr12	34721899	34721899	T	C	intergenic	ALG10;NONE	dist=540663;dist=NONE	.	.	12p11.1	.	rs9705402	-349800	AK6P1
chr12	37903805	37903805	C	CT	intergenic	NONE;ALG10B	dist=NONE;dist=806752	.	.	12q11	.	.	65445	ZNF970P
chr12	38430520	38430520	G	GA	intergenic	NONE;ALG10B	dist=NONE;dist=280037	.	.	12q12	.	.	45327	CLUHP8
chr12	38553281	38553281	T	G	intergenic	NONE;ALG10B	dist=NONE;dist=157276	.	.	12q12	.	.	2102	RNA5SP358
chr12	38951255	38951256	CT	C	intergenic	ALG10B;CPNE8	dist=227727;dist=94746	.	.	12q12	.	rs532832115	-24404	ENSG00000257645
chr12	39547204	39547206	GCT	G	intergenic	CPNE8;KIF21A	dist=247784;dist=139824	.	.	12q12	.	rs146108088	17241	ENSG00000270718
chr12	39810483	39810485	ATG	A	intronic	KIF21A	.	.	.	12q12	.	.	26706	KIF21A
chr12	39895877	39895877	C	CT	intergenic	KIF21A;ABCD2	dist=58685;dist=49145	.	.	12q12	.	.	-34714	LOC390306
chr12	40590346	40590346	G	A	intergenic	LINC02471;LRRK2	dist=28697;dist=28467	.	.	12q12	.	rs11175558	199	LRRK2
chr12	41568456	41568456	C	CT	intergenic	CNTN1;PDZRN4	dist=102243;dist=13794	.	.	12q12	.	.	13793	PDZRN4
chr12	42169778	42169778	G	A	intergenic	LINC02400;GXYLT1	dist=10395;dist=305870	.	.	12q12	.	rs75024273	-11788	LINC02400
chr12	42434046	42434046	G	GA	intergenic	LINC02400;GXYLT1	dist=274663;dist=41602	.	.	12q12	.	rs548892707	30380	ENSG00000271379
chr12	42587120	42587121	CA	C	intronic	YAF2	.	.	.	12q12	.	rs35020261	45032	YAF2
chr12	42663031	42663031	T	TA	intergenic	YAF2;ZCRB1	dist=30861;dist=42857	.	.	12q12	.	.	17681	LOC727884
chr12	43528543	43528543	C	T	intergenic	LINC02450;LINC02461	dist=417622;dist=20575	.	.	12q12	.	.	20574	LINC02461
chr12	43620221	43620221	A	T	intergenic	LINC02461;ADAMTS20	dist=63308;dist=127448	.	.	12q12	.	.	-71104	LINC02461
chr12	44852734	44852734	G	GA	intergenic	TMEM117;NELL2	dist=69189;dist=49324	.	.	12q12	.	rs369369962	-194970	ENSG00000257947
chr12	45485193	45485193	C	CT	intergenic	RACGAP1P;PLEKHA8P1	dist=25999;dist=81624	.	.	12q12	.	rs545308583	-19642	LOC100533757
chr12	46028394	46028394	A	G	intergenic	ANO6;LINC00938	dist=194207;dist=91109	.	.	12q12	.	.	-23992	ENSG00000257657
chr12	46213530	46213531	GT	G	intronic	ARID2	.	.	.	12q12	.	rs199943110	54280	RN7SL246P
chr12	46366714	46366714	T	TAG	intronic	SCAF11	.	.	.	12q12	.	.	19188	SCAF11
chr12	47575156	47575157	AT	A	intronic	PCED1B	.	.	.	12q13.11	.	rs61594383	6437	MIR4698
chr12	47576373	47576373	C	CA	intronic	PCED1B	.	.	.	12q13.11	.	.	5221	MIR4698
chr12	47655123	47655123	A	G	intergenic	PCED1B;LOC105369747	dist=24677;dist=44577	.	.	12q13.11	.	rs855183	-13217	ENSG00000258181
chr12	47930698	47930700	GAA	G	intergenic	MIR4494;RPAP3	dist=172646;dist=125015	.	.	12q13.11	.	.	-52227	LOC100127978
chr12	48074619	48074619	G	A	intronic	RPAP3	.	.	.	12q13.11	.	rs1237173	25224	RPAP3
chr12	48824660	48824660	G	A	intergenic	ZNF641;ANP32D	dist=79631;dist=41788	.	.	12q13.11	.	.	12069	OR8T1P
chr12	48840999	48840999	G	GTGTA	intergenic	ZNF641;ANP32D	dist=95970;dist=25449	.	.	12q13.11	.	rs60937613	-4270	OR8T1P
chr12	48885303	48885303	G	A	intronic	C12orf54	.	.	.	12q13.11	.	.	-3608	RPS10P20
chr12	49155395	49155395	T	A	intronic	TEX49	.	.	.	12q13.12	.	.	4581	ENSG00000257653
chr12	49406161	49406162	CT	C	ncRNA_intronic	DDN-AS1	.	.	.	12q13.12	.	.	6817	PRKAG1
chr12	49430096	49430097	CT	C	intronic	KMT2D	.	.	.	12q13.12	.	.	-17117	PRKAG1
chr12	49494515	49494516	CT	C	intronic	LMBR1L	.	.	.	12q13.12	.	rs201360409	-5914	DHH
chr12	49548837	49548837	T	G	intergenic	TUBA1B;TUBA1A	dist=23533;dist=29741	.	.	12q13.12	.	.	-22108	ENSG00000200309
chr12	50236786	50236786	C	T	exonic	BCDIN3D	.	nonsynonymous SNV	BCDIN3D:NM_181708:exon1:c.G85A:p.A29T	12q13.12	.	.	125	BCDIN3D
chr12	50464172	50464174	GGT	G	intronic	ASIC1	.	.	.	12q13.12	.	.	-12842	ASIC1
chr12	51361885	51361888	AAGG	A	intronic	HIGD1C	.	.	.	12q13.12	.	rs35382142	-14181	HIGD1C
chr12	51596648	51596648	T	C	UTR3	POU6F1	NM_001351088:c.*1228A>G	.	.	12q13.13	.	.	14828	POU6F1
chr12	51707599	51707599	C	T	intronic	BIN2	.	.	.	12q13.13	.	.	10852	BIN2
chr12	52224277	52224277	G	T	intronic	FIGNL2	.	.	.	12q13.13	.	.	1423	FIGNL2
chr12	52237697	52237697	A	AT	intergenic	FIGNL2;LOC105369971	dist=11996;dist=4310	.	.	12q13.13	.	.	4309	LOC105369971
chr12	52297582	52297583	CA	C	intergenic	ANKRD33;ACVRL1	dist=12077;dist=3619	.	.	12q13.13	.	.	3108	ACVRL1
chr12	52728618	52728618	T	C	intergenic	KRT83;KRT85	dist=13436;dist=25172	.	.	12q13.13	.	.	6162	KRT89P
chr12	53467683	53467684	TA	T	intronic	SPRYD3	.	.	.	12q13.13	.	.	5519	SPRYD3
chr12	53508356	53508356	T	A	intronic	SOAT2	.	.	.	12q13.13	.	.	-11083	SOAT2
chr12	53874892	53874894	CAT	C	UTR3	MAP3K12;PCBP2	NM_006301:c.*74_*72delinsG;NM_001193511:c.*74_*72delinsG;NM_001128914:c.*1666_*1668delinsC;NM_001098620:c.*1666_*1668delinsC;NM_001128913:c.*1666_*1668delinsC;NM_001128912:c.*1666_*1668delinsC;NM_031989:c.*1666_*1668delinsC;NM_005016:c.*1666_*1668delinsC;NM_001128911:c.*1666_*1668delinsC	.	.	12q13.13	.	rs146607300	18952	MAP3K12
chr12	53902029	53902030	CT	C	upstream	NPFF	dist=607	.	.	12q13.13	.	.	-608	NPFF
chr12	53965850	53965850	C	CA	intronic	ATF7	.	.	.	12q13.13	.	.	2519	LOC100419830
chr12	53969672	53969672	A	G	intronic	ATF7	.	.	.	12q13.13	.	.	-1303	LOC100419830
chr12	54378929	54378929	T	C	ncRNA_intronic	HOXC-AS3	.	.	.	12q13.13	.	.	-81	HOXC10
chr12	54508578	54508578	A	G	ncRNA_intronic	FLJ12825	.	.	.	12q13.13	.	rs56361260	11197	FAM242C
chr12	55912653	55912653	A	C	intergenic	OR6C68;OR6C4	dist=25553;dist=32358	.	.	12q13.2	.	rs148221676	3723	OR6C64P
chr12	55951425	55951427	AAT	A	intergenic	OR6C4;OR2AP1	dist=5485;dist=16772	.	.	12q13.2	.	.	-6443	OR6C4
chr12	56240257	56240257	A	G	intergenic	MMP19;PYM1	dist=3490;dist=54940	.	.	12q13.2	.	rs144244444	-3508	MMP19
chr12	56597184	56597184	G	T	UTR3	RNF41	NM_001242826:c.*3047C>A;NM_005785:c.*3047C>A;NM_194359:c.*3047C>A;NM_194358:c.*3047C>A	.	.	12q13.2	.	rs67134170	-13037	TRS-CGA4-1
chr12	56597187	56597187	T	G	UTR3	RNF41	NM_001242826:c.*3044A>C;NM_005785:c.*3044A>C;NM_194359:c.*3044A>C;NM_194358:c.*3044A>C	.	.	12q13.2	.	rs113988224	-13040	TRS-CGA4-1
chr12	56934884	56934884	C	A	intronic	RBMS2	.	.	.	12q13.3	.	rs577609574	-19276	RBMS2
chr12	57145482	57145482	G	A	intronic	PRIM1	.	.	.	12q13.3	.	.	462	HSD17B6
chr12	57220817	57220817	T	C	intergenic	HSD17B6;SDR9C7	dist=39243;dist=96121	.	.	12q13.3	.	.	-4049	YWHAQP3
chr12	57371270	57371270	G	GA	intergenic	RDH16;GPR182	dist=18112;dist=17085	.	.	12q13.3	.	.	8473	LOC390332
chr12	57781762	57781762	A	T	intronic	R3HDM2	.	.	.	12q13.3	.	rs183117897	43025	R3HDM2
chr12	57798672	57798672	T	TA	intronic	R3HDM2	.	.	.	12q13.3	.	.	26115	R3HDM2
chr12	58336514	58336514	A	AT	intronic	ATP23	.	.	.	12q14.1	.	.	-1191	ATP23
chr12	58451100	58451100	T	G	intergenic	ATP23;LINC02403	dist=100048;dist=30575	.	.	12q14.1	.	rs11829842	30574	LINC02403
chr12	58798766	58798766	G	GA	intergenic	LINC02403;LINC02388	dist=311623;dist=160976	.	.	12q14.1	.	rs564334375	139140	LOC100506869
chr12	59192653	59192654	CT	C	ncRNA_intronic	LOC100506869	.	.	.	12q14.1	.	.	-17125	LINC02388
chr12	59251960	59251960	A	C	intergenic	LOC100506869;LRIG3	dist=45510;dist=13977	.	.	12q14.1	.	.	62342	LRIG3
chr12	59537061	59537061	G	GT	intergenic	LRIG3;SLC16A7	dist=222742;dist=452760	.	.	12q14.1	.	.	-89097	METTL15P2
chr12	59842673	59842673	C	A	intergenic	LRIG3;SLC16A7	dist=528354;dist=147148	.	.	12q14.1	.	.	-37722	ENSG00000258214
chr12	59959871	59959871	C	T	intergenic	LRIG3;SLC16A7	dist=645552;dist=29950	.	.	12q14.1	.	.	20852	RNU4-20P
chr12	60132790	60132790	A	AT	intronic	SLC16A7	.	.	.	12q14.1	.	rs71074385	-19066	ENSG00000257146
chr12	60486493	60486493	G	T	intergenic	SLC16A7;FAM19A2	dist=302858;dist=1615536	.	.	12q14.1	.	.	151	ENSG00000257294
chr12	60695954	60695956	GGT	G	intergenic	SLC16A7;FAM19A2	dist=512319;dist=1406073	.	.	12q14.1	.	.	39765	ENSG00000252607
chr12	60882485	60882486	CT	C	intergenic	SLC16A7;FAM19A2	dist=698850;dist=1219543	.	.	12q14.1	.	.	-69722	ENSG00000257865
chr12	60924595	60924595	A	ACT	intergenic	SLC16A7;FAM19A2	dist=740960;dist=1177434	.	.	12q14.1	.	rs373127080	-111832	ENSG00000257865
chr12	61235039	61235045	AATATAT	A	intergenic	SLC16A7;FAM19A2	dist=1051404;dist=866984	.	.	12q14.1	.	rs139532928	391687	PGBD3P1
chr12	61413896	61413896	T	TAC	intergenic	SLC16A7;FAM19A2	dist=1230261;dist=688133	.	.	12q14.1	.	rs545192198	212836	PGBD3P1
chr12	61457973	61457973	A	G	intergenic	SLC16A7;FAM19A2	dist=1274338;dist=644056	.	.	12q14.1	.	.	168759	PGBD3P1
chr12	62118568	62118568	G	GTATACACCAGA	intronic	FAM19A2	.	.	.	12q14.1	.	.	51094	RPL21P104
chr12	63321442	63321442	C	CA	intronic	PPM1H	.	.	.	12q14.2	.	.	7374	PPM1H
chr12	64175663	64175663	A	G	intronic	TMEM5	.	.	.	12q14.2	.	.	-2081	RXYLT1
chr12	64421797	64421797	C	A	intronic	SRGAP1	.	.	.	12q14.2	.	.	4394	ENSG00000255780
chr12	64932430	64932430	C	CA	intergenic	TBK1;RASSF3	dist=36531;dist=71863	.	.	12q14.2	.	rs35777262	-5013	LOC105369803
chr12	65105371	65105372	TA	T	intergenic	RASSF3;GNS	dist=14024;dist=1850	.	.	12q14.3	.	.	47854	GNS
chr12	65380833	65380836	AAAC	A	ncRNA_intronic	LINC02231	.	.	.	12q14.3	.	rs574660591	-4530	LINC02231
chr12	65621641	65621642	GA	G	intronic	LEMD3	.	.	.	12q14.3	.	.	50780	MSRB3
chr12	65769898	65769899	AT	A	intronic	MSRB3	.	.	.	12q14.3	.	.	43949	KRT18P60
chr12	66033795	66033795	C	T	ncRNA_intronic	LOC100507065	.	.	.	12q14.3	.	.	2356	LOC100507065
chr12	66103111	66103111	G	GA	intergenic	LOC100507065;RPSAP52	dist=66959;dist=48689	.	.	12q14.3	.	.	-62856	PCNPP3
chr12	66203730	66203730	G	A	ncRNA_intronic	RPSAP52	.	.	.	12q14.3	.	.	14180	HMGA2
chr12	66284507	66284508	CT	C	intronic	HMGA2	.	.	.	12q14.3	.	rs113634383	-8687	LOC100129940
chr12	66927667	66927667	A	T	intronic	GRIP1	.	.	.	12q14.3	.	rs56784058	35653	OSBPL9P4
chr12	67022455	67022455	G	C	intronic	GRIP1	.	.	.	12q14.3	.	.	-59135	OSBPL9P4
chr12	67173893	67173893	A	T	intergenic	GRIP1;LOC102724421	dist=100968;dist=297513	.	.	12q14.3	.	rs12829886	24072	GRIP1
chr12	67650362	67650362	C	CA	intergenic	LOC102724421;CAND1	dist=160298;dist=12699	.	.	12q14.3	.	.	10383	GGTA2P
chr12	67738618	67738619	AT	A	intergenic	CAND1;LINC02420	dist=30146;dist=96159	.	.	12q15	.	.	6596	MRPL40P1
chr12	67764836	67764836	C	T	intergenic	CAND1;LINC02420	dist=56364;dist=69942	.	.	12q15	.	rs10506545	-19621	MRPL40P1
chr12	67765757	67765758	AT	A	intergenic	CAND1;LINC02420	dist=57285;dist=69020	.	.	12q15	.	.	-20542	MRPL40P1
chr12	68888921	68888922	GA	G	intergenic	LINC02384;RAP1B	dist=43657;dist=115697	.	.	12q15	.	.	-7455	ENSG00000256917
chr12	69051651	69051651	T	TCA	intronic	RAP1B	.	.	.	12q15	.	rs138840887	-14834	ATP5PDP4
chr12	69076756	69076756	T	A	ncRNA_intronic	LOC100507250	.	.	.	12q15	.	rs11177332	1618	RPL7P42
chr12	69402916	69402918	TGA	T	intergenic	CPM;CPSF6	dist=45896;dist=230399	.	.	12q15	.	.	-37567	CPM
chr12	70247512	70247512	T	G	intronic	MYRFL	.	.	.	12q15	.	.	-28429	MYRFL
chr12	70391438	70391438	A	G	intergenic	MYRFL;LINC01481	dist=38933;dist=224532	.	.	12q15	.	.	-50578	ENSG00000257241
chr12	70702364	70702364	T	A	intronic	CNOT2	.	.	.	12q15	.	rs10643346	57691	KCNMB4
chr12	71150034	71150034	A	C	intronic	PTPRR	.	.	.	12q15	.	.	-84466	FAHD2P1
chr12	71273345	71273345	A	G	intronic	PTPRR	.	.	.	12q15	.	.	27351	ENSG00000207387
chr12	71550049	71550049	C	A	intronic	TSPAN8	.	.	.	12q21.1	.	rs10879265	-38023	ENSG00000258053
chr12	71761620	71761620	A	C	intergenic	TSPAN8;LGR5	dist=209841;dist=71930	.	.	12q21.1	.	.	71929	LGR5
chr12	71769476	71769476	C	CA	intergenic	TSPAN8;LGR5	dist=217697;dist=64074	.	.	12q21.1	.	rs200749413	64073	LGR5
chr12	72086677	72086678	TA	T	intronic	TMEM19	.	.	.	12q21.1	.	.	-6811	TMEM19
chr12	73564262	73564263	CA	C	ncRNA_intronic	LINC02444	.	.	.	12q21.1	.	rs112623372	-11293	LINC02444
chr12	73576822	73576824	CAG	C	ncRNA_intronic	LINC02444	.	.	.	12q21.1	.	.	23790	ENSG00000257682
chr12	73694515	73694515	C	CA	intergenic	LINC02444;LOC100507377	dist=92418;dist=832441	.	.	12q21.1	.	rs563384809	-93901	ENSG00000257682
chr12	73794599	73794600	TA	T	intergenic	LINC02444;LOC100507377	dist=192502;dist=732356	.	.	12q21.1	.	rs138702201	-193985	ENSG00000257682
chr12	74032117	74032117	G	GA	intergenic	LINC02444;LOC100507377	dist=430020;dist=494839	.	.	12q21.1	.	.	10302	RPL31P48
chr12	74226839	74226841	TTA	T	intergenic	LINC02444;LOC100507377	dist=624742;dist=300115	.	.	12q21.1	.	rs376209748	-68647	ENSG00000201809
chr12	74566386	74566386	A	C	ncRNA_intronic	LOC100507377	.	.	.	12q21.1	.	.	-2172	LOC100128674
chr12	75803509	75803509	G	GAT	intronic	GLIPR1L2	.	.	.	12q21.2	.	.	-18660	GLIPR1L2
chr12	75865843	75865843	T	C	intergenic	GLIPR1L2;GLIPR1	dist=39666;dist=8670	.	.	12q21.2	.	rs11180535	8616	GLIPR1
chr12	76397901	76397901	A	C	intergenic	KRR1;PHLDA1	dist=492483;dist=21326	.	.	12q21.2	.	rs34441304	-20107	ENSG00000258077
chr12	77239825	77239825	A	AT	intronic	ZDHHC17	.	.	.	12q21.2	.	.	32147	ENSG00000257910
chr12	78234741	78234741	G	A	intronic	NAV3	.	.	.	12q21.2	.	rs34411739	-10057	NAV3
chr12	78351451	78351452	AT	A	intronic	NAV3	.	.	.	12q21.2	.	.	-126767	NAV3
chr12	78593362	78593362	G	A	intronic	NAV3	.	.	.	12q21.2	.	.	-68579	FAM213AP1
chr12	78611249	78611249	G	GT	intergenic	NAV3;LINC02424	dist=4457;dist=109211	.	.	12q21.2	.	.	-86466	FAM213AP1
chr12	79203671	79203675	TTTTG	T	intergenic	LINC02424;SYT1	dist=450145;dist=54098	.	.	12q21.2	.	.	-5544	ENSG00000257948
chr12	79839770	79839774	CATAT	C	intronic	SYT1	.	.	.	12q21.2	.	.	-26734	MIR1252
chr12	79918717	79918717	C	T	intergenic	SYT1;PAWR	dist=72929;dist=67028	.	.	12q21.2	.	rs79629977	15265	ENSG00000257474
chr12	80186136	80186136	T	C	intronic	PPP1R12A	.	.	.	12q21.2	.	.	31421	ENSG00000258044
chr12	80194513	80194514	CT	C	intronic	PPP1R12A	.	.	.	12q21.2	.	rs34522404	23043	ENSG00000258044
chr12	81266911	81266911	G	C	intronic	LIN7A	.	.	.	12q21.31	.	rs1716546	-11625	LOC100420442
chr12	81441797	81441797	T	C	intergenic	LIN7A;ACSS3	dist=110103;dist=30000	.	.	12q21.31	.	.	77826	ENSG00000258026
chr12	81625649	81625649	A	C	intronic	ACSS3	.	.	.	12q21.31	.	.	38804	PPFIA2-AS1
chr12	81765689	81765691	AAC	A	intronic	PPFIA2	.	.	.	12q21.31	.	rs111749725	6129	ENSG00000258162
chr12	81812485	81812485	G	GA	intronic	PPFIA2	.	.	.	12q21.31	.	rs200692123	-40665	ENSG00000258162
chr12	81989015	81989015	T	A	intronic	PPFIA2	.	.	.	12q21.31	.	.	-48787	ENSG00000258375
chr12	82204632	82204632	C	G	intergenic	PPFIA2;LINC02426	dist=51523;dist=142866	.	.	12q21.31	.	rs199910588	-51301	PPFIA2
chr12	82358319	82358320	CA	C	ncRNA_intronic	LINC02426	.	.	.	12q21.31	.	rs66688885	-10822	LINC02426
chr12	82701170	82701170	T	TA	intergenic	LINC02426;CCDC59	dist=314258;dist=44913	.	.	12q21.31	.	.	51105	METTL25
chr12	82781494	82781494	G	A	intronic	METTL25	.	.	.	12q21.31	.	rs77168390	-28911	CCDC59
chr12	84179548	84179548	C	CTA	intergenic	TMTC2;SLC6A15	dist=650901;dist=1073719	.	.	12q21.31	.	rs200165588	-124051	ENSG00000257124
chr12	84380750	84380752	TAC	T	intergenic	TMTC2;SLC6A15	dist=852103;dist=872515	.	.	12q21.31	.	rs200328916	196474	ENSG00000221148
chr12	84485764	84485764	A	G	intergenic	TMTC2;SLC6A15	dist=957117;dist=767503	.	.	12q21.31	.	.	91462	ENSG00000221148
chr12	84871122	84871124	TTA	T	intergenic	TMTC2;SLC6A15	dist=1342475;dist=382143	.	.	12q21.31	.	rs139887820	-27466	LOC100128335
chr12	85131318	85131318	G	GAT	intergenic	TMTC2;SLC6A15	dist=1602671;dist=121949	.	.	12q21.31	.	rs140785811	-65942	ENSG00000257296
chr12	85242388	85242388	T	G	intergenic	TMTC2;SLC6A15	dist=1713741;dist=10879	.	.	12q21.31	.	.	65005	SLC6A15
chr12	85490858	85490858	G	A	intronic	LRRIQ1	.	.	.	12q21.31	.	.	-60767	LRRIQ1
chr12	85564042	85564046	GTATA	G	intronic	LRRIQ1	.	.	.	12q21.31	.	rs35828890	93275	ENSG00000269916
chr12	85692911	85692912	CT	C	intronic	ALX1	.	.	.	12q21.31	.	.	18925	LOC105369876
chr12	85871390	85871390	T	C	intergenic	ALX1;RASSF9	dist=175829;dist=326941	.	.	12q21.31	.	rs11116838	-159553	LOC105369876
chr12	85894381	85894382	CA	C	intergenic	ALX1;RASSF9	dist=198820;dist=303949	.	.	12q21.31	.	.	-182544	LOC105369876
chr12	86446946	86446946	C	CT	intronic	MGAT4C	.	.	.	12q21.31	.	.	-37472	ENSG00000257897
chr12	86493865	86493867	TTA	T	intronic	MGAT4C	.	.	.	12q21.31	.	rs2307555	-84391	ENSG00000257897
chr12	87318332	87318332	T	TTA	intergenic	MGAT4C;LOC105369879	dist=85549;dist=406184	.	.	12q21.32	.	rs148206565	-85558	ENSG00000258185
chr12	87318368	87318368	G	GAT	intergenic	MGAT4C;LOC105369879	dist=85585;dist=406148	.	.	12q21.32	.	rs372522997	-85594	ENSG00000258185
chr12	87381128	87381128	C	T	intergenic	MGAT4C;LOC105369879	dist=148345;dist=343388	.	.	12q21.32	.	rs151273430	-148354	ENSG00000258185
chr12	87490845	87490845	A	AT	intergenic	MGAT4C;LOC105369879	dist=258062;dist=233671	.	.	12q21.32	.	.	83764	RPL23AP68
chr12	88566358	88566359	CT	C	intronic	TMTC3	.	.	.	12q21.32	.	rs374120006	-30286	TMTC3
chr12	88875122	88875124	CAG	C	intergenic	TMTC3;KITLG	dist=281458;dist=11446	.	.	12q21.32	.	.	-50904	ENSG00000199245
chr12	90311067	90311067	A	AT	intergenic	ATP2B1-AS1;LINC02399	dist=205338;dist=30403	.	.	12q21.33	.	.	2604	BRWD1P2
chr12	90635683	90635684	GA	G	intergenic	LINC02399;LINC02392	dist=292180;dist=51411	.	.	12q21.33	.	.	38986	LINC02392
chr12	90924176	90924176	G	A	intergenic	LINC02392;LINC00615	dist=229701;dist=387624	.	.	12q21.33	.	.	92422	ENSG00000257995
chr12	91571926	91571928	GGA	G	intronic	DCN	.	.	.	12q21.33	.	rs147689159	4971	DCN
chr12	92051141	92051141	G	GA	intergenic	DCN;LINC01619	dist=474240;dist=327611	.	.	12q21.33	.	.	22766	ENSG00000258125
chr12	92185676	92185679	CAAA	C	intergenic	DCN;LINC01619	dist=608775;dist=193073	.	.	12q21.33	.	.	79326	ENSG00000258224
chr12	92968394	92968394	A	T	intergenic	LINC02397;C12orf74	dist=90671;dist=128225	.	.	12q22	.	.	-44159	LOC100132126
chr12	93066315	93066315	G	A	intergenic	LINC02397;C12orf74	dist=188592;dist=30304	.	.	12q22	.	rs573127228	30303	C12orf74
chr12	93260311	93260311	A	AT	intronic	EEA1	.	.	.	12q22	.	rs202122596	-8457	LOC100287544
chr12	93698193	93698193	G	A	ncRNA_intronic	LOC643339	.	.	.	12q22	.	rs11106959	10391	ENSG00000257512
chr12	93730023	93730024	AG	A	ncRNA_intronic	LOC643339	.	.	.	12q22	.	rs140205537	-21439	ENSG00000257512
chr12	94008324	94008324	T	C	intergenic	SOCS2;CRADD	dist=37803;dist=62823	.	.	12q22	.	.	27070	LOC642969
chr12	94032431	94032431	G	GA	intergenic	SOCS2;CRADD	dist=61910;dist=38716	.	.	12q22	.	.	2963	LOC642969
chr12	94082270	94082270	C	A	intronic	CRADD	.	.	.	12q22	.	.	-11120	CRADD
chr12	95044874	95044875	CT	C	upstream	TMCC3	dist=536	.	.	12q22	.	.	-537	TMCC3
chr12	95470152	95470183	CAGCCGAAGTTCATCTTTAAATGTGTGACTCT	C	downstream	FGD6	dist=342	.	.	12q22	.	rs533843809	-2674	NR2C1
chr12	97805514	97805514	A	T	intergenic	NEDD1;RMST	dist=458045;dist=53285	.	.	12q23.1	.	rs1579197	19916	RMST
chr12	98659263	98659263	A	T	intergenic	MIR4303;SLC9A7P1	dist=270037;dist=188356	.	.	12q23.1	.	rs59756254	26959	ENSG00000258312
chr12	98909626	98909626	G	A	ncRNA_exonic	TMPO-AS1	.	.	.	12q23.1	.	.	-337	TMPO
chr12	99243009	99243010	CT	C	intronic	ANKS1B	.	.	.	12q23.1	.	.	82449	ENSG00000257458
chr12	99803782	99803782	G	T	intronic	ANKS1B	.	.	.	12q23.1	.	rs7963497	237748	FAM71C
chr12	99803797	99803797	A	G	intronic	ANKS1B	.	.	.	12q23.1	.	rs7963164	237733	FAM71C
chr12	100262425	100262426	TA	T	intronic	ANKS1B	.	.	.	12q23.1	.	.	116005	ANKS1B
chr12	100836805	100836807	TTC	T	intergenic	SLC17A8;NR1H4	dist=20968;dist=30744	.	.	12q23.1	.	rs373265754	30678	NR1H4
chr12	100939436	100939436	A	G	intronic	NR1H4	.	.	.	12q23.1	.	.	-20239	ENSG00000271177
chr12	101024388	101024388	T	A	intergenic	GAS2L3;ANO4	dist=2322;dist=163986	.	.	12q23.1	.	.	-51867	ENSG00000257803
chr12	101486000	101486000	C	CA	intronic	ANO4	.	.	.	12q23.1	.	.	-25616	SNX5P2
chr12	101753279	101753281	GTA	G	intronic	UTP20	.	.	.	12q23.2	.	rs113405115	48316	ARL1
chr12	101777617	101777621	TATAC	T	intronic	UTP20	.	.	.	12q23.2	.	.	23976	ARL1
chr12	102119401	102119402	CA	C	intronic	CHPT1	.	.	.	12q23.2	.	rs11476991	-5816	RNY1P16
chr12	102156681	102156682	TA	T	intronic	GNPTAB	.	.	.	12q23.2	.	rs60543448	16909	RNA5SP368
chr12	102169126	102169126	T	C	intronic	GNPTAB	.	.	.	12q23.2	.	.	4465	RNA5SP368
chr12	102201616	102201616	A	G	intronic	GNPTAB	.	.	.	12q23.2	.	rs7979041	23099	GNPTAB
chr12	102527369	102527369	A	AT	intronic	PARPBP	.	.	.	12q23.2	.	.	-13414	PARPBP
chr12	103536345	103536347	CAG	C	intergenic	ASCL1;LOC101929058	dist=182051;dist=9273	.	.	12q23.2	.	.	36105	ENSG00000257703
chr12	103852745	103852745	G	A	intronic	C12orf42	.	.	.	12q23.3	.	rs12308341	37003	C12orf42
chr12	103961670	103961672	GGA	G	intergenic	LINC02401;STAB2	dist=8077;dist=19397	.	.	12q23.3	.	.	19378	STAB2
chr12	104157765	104157765	C	CT	intronic	STAB2	.	.	.	12q23.3	.	.	4870	ENSG00000257681
chr12	104396750	104396752	CAG	C	intronic	GLT8D2	.	.	.	12q23.3	.	.	27766	LOC643576
chr12	104479773	104479774	AT	A	intronic	HCFC2	.	.	.	12q23.3	.	.	-21539	HCFC2
chr12	104591679	104591679	C	CT	intergenic	NFYB;TXNRD1	dist=59639;dist=17878	.	.	12q23.3	.	.	17877	TXNRD1
chr12	104614518	104614518	C	A	intronic	TXNRD1	.	.	.	12q23.3	.	.	-4962	TXNRD1
chr12	104666568	104666569	TA	T	intronic	TXNRD1	.	.	.	12q23.3	.	.	-7521	RPL18AP3
chr12	104884799	104884800	CT	C	intronic	CHST11	.	.	.	12q23.3	.	rs34815132	23006	ENSG00000258111
chr12	105080703	105080703	G	T	intronic	CHST11	.	.	.	12q23.3	.	.	-95293	MIR3922
chr12	105988617	105988619	GCT	G	intergenic	C12orf75;CASC18	dist=223321;dist=109362	.	.	12q23.3	.	rs146115759	109361	CASC18
chr12	106563380	106563381	TA	T	intergenic	NUAK1;CKAP4	dist=29569;dist=68278	.	.	12q23.3	.	rs34495614	400	LOC341378
chr12	106614817	106614818	CT	C	intergenic	NUAK1;CKAP4	dist=81006;dist=16841	.	.	12q23.3	.	rs141341030	25915	ENSG00000258355
chr12	106765297	106765297	G	A	intronic	POLR3B	.	.	.	12q23.3	.	.	-13862	POLR3B
chr12	107244811	107244811	G	T	intronic	RIC8B	.	.	.	12q23.3	.	.	51364	EEF1B2P4
chr12	107399725	107399725	G	GT	intronic	CRY1	.	.	.	12q23.3	.	.	-18782	MTERF2
chr12	107536815	107536815	T	A	intergenic	CRY1;BTBD11	dist=49180;dist=175382	.	.	12q23.3	.	.	-49209	CRY1
chr12	108350953	108350953	T	TC	intergenic	LOC728739;WSCD2	dist=53405;dist=172295	.	.	12q23.3	.	.	-44557	ENSG00000257129
chr12	108644568	108644570	CAG	C	downstream	WSCD2	dist=255	.	.	12q23.3	.	rs145847714	31441	LOC196469
chr12	108971391	108971391	A	T	intergenic	ISCU;TMEM119	dist=8231;dist=12231	.	.	12q23.3	.	.	-15098	ISCU
chr12	110099277	110099277	T	C	intergenic	MVK;FAM222A	dist=64202;dist=52910	.	.	12q24.11	.	rs370877592	1710	RN7SKP250
chr12	110099311	110099311	A	C	intergenic	MVK;FAM222A	dist=64236;dist=52876	.	.	12q24.11	.	.	1676	RN7SKP250
chr12	110332027	110332027	G	A	intergenic	GLTP;TCHP	dist=13734;dist=6052	.	.	12q24.11	.	.	6041	TCHP
chr12	110592131	110592132	CA	C	intronic	IFT81	.	.	.	12q24.11	.	.	-29992	IFT81
chr12	110812728	110812728	A	C	intronic	ANAPC7	.	.	.	12q24.11	.	.	-14178	RN7SL769P
chr12	110825084	110825084	G	C	intronic	ANAPC7	.	.	.	12q24.11	.	.	16450	ANAPC7
chr12	111670612	111670612	T	C	intronic	CUX2	.	.	.	12q24.11	.	.	106718	RNA5SP373
chr12	111992031	111992032	TA	T	intronic	ATXN2	.	.	.	12q24.12	.	rs144235483	10654	ENSG00000272215
chr12	112336637	112336637	G	GC	upstream	ADAM1A	dist=230	.	.	12q24.13	.	.	229	ADAM1A
chr12	112501237	112501237	G	A	intronic	NAA25	.	.	.	12q24.13	.	rs7959011	475	ENSG00000258323
chr12	112639277	112639278	GA	G	intronic	HECTD4	.	.	.	12q24.13	.	rs59104653	-52114	ENSG00000200135
chr12	112817521	112817523	TTA	T	intronic	HECTD4	.	.	.	12q24.13	.	.	2372	HECTD4
chr12	113052325	113052326	TA	T	intronic	RPH3A	.	.	.	12q24.13	.	.	-44142	RPH3A
chr12	113109843	113109843	T	TTA	intronic	RPH3A	.	.	.	12q24.13	.	.	23137	MIR1302-1
chr12	113721438	113721439	TA	T	intronic	TPCN1	.	.	.	12q24.13	.	.	-62540	IQCD
chr12	113795446	113795446	G	GT	upstream	PLBD2	dist=925	.	.	12q24.13	.	.	924	PLBD2
chr12	114331673	114331673	C	A	intronic	RBM19	.	.	.	12q24.21	.	.	38700	ENSG00000257359
chr12	115547122	115547123	CT	C	intergenic	TBX3;MED13L	dist=425153;dist=849258	.	.	12q24.21	.	.	153851	ENSG00000257519
chr12	115857408	115857408	T	TA	intergenic	TBX3;MED13L	dist=735439;dist=538973	.	.	12q24.21	.	rs35053128	-56592	ENSG00000257726
chr12	115993555	115993557	GTC	G	intergenic	TBX3;MED13L	dist=871586;dist=402824	.	.	12q24.21	.	.	13911	ENSG00000258108
chr12	116685042	116685043	TA	T	intronic	MED13L	.	.	.	12q24.21	.	rs34866444	30099	MED13L
chr12	116727155	116727155	T	TA	intergenic	MED13L;MIR4472-2	dist=12164;dist=138902	.	.	12q24.21	.	.	-12013	MED13L
chr12	117028695	117028695	A	G	intergenic	MAP1LC3B2;C12orf49	dist=14270;dist=122430	.	.	12q24.22	.	.	8379	ENSG00000258249
chr12	117148826	117148826	A	ACACG	intergenic	MAP1LC3B2;C12orf49	dist=134401;dist=2299	.	.	12q24.22	.	.	-12686	ENSG00000257654
chr12	117148830	117148830	A	G	intergenic	MAP1LC3B2;C12orf49	dist=134405;dist=2295	.	.	12q24.22	.	rs7310229	-12690	ENSG00000257654
chr12	117653674	117653675	CT	C	intronic	NOS1	.	.	.	12q24.22	.	rs34665031	-25339	FBXO21
chr12	118132657	118132657	T	C	intronic	KSR2	.	.	.	12q24.23	.	rs142988860	194601	ENSG00000256071
chr12	119290754	119290756	GGA	G	intergenic	LINC02439;SRRM4	dist=19413;dist=128544	.	.	12q24.23	.	rs143183183	-19414	LINC02439
chr12	119730104	119730105	CT	C	ncRNA_intronic	LINC00934	.	.	.	12q24.23	.	.	11079	LINC00934
chr12	119859965	119859965	C	T	intronic	CCDC60	.	.	.	12q24.23	.	rs1358351	-87449	CCDC60
chr12	119960838	119960838	C	G	intronic	CCDC60	.	.	.	12q24.23	0.122789	rs2239904	70425	TMEM233
chr12	120001924	120001927	AAAT	A	intergenic	CCDC60;TMEM233	dist=23072;dist=29337	.	.	12q24.23	.	.	29336	TMEM233
chr12	120316900	120316902	TCA	T	intergenic	CIT;BICDL1	dist=1805;dist=110746	.	.	12q24.23	.	.	-1806	CIT
chr12	120381468	120381469	CA	C	intergenic	CIT;BICDL1	dist=66373;dist=46179	.	.	12q24.23	.	rs573109557	15758	RPL35AP30
chr12	120869498	120869498	T	C	intergenic	MSI1;COX6A1	dist=62515;dist=6395	.	.	12q24.31	.	.	6394	COX6A1
chr12	120975837	120975837	T	C	intronic	RNF10	.	.	.	12q24.31	.	.	-3601	COQ5
chr12	121203292	121203292	T	C	intronic	SPPL3	.	.	.	12q24.31	.	.	-3898	ENSG00000255946
chr12	121440833	121440834	TC	T	UTR3	C12orf43	NM_022895:c.*1123_*1122delinsA;NM_001286198:c.*1123_*1122delinsA;NM_001286196:c.*1123_*1122delinsA;NM_001286195:c.*1123_*1122delinsA;NM_001286197:c.*1123_*1122delinsA;NM_001286192:c.*1123_*1122delinsA;NM_001286191:c.*1123_*1122delinsA	.	.	12q24.31	.	rs140730081	13470	C12orf43
chr12	121445943	121445943	C	CT	intronic	C12orf43	.	.	.	12q24.31	.	rs113318712	8361	C12orf43
chr12	121652174	121652175	CT	C	intronic	P2RX4	.	.	.	12q24.31	.	.	-4515	P2RX4
chr12	121727696	121727697	TA	T	intronic	CAMKK2	.	.	.	12q24.31	.	rs562220813	8413	CAMKK2
chr12	121765590	121765590	G	T	intronic	ANAPC5	.	.	.	12q24.31	.	.	-29480	CAMKK2
chr12	122134639	122134640	AT	A	intergenic	MORN3;TMEM120B	dist=27079;dist=16018	.	.	12q24.31	.	rs201271202	16017	TMEM120B
chr12	122156800	122156802	GTC	G	intronic	TMEM120B	.	.	.	12q24.31	.	.	-6143	TMEM120B
chr12	122297277	122297277	T	C	intronic	HPD	.	.	.	12q24.31	.	rs11043218	-3113	ENSG00000256811
chr12	122421646	122421647	TA	T	intronic	WDR66	.	.	.	12q24.31	.	.	35680	BCL7A
chr12	122874790	122874800	TATATATACAC	T	intronic	CLIP1	.	.	.	12q24.31	.	rs201830343	5288	CLIP1-AS1
chr12	123047569	123047569	T	A	intronic	KNTC1	.	.	.	12q24.31	.	rs7136555	739	ENSG00000255972
chr12	123413744	123413744	A	G	UTR3	ABCB9	NM_001243013:c.*714T>C;NM_019625:c.*714T>C;NM_019624:c.*714T>C	.	.	12q24.31	.	.	-32754	VPS37B
chr12	123433507	123433507	T	G	intronic	ABCB9	.	.	.	12q24.31	.	.	25619	OGFOD2
chr12	123781113	123781113	T	TTG	intronic	SBNO1	.	.	.	12q24.31	.	.	-13533	RNA5SP375
chr12	123781114	123781114	G	T	intronic	SBNO1	.	.	.	12q24.31	.	rs12578877	-13534	RNA5SP375
chr12	124335915	124335915	A	C	intronic	DNAH10	.	.	.	12q24.31	.	.	74714	ENSG00000270028
chr12	124664104	124664104	T	C	intronic	RFLNA	.	.	.	12q24.31	.	.	26669	ENSG00000256596
chr12	124862384	124862384	G	GA	intronic	NCOR2	.	.	.	12q24.31	.	rs111815361	5542	ENSG00000255965
chr12	125156771	125156771	T	A	intergenic	NCOR2;SCARB1	dist=104761;dist=105403	.	.	12q24.31	.	.	-104637	NCOR2
chr12	125290437	125290437	C	G	intronic	SCARB1	.	.	.	12q24.31	.	rs838906	76776	SCARB1
chr12	125308963	125308963	C	T	intronic	SCARB1	.	.	.	12q24.31	.	rs79129249	58250	SCARB1
chr12	125396377	125396377	A	G	exonic	UBC	.	synonymous SNV	UBC:NM_021009:exon2:c.T1941C:p.D647D	12q24.31	0.026757	rs16918544	3715	MIR5188
chr12	127623268	127623269	GT	G	intergenic	LINC02405;LINC02376	dist=78326;dist=135548	.	.	12q24.32	.	rs555636122	7807	ENSG00000256001
chr12	129014993	129014994	CT	C	intronic	TMEM132C	.	.	.	12q24.32	.	rs398056093	-91243	ENSG00000256630
chr12	129490138	129490138	T	G	intergenic	GLT1D1;TMEM132D	dist=20629;dist=66133	.	.	12q24.33	.	.	7690	NLRP9P1
chr12	129624430	129624431	AT	A	intronic	TMEM132D	.	.	.	12q24.33	.	.	-30257	TMEM132D-AS1
chr12	129892287	129892287	T	TA	intronic	TMEM132D	.	.	.	12q24.33	.	.	115020	ENSG00000256085
chr12	129913689	129913689	A	C	intronic	TMEM132D	.	.	.	12q24.33	.	rs11060338	93618	ENSG00000256085
chr12	129947983	129947987	CTATT	C	intronic	TMEM132D	.	.	.	12q24.33	.	rs565260174	59320	ENSG00000256085
chr12	130020324	130020324	T	C	intronic	TMEM132D	.	.	.	12q24.33	.	rs73155263	-13017	ENSG00000256085
chr12	130062586	130062588	TTC	T	intronic	TMEM132D	.	.	.	12q24.33	.	rs139936185	-55279	ENSG00000256085
chr12	130150050	130150051	CT	C	intronic	TMEM132D	.	.	.	12q24.33	.	.	32720	ENSG00000256137
chr12	130688634	130688634	A	G	intergenic	FZD10;PIWIL1	dist=38349;dist=133799	.	.	12q24.33	.	.	13067	RPS20P30
chr12	131069444	131069444	C	CT	intronic	RIMBP2	.	.	.	12q24.33	.	.	66471	ENSG00000256343
chr12	131419460	131419465	TTTTCC	T	intergenic	RAN;ADGRD1	dist=57237;dist=18987	.	.	12q24.33	.	rs148933832	18986	ADGRD1
chr12	131521222	131521222	A	G	intronic	ADGRD1	.	.	.	12q24.33	.	.	-1191	ENSG00000256810
chr12	131692211	131692211	G	A	ncRNA_intronic	LINC01257	.	.	.	12q24.33	.	rs75681777	-42656	LOC101929974
chr12	132265788	132265788	T	A	intronic	SFSWAP	.	.	.	12q24.33	.	rs12818154	20190	RNA5SP378
chr12	132323436	132323436	A	G	intronic	MMP17	.	.	.	12q24.33	.	rs113551709	-10499	MMP17
chr12	132824184	132824184	A	G	intronic	GALNT9	.	.	.	12q24.33	.	rs28545684	27792	ENSG00000256943
chr12	132836549	132836549	T	A	intronic	GALNT9	.	.	.	12q24.33	.	rs546245955	15427	ENSG00000256943
chr12	133128997	133128997	T	G	intronic	FBRSL1	.	.	.	12q24.33	.	.	58039	LRCOL1
chr12	133433774	133433774	G	C	intronic	CHFR	.	.	.	12q24.33	.	.	-28331	GOLGA3
chr12	133455419	133455419	G	A	intronic	CHFR	.	.	.	12q24.33	.	rs12314895	9008	LOC101928530
chr13	19342951	19342952	TA	T	intergenic	LINC00417;ANKRD20A9P	dist=28712;dist=42331	.	.	13q11	.	.	-26094	CYP4F34P
chr13	19456799	19456799	T	TA	intergenic	ANKRD20A9P;LINC00408	dist=10692;dist=22780	.	.	13q11	.	rs575842738	-2606	RNU6-76P
chr13	19653198	19653198	C	CA	ncRNA_intronic	LOC107984132	.	.	.	13q12.11	.	.	9428	RNA5SP24
chr13	19779816	19779816	A	AT	intergenic	LOC101928697;ANKRD26P3	dist=18211;dist=57124	.	.	13q12.11	.	.	21755	PSPC1P1
chr13	20270639	20270641	GCA	G	intergenic	MPHOSPH8;PSPC1	dist=23040;dist=6368	.	.	13q12.11	.	rs144208010	-21876	PSPC1-AS2
chr13	20651069	20651069	A	G	intronic	ZMYM2	.	.	.	13q12.11	.	.	-4794	KRR1P1
chr13	21229488	21229488	T	G	intronic	IFT88	.	.	.	13q12.11	.	rs9509316	-43189	RNU2-7P
chr13	21295832	21295832	C	T	exonic	IL17D	.	synonymous SNV	IL17D:NM_138284:exon3:c.C348T:p.C116C	13q12.11	.	.	-19567	IL17D
chr13	21298351	21298351	T	C	intergenic	IL17D;EEF1AKMT1	dist=1114;dist=4719	.	.	13q12.11	.	.	-22086	IL17D
chr13	21529972	21529972	C	CT	intergenic	LINC00367;LATS2	dist=6405;dist=17204	.	.	13q12.11	.	rs377290098	609	PPIAP27
chr13	21851612	21851613	CT	C	intergenic	LINC01046;MIPEPP3	dist=42269;dist=20651	.	.	13q12.11	.	.	-17459	ESRRAP2
chr13	22619380	22619382	TTA	T	intergenic	LINC00424;LINC00540	dist=167081;dist=165042	.	.	13q12.11	.	.	54300	NME1P1
chr13	22619380	22619380	T	TTA	intergenic	LINC00424;LINC00540	dist=167081;dist=165044	.	.	13q12.11	.	rs150651062	54302	NME1P1
chr13	22752239	22752239	C	T	intergenic	LINC00424;LINC00540	dist=299940;dist=32185	.	.	13q12.11	.	.	32184	LINC00540
chr13	22896496	22896496	C	G	intergenic	LINC00540;LINC00621	dist=45837;dist=554035	.	.	13q12.11	.	rs456386	-112073	LINC00540
chr13	23284282	23284283	CA	C	intergenic	LINC00540;LINC00621	dist=433623;dist=166248	.	.	13q12.11	.	.	-3938	DDX39AP1
chr13	23972063	23972063	G	A	intronic	SACS	.	.	.	13q12.12	.	.	21046	SACS-AS1
chr13	24069647	24069647	T	TA	intergenic	LINC00327;TNFRSF19	dist=8044;dist=74862	.	.	13q12.12	.	.	3287	LINC00352
chr13	24349276	24349276	G	A	intronic	MIPEP	.	.	.	13q12.12	.	.	-9034	MTCO3P2
chr13	24841978	24841978	T	C	intronic	SPATA13	.	.	.	13q12.12	.	.	-13402	SPATA13-AS1
chr13	25076198	25076198	C	T	intronic	PARP4	.	.	.	13q12.12	.	rs9578755	10749	PARP4
chr13	25230184	25230184	C	CA	intergenic	TPTE2P6;ATP12A	dist=58372;dist=24365	.	.	13q12.12	.	rs71074682	24364	ATP12A
chr13	25892471	25892471	T	TA	intronic	NUP58	.	.	.	13q12.13	.	.	-16810	NUP58
chr13	26264527	26264528	CT	C	intronic	ATP8A2	.	.	.	13q12.13	.	.	-173271	RNU6-78P
chr13	26427532	26427532	A	AATATAT	intronic	ATP8A2	.	.	.	13q12.13	.	.	10272	ENSG00000180803
chr13	26494540	26494542	AAC	A	intronic	ATP8A2	.	.	.	13q12.13	.	rs140788252	24089	RN7SL741P
chr13	27107436	27107436	G	A	intergenic	CDK8;WASF3	dist=128063;dist=24404	.	.	13q12.13	.	rs7982967	24403	WASF3
chr13	27207246	27207246	T	C	intronic	WASF3	.	.	.	13q12.13	.	.	8254	WASF3-AS1
chr13	28341999	28341999	A	C	intergenic	POLR1D;GSX1	dist=100440;dist=24781	.	.	13q12.2	.	rs60648605	24780	GSX1
chr13	28642643	28642643	C	CA	intronic	FLT3	.	.	.	13q12.2	.	.	-920	KATNBL1P1
chr13	28698356	28698356	T	G	intergenic	FLT3;PAN3-AS1	dist=23627;dist=12624	.	.	13q12.2	.	.	14286	PAN3
chr13	28894682	28894682	T	A	intronic	FLT1	.	.	.	13q12.2	.	.	-88045	RNU6-82P
chr13	29471723	29471723	G	GAC	intergenic	SLC46A3;MTUS2	dist=178573;dist=127025	.	.	13q12.3	.	.	-119029	POM121L13P
chr13	29527304	29527305	AT	A	intergenic	SLC46A3;MTUS2	dist=234154;dist=71443	.	.	13q12.3	.	rs113539534	71442	MTUS2
chr13	29785844	29785844	G	A	intronic	MTUS2	.	.	.	13q12.3	.	rs56299322	38846	MTUS2-AS2
chr13	29836707	29836708	TA	T	intronic	MTUS2	.	.	.	13q12.3	.	rs34929267	-12017	MTUS2-AS2
chr13	30074849	30074849	C	A	intronic	MTUS2	.	.	.	13q12.3	.	.	-10608	MTUS2-AS1
chr13	30779750	30779750	A	AGT	UTR3	KATNAL1	NM_032116:c.*2927T>ACT;NM_001014380:c.*2927T>ACT	.	.	13q12.3	.	.	-45993	LINC00384
chr13	30839886	30839886	A	C	intronic	KATNAL1	.	.	.	13q12.3	.	.	16015	RNU6-64P
chr13	31313070	31313072	AAC	A	intronic	ALOX5AP	.	.	.	13q12.3	.	.	-25456	ALOX5AP
chr13	31341640	31341640	C	CT	intergenic	ALOX5AP;LINC00398	dist=3075;dist=35703	.	.	13q12.3	.	rs397793148	35702	LINC00398
chr13	31498393	31498393	G	GT	ncRNA_intronic	TEX26-AS1	.	.	.	13q12.3	.	.	8440	TEX26
chr13	31814615	31814615	C	T	intronic	B3GLCT	.	.	.	13q12.3	.	rs12868127	-40543	B3GLCT
chr13	32366295	32366295	A	AT	intronic	RXFP2	.	.	.	13q13.1	.	rs202033181	-52622	RXFP2
chr13	32412250	32412250	A	T	intergenic	RXFP2;EEF1DP3	dist=35241;dist=8670	.	.	13q13.1	.	.	8669	EEF1DP3
chr13	32506141	32506141	G	GA	ncRNA_intronic	EEF1DP3	.	.	.	13q13.1	.	.	-85222	EEF1DP3
chr13	34824701	34824701	A	T	intergenic	RFC3;LINC02343	dist=284006;dist=97479	.	.	13q13.2	.	rs199710593	97478	LINC02343
chr13	35460115	35460115	A	AGAGAACGAACGAAC	intergenic	LINC00457;NBEA	dist=245293;dist=56309	.	.	13q13.2	.	.	42097	ENSG00000261728
chr13	35676551	35676553	CAT	C	intronic	NBEA	.	.	.	13q13.3	.	rs200197300	82877	SCAND3P1
chr13	35698634	35698636	TAC	T	intronic	NBEA	.	.	.	13q13.3	.	.	60794	SCAND3P1
chr13	36029534	36029535	TA	T	intronic	NBEA	.	.	.	13q13.3	.	.	21296	MAB21L1
chr13	36392779	36392779	C	A	intronic	DCLK1	.	.	.	13q13.3	.	rs4555013	-121134	LINC00445
chr13	36395809	36395809	G	GTA	intronic	DCLK1	.	.	.	13q13.3	.	.	-124164	LINC00445
chr13	37186120	37186120	A	G	intergenic	CCNA1;SERTM1	dist=169101;dist=61929	.	.	13q13.3	.	.	61928	SERTM1
chr13	37419251	37419253	GTA	G	UTR3	SMAD9	NM_005905:c.*3562_*3560delinsC;NM_001127217:c.*3562_*3560delinsC	.	.	13q13.3	.	rs139675556	4929	SMAD9-IT1
chr13	37420348	37420348	A	G	UTR3	SMAD9	NM_005905:c.*2465T>C;NM_001127217:c.*2465T>C	.	.	13q13.3	.	rs642866	3834	SMAD9-IT1
chr13	37621315	37621315	C	A	intronic	SUPT20H	.	.	.	13q13.3	.	.	12534	SUPT20H
chr13	37643699	37643699	C	A	intergenic	SUPT20H;CSNK1A1L	dist=9849;dist=33698	.	.	13q13.3	.	.	-9850	SUPT20H
chr13	38111741	38111741	A	AT	ncRNA_intronic	LINC00547	.	.	.	13q13.3	.	.	-2665	LINC00547
chr13	38396556	38396556	T	C	intronic	TRPC4	.	.	.	13q13.3	.	.	32550	RNA5SP26
chr13	39195085	39195085	A	AT	ncRNA_intronic	LINC00437	.	.	.	13q13.3	.	.	-2952	PRDX3P3
chr13	39442534	39442534	T	C	intronic	FREM2	.	.	.	13q13.3	.	.	33894	PLA2G12AP2
chr13	39884549	39884549	C	T	intergenic	NHLRC3;LHFP	dist=260305;dist=32480	.	.	13q13.3	.	.	-109730	NXT1P1
chr13	39997559	39997559	C	CT	intronic	LHFP	.	.	.	13q13.3	.	rs562533121	180105	LHFPL6
chr13	40021296	40021296	G	A	intronic	LHFP	.	.	.	13q13.3	.	.	156368	LHFPL6
chr13	40597377	40597377	T	TCAAAA	intergenic	COG6;LINC00332	dist=231575;dist=158569	.	.	13q14.11	.	rs532501075	158568	LINC00332
chr13	40716802	40716804	TTC	T	intergenic	COG6;LINC00332	dist=351000;dist=39142	.	.	13q14.11	.	rs200753801	39141	LINC00332
chr13	41298980	41298980	T	TA	intergenic	FOXO1;MIR320D1	dist=58246;dist=2984	.	.	13q14.11	.	.	3030	MIR320D1
chr13	41903642	41903642	A	AT	intronic	NAA16	.	.	.	13q14.11	.	.	-18302	NAA16
chr13	42111530	42111530	G	C	intergenic	RGCC;VWA8	dist=66517;dist=29431	.	.	13q14.11	.	.	31000	MIR5006
chr13	42111545	42111545	T	C	intergenic	RGCC;VWA8	dist=66532;dist=29416	.	.	13q14.11	.	.	30985	MIR5006
chr13	42145459	42145465	CTCCCGT	C	intronic	VWA8	.	.	.	13q14.11	.	rs377763473	-2929	MIR5006
chr13	42505720	42505720	C	CA	intronic	VWA8	.	.	.	13q14.11	.	.	-6013	KARSP1
chr13	42748118	42748118	T	C	intronic	DGKH	.	.	.	13q14.11	.	rs74243127	7938	CHCHD2P11
chr13	42781161	42781161	T	TTC	intronic	DGKH	.	.	.	13q14.11	.	.	-25105	CHCHD2P11
chr13	42781176	42781178	TCC	T	intronic	DGKH	.	.	.	13q14.11	.	.	-25120	CHCHD2P11
chr13	43012376	43012376	G	A	ncRNA_intronic	LINC02341	.	.	.	13q14.11	.	.	-68484	FABP3P2
chr13	44300889	44300889	T	A	intronic	ENOX1	.	.	.	13q14.11	.	rs9525829	60226	ENOX1
chr13	44818299	44818299	A	G	intergenic	MIR8079;SERP2	dist=47963;dist=129487	.	.	13q14.11	.	.	-972	ENSG00000230731
chr13	44950909	44950910	TA	T	intronic	SERP2	.	.	.	13q14.11	.	.	-3109	SERP2
chr13	45299749	45299750	CT	C	intergenic	TSC22D1-AS1;LINC00330	dist=145181;dist=73890	.	.	13q14.12	.	.	84015	LINC00330
chr13	45346002	45346002	C	CA	intergenic	TSC22D1-AS1;LINC00330	dist=191434;dist=27638	.	.	13q14.12	.	.	37763	LINC00330
chr13	45350829	45350830	CT	C	intergenic	TSC22D1-AS1;LINC00330	dist=196261;dist=22810	.	.	13q14.12	.	rs368162155	32935	LINC00330
chr13	45517102	45517102	T	A	intronic	NUFIP1	.	.	.	13q14.12	.	.	-24970	TRE-TTC2-1
chr13	45650033	45650033	C	CA	intergenic	GPALPP1;LOC101929259	dist=42290;dist=30381	.	.	13q14.12	.	.	7226	LOC105370188
chr13	45705345	45705346	GA	G	intronic	GTF2F2	.	.	.	13q14.12	.	.	6753	RNU6-69P
chr13	45957167	45957167	G	C	ncRNA_intronic	TPT1-AS1	.	.	.	13q14.13	.	rs9534133	8393	RCN1P2
chr13	45957177	45957177	T	C	ncRNA_intronic	TPT1-AS1	.	.	.	13q14.13	.	rs9534134	8383	RCN1P2
chr13	47820207	47820207	G	GA	intergenic	HTR2A;LINC00562	dist=348996;dist=684081	.	.	13q14.2	.	rs199852615	61009	GNG5P5
chr13	48003456	48003456	G	T	intergenic	HTR2A;LINC00562	dist=532245;dist=500832	.	.	13q14.2	.	.	29912	RN7SL700P
chr13	48066908	48066909	GA	G	intergenic	HTR2A;LINC00562	dist=595697;dist=437379	.	.	13q14.2	.	.	-33540	RN7SL700P
chr13	48398392	48398392	T	TA	intergenic	HTR2A;LINC00562	dist=927181;dist=105896	.	.	13q14.2	.	.	11698	ENSG00000228573
chr13	48551136	48551136	G	GA	intronic	SUCLA2	.	.	.	13q14.2	.	.	24388	SUCLA2-AS1
chr13	48614950	48614952	TAC	T	intronic	NUDT15	.	.	.	13q14.2	.	.	-2826	SUCLA2
chr13	49398968	49398970	AAT	A	intergenic	CYSLTR2;FNDC3A	dist=113607;dist=151078	.	.	13q14.2	.	.	-53737	PSME2P2
chr13	49485479	49485481	AAC	A	intergenic	CYSLTR2;FNDC3A	dist=200118;dist=64567	.	.	13q14.2	.	.	64566	FNDC3A
chr13	49773464	49773464	A	AT	intronic	FNDC3A	.	.	.	13q14.2	.	rs35601446	-11580	COX7CP1
chr13	49824487	49824487	C	A	intronic	CDADC1	.	.	.	13q14.2	.	.	-2441	CDADC1
chr13	49994103	49994103	T	A	intronic	CAB39L	.	.	.	13q14.2	.	rs9568201	24158	CAB39L
chr13	50725041	50725042	CT	C	ncRNA_intronic	DLEU1	.	.	.	13q14.2	.	.	21111	ST13P4
chr13	50857390	50857390	A	AT	ncRNA_intronic	DLEU1	.	.	.	13q14.2	.	rs377751659	78508	RPL34P26
chr13	51280551	51280552	AT	A	intergenic	DLEU1;DLEU7	dist=177772;dist=4610	.	.	13q14.3	.	.	101439	DLEU7-AS1
chr13	51342424	51342424	A	AT	intronic	DLEU7	.	.	.	13q14.3	.	.	39567	DLEU7-AS1
chr13	51968096	51968096	A	G	intronic	INTS6	.	.	.	13q14.3	.	.	-45322	MIR5693
chr13	52012556	52012556	T	C	intronic	INTS6	.	.	.	13q14.3	.	.	13946	INTS6-AS1
chr13	52271768	52271769	CA	C	intronic	WDFY2	.	.	.	13q14.3	.	rs200946257	-99217	ATP5PBP1
chr13	52330574	52330574	G	A	exonic	WDFY2	.	nonsynonymous SNV	WDFY2:NM_052950:exon10:c.G1040A:p.C347Y	13q14.3	.	.	47718	DHRS12
chr13	52500829	52500829	T	G	intergenic	CCDC70;ATP7B	dist=60457;dist=5977	.	.	13q14.3	.	.	-16073	CTAGE3P
chr13	52902832	52902832	T	TA	intergenic	MRPS31P5;LINC02333	dist=134230;dist=5598	.	.	13q14.3	.	.	5579	TPTE2P2
chr13	53204722	53204722	C	T	intronic	HNRNPA1L2	.	.	.	13q14.3	.	.	-13030	MRPS31P4
chr13	53259396	53259396	T	C	intronic	SUGT1	.	.	.	13q14.3	.	.	-32566	SUGT1
chr13	53927136	53927136	C	T	intergenic	LINC01065;LINC00558	dist=201101;dist=462418	.	.	13q14.3	.	rs2021115	56874	ZNF646P1
chr13	54468218	54468218	G	A	intergenic	LINC00558;LINC00458	dist=17964;dist=230241	.	.	13q14.3	.	.	-78665	LINC00558
chr13	54969476	54969476	T	A	intergenic	MIR1297;MIR5007	dist=83293;dist=779113	.	.	13q14.3	.	rs9536708	45995	RPL13AP25
chr13	54969538	54969538	G	T	intergenic	MIR1297;MIR5007	dist=83355;dist=779051	.	.	13q14.3	.	rs9536709	45933	RPL13AP25
chr13	55403370	55403370	A	G	intergenic	MIR1297;MIR5007	dist=517187;dist=345219	.	.	13q21.1	.	.	345218	MIR5007
chr13	56152871	56152871	A	G	intergenic	MIR5007;PRR20B	dist=404188;dist=1562181	.	.	13q21.1	.	rs112521047	-404283	MIR5007
chr13	56211848	56211848	C	CA	intergenic	MIR5007;PRR20B	dist=463165;dist=1503204	.	.	13q21.1	.	.	362735	HNF4GP1
chr13	56641633	56641634	AT	A	intergenic	MIR5007;PRR20B	dist=892950;dist=1073418	.	.	13q21.1	.	rs557012371	-67050	HNF4GP1
chr13	57029449	57029449	T	C	intergenic	MIR5007;PRR20B	dist=1280766;dist=685603	.	.	13q21.1	.	rs12429017	-240943	SPATA2P1
chr13	57114135	57114135	A	C	intergenic	MIR5007;PRR20B	dist=1365452;dist=600917	.	.	13q21.1	.	.	-325629	SPATA2P1
chr13	57532670	57532670	A	AT	intergenic	MIR5007;PRR20B	dist=1783987;dist=182382	.	.	13q21.1	.	.	-72935	RN7SKP6
chr13	57585432	57585433	AT	A	intergenic	MIR5007;PRR20B	dist=1836749;dist=129619	.	.	13q21.1	.	.	-125697	RN7SKP6
chr13	57595565	57595565	G	A	intergenic	MIR5007;PRR20B	dist=1846882;dist=119487	.	.	13q21.1	.	rs9537566	119486	PRR20A
chr13	57932788	57932788	C	T	intergenic	PRR20E;PCDH17	dist=188436;dist=273001	.	.	13q21.1	.	.	32863	RPL31P53
chr13	58505306	58505307	TA	T	intergenic	PCDH17;LINC02338	dist=202241;dist=234654	.	.	13q21.1	.	.	-46686	TRE-CTC4-1
chr13	58856504	58856504	C	CAT	intergenic	LINC00374;DIAPH3	dist=49253;dist=1383217	.	.	13q21.1	.	rs34284693	245380	RNY4P29
chr13	59136299	59136299	C	T	intergenic	LINC00374;DIAPH3	dist=329048;dist=1103422	.	.	13q21.1	.	.	-33551	CTAGE16P
chr13	59338535	59338535	A	G	intergenic	LINC00374;DIAPH3	dist=531284;dist=901186	.	.	13q21.1	.	.	-12047	DNAJA1P1
chr13	59765604	59765604	C	CA	intergenic	LINC00374;DIAPH3	dist=958353;dist=474117	.	.	13q21.2	.	.	71209	RPP40P2
chr13	60793507	60793507	T	C	ncRNA_intronic	LINC00434	.	.	.	13q21.2	.	rs9592026	-4428	LINC00434
chr13	60830085	60830085	C	T	ncRNA_intronic	LINC00434	.	.	.	13q21.2	.	rs9538617	13352	TARDBPP2
chr13	61019077	61019078	TA	T	intronic	TDRD3	.	.	.	13q21.2	.	rs557115311	-48487	TDRD3
chr13	62099654	62099654	A	G	intergenic	LINC02339;LINC00358	dist=97575;dist=478004	.	.	13q21.2	.	.	-97435	PCDH20
chr13	62213113	62213113	T	C	intergenic	LINC02339;LINC00358	dist=211034;dist=364545	.	.	13q21.2	.	rs201984776	166169	RAC1P8
chr13	62213119	62213119	C	T	intergenic	LINC02339;LINC00358	dist=211040;dist=364539	.	.	13q21.2	.	rs61955286	166163	RAC1P8
chr13	62593957	62593958	TA	T	ncRNA_intronic	LINC00358	.	.	.	13q21.31	.	rs376185275	9722	LINC00358
chr13	63086106	63086106	T	A	intergenic	LINC00459;LINC00448	dist=183138;dist=160312	.	.	13q21.31	.	.	-184090	RPL32P28
chr13	63834196	63834196	T	C	ncRNA_intronic	LINC00376	.	.	.	13q21.31	.	.	477371	OR7E156P
chr13	64192061	64192061	C	T	intergenic	LINC00376;LINC00395	dist=289834;dist=49754	.	.	13q21.31	.	rs2810851	119506	OR7E156P
chr13	64315352	64315352	A	C	ncRNA_intronic	OR7E156P	.	.	.	13q21.31	.	.	-3202	LINC00395
chr13	64571097	64571097	G	A	ncRNA_intronic	LINC00355	.	.	.	13q21.31	.	.	-20542	NFYAP1
chr13	64633924	64633926	GTA	G	ncRNA_intronic	LINC00355	.	.	.	13q21.31	.	rs376894463	16217	LINC00355
chr13	67133965	67133965	T	C	intronic	PCDH9	.	.	.	13q21.32	.	rs9571597	70942	RNU7-87P
chr13	67649209	67649210	CA	C	intronic	PCDH9	.	.	.	13q21.32	.	.	-84192	PCDH9-AS4
chr13	68507871	68507873	TAC	T	intergenic	LINC00364;LINC00550	dist=553745;dist=927544	.	.	13q21.32	.	.	-22830	OR7E33P
chr13	68607203	68607203	A	T	intergenic	LINC00364;LINC00550	dist=653077;dist=828214	.	.	13q21.33	.	rs4884763	-122162	OR7E33P
chr13	69164244	69164244	A	G	intergenic	LINC00364;LINC00550	dist=1210118;dist=271173	.	.	13q21.33	.	.	44077	RPS3AP52
chr13	69178197	69178199	ATG	A	intergenic	LINC00364;LINC00550	dist=1224071;dist=257218	.	.	13q21.33	.	rs371684660	30122	RPS3AP52
chr13	69690421	69690421	T	A	intergenic	LINC00550;LINC00383	dist=230964;dist=106057	.	.	13q21.33	.	rs117246075	-14234	SNRPFP3
chr13	69868128	69868129	CA	C	ncRNA_intronic	LINC00383	.	.	.	13q21.33	.	rs201759055	17335	ENSG00000235221
chr13	70171307	70171308	CT	C	intergenic	LINC00383;KLHL1	dist=275076;dist=103417	.	.	13q21.33	.	.	-188441	SRSF1P1
chr13	70232348	70232348	C	CT	intergenic	LINC00383;KLHL1	dist=336117;dist=42377	.	.	13q21.33	.	.	144723	RNY3P10
chr13	70248052	70248052	A	G	intergenic	LINC00383;KLHL1	dist=351821;dist=26673	.	.	13q21.33	.	.	129019	RNY3P10
chr13	70414816	70414818	TTA	T	intronic	KLHL1	.	.	.	13q21.33	.	rs199637580	-37745	RNY3P10
chr13	71278711	71278713	CAT	C	intergenic	ATXN8OS;LINC00348	dist=564826;dist=310560	.	.	13q21.33	.	rs377287644	219077	MTCL1P1
chr13	71320462	71320463	TA	T	intergenic	ATXN8OS;LINC00348	dist=606577;dist=268810	.	.	13q21.33	.	.	177327	MTCL1P1
chr13	71962205	71962205	A	C	intergenic	LINC00348;DACH1	dist=219656;dist=49893	.	.	13q21.33	.	rs142256573	-91864	RABEPKP1
chr13	72062932	72062934	AAT	A	intronic	DACH1	.	.	.	13q21.33	.	rs376087236	186264	H3F3BP1
chr13	72207733	72207735	GAC	G	intronic	DACH1	.	.	.	13q21.33	.	rs372281828	41463	H3F3BP1
chr13	72289914	72289915	TA	T	intronic	DACH1	.	.	.	13q21.33	.	.	-11643	RPL21P109
chr13	72601023	72601023	A	G	intergenic	DACH1;MZT1	dist=159693;dist=681472	.	.	13q21.33	.	.	-112708	RPS10P21
chr13	73070711	73070711	T	C	intergenic	DACH1;MZT1	dist=629381;dist=211784	.	.	13q21.33	.	.	-35973	ENSG00000251715
chr13	73153054	73153056	GAC	G	intergenic	DACH1;MZT1	dist=711724;dist=129439	.	.	13q21.33	.	rs151142275	7761	ENSG00000199282
chr13	73878449	73878450	GC	G	intergenic	KLF5;LINC00392	dist=226769;dist=259931	.	.	13q22.1	.	.	-77166	KLF5
chr13	74264269	74264271	ATG	A	UTR3	KLF12	NM_007249:c.*5358_*5356delinsT	.	.	13q22.1	.	.	-41880	LINC00393
chr13	75530307	75530307	G	GA	intergenic	LINC00347;CTAGE11P	dist=399050;dist=281582	.	.	13q22.2	.	.	-127678	RIOK3P1
chr13	75652231	75652231	G	GAC	intergenic	LINC00347;CTAGE11P	dist=520974;dist=159658	.	.	13q22.2	.	.	31492	RNU6-38P
chr13	75743309	75743309	G	T	intergenic	LINC00347;CTAGE11P	dist=612052;dist=68580	.	.	13q22.2	.	rs67985169	-33019	SSR1P2
chr13	75771078	75771078	A	G	intergenic	LINC00347;CTAGE11P	dist=639821;dist=40811	.	.	13q22.2	.	rs7327783	43438	CTAGE11P
chr13	76084060	76084061	CT	C	intergenic	TBC1D4;COMMD6	dist=27756;dist=15289	.	.	13q22.2	.	rs58320302	-27811	TBC1D4
chr13	76302845	76302845	A	G	intronic	LMO7	.	.	.	13q22.2	.	rs9573639	-39513	FAM204CP
chr13	76904614	76904614	T	A	intergenic	LMO7DN;KCTD12	dist=446666;dist=549690	.	.	13q22.2	.	rs9530536	-195548	RN7SL571P
chr13	77603026	77603026	G	T	intergenic	FBXL3;MYCBP2	dist=1695;dist=15766	.	.	13q22.3	.	.	-1696	FBXL3
chr13	78071577	78071579	TTC	T	intergenic	MYCBP2;SCEL	dist=170400;dist=38230	.	.	13q22.3	.	rs151277171	38229	SCEL
chr13	78304036	78304036	C	CTG	intronic	SLAIN1	.	.	.	13q22.3	.	rs146215187	-31786	MIR3665
chr13	78745602	78745602	T	A	ncRNA_intronic	RNF219-AS1	.	.	.	13q22.3	.	rs11843235	106046	ENSG00000235625
chr13	79110165	79110165	G	A	ncRNA_intronic	RNF219-AS1	.	.	.	13q31.1	.	.	-47849	ELOCP23
chr13	79320284	79320286	AAG	A	intergenic	RNF219;LINC00331	dist=86970;dist=41168	.	.	13q31.1	.	rs371369726	14982	RPL21P111
chr13	79397127	79397127	A	AG	ncRNA_intronic	LINC00331	.	.	.	13q31.1	.	.	26238	HSPD1P8
chr13	79949312	79949312	A	AT	intronic	RBM26	.	.	.	13q31.1	.	rs201740372	14453	RNA5SP33
chr13	80280188	80280188	T	G	intergenic	LINC01068;LINC01038	dist=134607;dist=98333	.	.	13q31.1	.	rs373471717	166532	LINC00382
chr13	80615412	80615412	T	G	intergenic	LINC01080;SPRY2	dist=14614;dist=294699	.	.	13q31.1	.	.	-168692	LINC00382
chr13	81668397	81668397	C	G	intergenic	LINC00377;LINC00564	dist=49820;dist=131604	.	.	13q31.1	.	rs9574761	132720	LINC00564
chr13	81760816	81760817	CT	C	intergenic	LINC00377;LINC00564	dist=142239;dist=39184	.	.	13q31.1	.	.	40300	LINC00564
chr13	82341121	82341121	T	C	intergenic	LINC00564;NONE	dist=540003;dist=NONE	.	.	13q31.1	.	.	-77091	PTMAP5
chr13	82423907	82423915	TACACACAC	T	intergenic	LINC00564;SLITRK1	dist=622789;dist=2027425	.	.	13q31.1	.	.	-159877	PTMAP5
chr13	82602961	82602961	A	G	intergenic	LINC00564;SLITRK1	dist=801843;dist=1848379	.	.	13q31.1	.	.	-338931	PTMAP5
chr13	82810331	82810333	AAC	A	intergenic	LINC00564;SLITRK1	dist=1009213;dist=1641007	.	.	13q31.1	.	.	-546301	PTMAP5
chr13	83553330	83553332	ATG	A	intergenic	LINC00564;SLITRK1	dist=1752212;dist=898008	.	.	13q31.1	.	rs201733329	-156163	GYG1P2
chr13	83587289	83587289	C	G	intergenic	LINC00564;SLITRK1	dist=1786171;dist=864051	.	.	13q31.1	.	rs7489639	132385	ENSG00000270400
chr13	83596876	83596878	TTA	T	intergenic	LINC00564;SLITRK1	dist=1795758;dist=854462	.	.	13q31.1	.	.	122796	ENSG00000270400
chr13	84475733	84475733	G	A	intergenic	SLITRK1;LINC00333	dist=19205;dist=239004	.	.	13q31.1	.	rs9318986	6240	VENTXP2
chr13	84741991	84741993	GGA	G	ncRNA_intronic	LINC00333	.	.	.	13q31.1	.	rs138144566	-147530	UBE2D3P4
chr13	85118302	85118302	A	G	ncRNA_intronic	LINC00333	.	.	.	13q31.1	.	rs9546755	18196	LINC00333
chr13	85293982	85293982	A	T	intergenic	LINC00333;SNORA107	dist=113079;dist=63807	.	.	13q31.1	.	rs56268267	-157484	LINC00333
chr13	85315380	85315380	A	AT	intergenic	LINC00333;SNORA107	dist=134477;dist=42409	.	.	13q31.1	.	.	-178882	LINC00333
chr13	85424901	85424901	T	C	intergenic	SNORA107;LINC00375	dist=66988;dist=214321	.	.	13q31.1	.	rs10871201	-288403	LINC00333
chr13	85665565	85665567	GTA	G	ncRNA_intronic	LINC00375	.	.	.	13q31.1	.	rs142616361	272168	LINC00351
chr13	86604088	86604088	C	T	intergenic	SLITRK6;LINC00430	dist=230605;dist=960087	.	.	13q31.1	.	rs35270339	30859	ENSG00000232252
chr13	86939476	86939476	A	AT	intergenic	SLITRK6;LINC00430	dist=565993;dist=624699	.	.	13q31.1	.	.	-11722	DDX6P2
chr13	87311916	87311918	CTG	C	intergenic	SLITRK6;LINC00430	dist=938433;dist=252257	.	.	13q31.1	.	rs138778949	65836	TXNL1P1
chr13	87315991	87315991	G	A	intergenic	SLITRK6;LINC00430	dist=942508;dist=248184	.	.	13q31.1	.	rs116949033	61763	TXNL1P1
chr13	88330804	88330804	T	C	UTR3	SLITRK5	NM_015567:c.*284T>C	.	.	13q31.2	.	.	-5935	SLITRK5
chr13	89111103	89111104	TA	T	intergenic	LOC105370306;LINC00433	dist=222766;dist=81980	.	.	13q31.2	.	.	82014	LINC00433
chr13	89111163	89111166	ATAT	A	intergenic	LOC105370306;LINC00433	dist=222826;dist=81918	.	.	13q31.2	.	rs66960519	81952	LINC00433
chr13	89301971	89301971	G	GT	intergenic	LINC00560;LINC01047	dist=19320;dist=565131	.	.	13q31.2	.	rs569298861	-22865	LINC00560
chr13	89338355	89338357	CGT	C	intergenic	LINC00560;LINC01047	dist=55704;dist=528745	.	.	13q31.2	.	.	-59249	LINC00560
chr13	90083009	90083010	CT	C	intergenic	LINC00440;LINC01040	dist=150515;dist=46851	.	.	13q31.3	.	.	-67254	SP3P
chr13	90505140	90505140	A	G	intergenic	LINC00353;LINC00559	dist=288473;dist=207361	.	.	13q31.3	.	rs9515642	-15717	ENSG00000200733
chr13	90623587	90623587	G	A	intergenic	LINC00353;LINC00559	dist=406920;dist=88914	.	.	13q31.3	.	rs9560502	20209	PEX12P1
chr13	90877625	90877626	CA	C	intergenic	LINC00559;MIR622	dist=105654;dist=5810	.	.	13q31.3	.	rs10712393	4958	KRT18P27
chr13	91364500	91364500	C	A	intergenic	LINC01049;LINC00410	dist=176905;dist=178708	.	.	13q31.3	.	.	69622	RNU6-75P
chr13	91801561	91801565	TATAC	T	ncRNA_intronic	LINC00379	.	.	.	13q31.3	.	.	-17901	LINC00379
chr13	92252584	92252604	AGAGAGAGAGAGAGAGAGAGT	A	intronic	GPC5	.	.	.	13q31.3	.	.	-201656	GPC5
chr13	93037062	93037062	A	T	intronic	GPC5	.	.	.	13q31.3	.	rs9561029	-44207	GPC5-AS2
chr13	93076901	93076902	AT	A	intronic	GPC5	.	.	.	13q31.3	.	rs59016705	59956	GPC5-IT1
chr13	93559040	93559040	C	CT	intergenic	GPC5;LINC00363	dist=39553;dist=138554	.	.	13q31.3	.	.	-185174	GPC5-AS1
chr13	93894082	93894082	G	GT	intronic	GPC6	.	.	.	13q31.3	.	rs36078461	-15005	GPC6
chr13	94686501	94686501	A	G	intronic	GPC6	.	.	.	13q31.3	.	rs11618696	-8650	RNA5SP35
chr13	95192366	95192367	TA	T	intronic	DCT	.	.	.	13q32.1	.	rs371587742	9608	TRF-GAA1-5
chr13	95716553	95716553	C	T	intronic	ABCC4	.	.	.	13q32.1	.	rs74963524	-45065	RNU6-62P
chr13	95872113	95872113	C	CT	intronic	ABCC4	.	.	.	13q32.1	.	rs11431283	81573	ABCC4
chr13	96236544	96236544	A	T	intronic	DZIP1	.	.	.	13q32.1	.	rs9669843	-50381	CLDN10-AS1
chr13	96402516	96402517	CA	C	intronic	DNAJC3	.	.	.	13q32.1	.	.	-55694	MTCYBP3
chr13	97893950	97893950	G	A	intronic	MBNL2	.	.	.	13q32.1	.	.	-20263	MBNL2
chr13	98055725	98055725	T	TA	intergenic	MBNL2;RAP2A	dist=9351;dist=30750	.	.	13q32.1	.	rs397944740	30749	RAP2A
chr13	98104904	98104904	G	A	intronic	RAP2A	.	.	.	13q32.1	.	rs72637628	-18430	RAP2A
chr13	98118463	98118464	GA	G	UTR3	RAP2A	NM_021033:c.*1767_*1768delinsG	.	.	13q32.1	.	rs61387793	9492	PSMA6P4
chr13	98346031	98346031	C	T	intergenic	RAP2A;IPO5	dist=225779;dist=259898	.	.	13q32.2	.	rs528779557	-15815	LOC105370324
chr13	98633080	98633081	CA	C	intronic	IPO5	.	.	.	13q32.2	.	.	6397	FTLP8
chr13	98864878	98864878	T	G	intronic	FARP1	.	.	.	13q32.2	.	.	-4101	MIR3170
chr13	99077147	99077147	G	GT	intronic	FARP1	.	.	.	13q32.2	.	.	10946	FARP1-AS1
chr13	99750377	99750377	A	G	intergenic	DOCK9-AS2;UBAC2-AS1	dist=9498;dist=98251	.	.	13q32.3	.	.	-10305	DOCK9-DT
chr13	100067837	100067837	T	A	intergenic	UBAC2;LINC01232	dist=29084;dist=71379	.	.	13q32.3	.	.	-6522	CCR12P
chr13	100428439	100428442	AAAT	A	ncRNA_intronic	LOC101927437	.	.	.	13q32.3	.	.	7794	ENSG00000201245
chr13	101465173	101465173	A	T	ncRNA_intronic	NALCN-AS1	.	.	.	13q32.3	.	.	-55758	ARF4P3
chr13	101712627	101712627	G	GT	intronic	NALCN	.	.	.	13q33.1	.	.	-116010	LINC00411
chr13	102555574	102555574	G	A	intronic	FGF14	.	.	.	13q33.1	.	.	64521	MIR2681
chr13	102672934	102672936	AAG	A	intronic	FGF14	.	.	.	13q33.1	.	.	-1785	L1TD1P1
chr13	103809384	103809384	C	T	intergenic	SLC10A2;LINC01309	dist=90188;dist=268166	.	.	13q33.1	.	.	-90189	SLC10A2
chr13	103967218	103967218	C	CA	intergenic	SLC10A2;LINC01309	dist=248022;dist=110332	.	.	13q33.1	.	.	110331	LINC01309
chr13	105013614	105013614	C	CT	intergenic	LINC01309;DAOA-AS1	dist=933579;dist=1097792	.	.	13q33.2	.	rs374967484	453047	RPL7P45
chr13	105081335	105081335	A	AT	intergenic	LINC01309;DAOA-AS1	dist=1001300;dist=1030071	.	.	13q33.2	.	.	385326	RPL7P45
chr13	105566018	105566018	G	GA	intergenic	LINC01309;DAOA-AS1	dist=1485983;dist=545388	.	.	13q33.2	.	.	-99357	RPL7P45
chr13	105639119	105639119	T	A	intergenic	LINC01309;DAOA-AS1	dist=1559084;dist=472287	.	.	13q33.2	.	rs9514346	-172458	RPL7P45
chr13	105909192	105909192	C	T	intergenic	LINC01309;DAOA-AS1	dist=1829157;dist=202214	.	.	13q33.2	.	rs4523802	209023	DAOA
chr13	106011180	106011180	G	A	intergenic	LINC01309;DAOA-AS1	dist=1931145;dist=100226	.	.	13q33.2	.	.	107035	DAOA
chr13	106397005	106397008	TATA	T	ncRNA_intronic	LINC00343	.	.	.	13q33.2	.	.	-40377	LINC00343
chr13	106621833	106621833	C	CAT	intergenic	LINC00343;LINC00460	dist=207688;dist=407078	.	.	13q33.2	.	rs10660580	-71842	ENSG00000252550
chr13	106666252	106666252	T	C	intergenic	LINC00343;LINC00460	dist=252107;dist=362659	.	.	13q33.2	.	rs9555209	-116261	ENSG00000252550
chr13	106830761	106830761	T	C	intergenic	LINC00343;LINC00460	dist=416616;dist=198150	.	.	13q33.2	.	rs9519974	-22923	RNA5SP38
chr13	107521317	107521319	TTG	T	intergenic	LINC00443;FAM155A	dist=196789;dist=299560	.	.	13q33.3	.	.	-4541	PPIAP24
chr13	107573657	107573659	AGT	A	intergenic	LINC00443;FAM155A	dist=249129;dist=247220	.	.	13q33.3	.	.	-56881	PPIAP24
chr13	107643234	107643235	AT	A	intergenic	LINC00443;FAM155A	dist=318706;dist=177644	.	.	13q33.3	.	rs112404566	-126458	PPIAP24
chr13	108068360	108068360	T	TTC	intronic	FAM155A	.	.	.	13q33.3	.	.	-95050	SNORD31B
chr13	108332995	108332997	CAT	C	intronic	FAM155A	.	.	.	13q33.3	.	.	-149400	MIR1267
chr13	109224274	109224275	CT	C	intergenic	TNFSF13B;MYO16	dist=263442;dist=24225	.	.	13q33.3	.	.	24224	MYO16
chr13	109580205	109580205	G	A	intronic	MYO16	.	.	.	13q33.3	.	rs9521102	174061	MYO16-AS2
chr13	109855772	109855773	CT	C	intronic	MYO16	.	.	.	13q33.3	.	.	-1942	MYO16-AS1
chr13	109928408	109928408	G	A	intergenic	MYO16;LINC00399	dist=68053;dist=124635	.	.	13q33.3	.	rs61964103	-74578	MYO16-AS1
chr13	110105649	110105649	C	T	intergenic	LINC00399;LINC00676	dist=51663;dist=274972	.	.	13q33.3	.	.	-251819	MYO16-AS1
chr13	110261804	110261805	TA	T	intergenic	LINC00399;LINC00676	dist=207818;dist=118816	.	.	13q33.3	.	rs546356276	118823	LINC00676
chr13	110604845	110604847	CAT	C	intergenic	IRS2;LINC00396	dist=165931;dist=100785	.	.	13q34	.	rs147877299	-37403	RN7SKP10
chr13	110912913	110912913	C	T	intronic	COL4A1	.	.	.	13q34	.	rs9521676	45245	COL4A2
chr13	111088413	111088413	A	G	intronic	COL4A2	.	.	.	13q34	.	.	27220	COL4A2-AS2
chr13	111166065	111166065	C	CA	downstream	COL4A2	dist=509	.	.	13q34	.	.	-5540	COL4A2-AS1
chr13	111290841	111290841	T	C	exonic	NAXD	.	nonsynonymous SNV	NAXD:NM_001242883:exon7:c.T680C:p.V227A,NAXD:NM_001242881:exon10:c.T1010C:p.V337A,NAXD:NM_001242882:exon10:c.T956C:p.V319A	13q34	.	.	-23035	NAXD
chr13	112627169	112627169	G	A	ncRNA_intronic	LINC00403	.	.	.	13q34	.	.	-72871	LINC00354
chr13	112818705	112818705	C	G	intergenic	LOC100506016;LINC01070	dist=3681;dist=32942	.	.	13q34	.	rs112802188	-3683	LOC100506016
chr13	112844608	112844609	TA	T	intergenic	LOC100506016;LINC01070	dist=29584;dist=7038	.	.	13q34	.	.	7054	LINC01070
chr13	112956595	112956595	A	G	intergenic	LOC101928730;LINC01043	dist=29281;dist=11186	.	.	13q34	.	.	11185	LINC01043
chr13	112980833	112980833	A	G	ncRNA_intronic	LINC01044	.	.	.	13q34	.	.	-13053	LINC01043
chr13	112991522	112991523	TA	T	intergenic	LINC01044;SPACA7	dist=5983;dist=39128	.	.	13q34	.	.	-23742	LINC01043
chr13	113141397	113141397	C	G	intronic	TUBGCP3	.	.	.	13q34	.	rs10622342	101083	TUBGCP3
chr13	113141399	113141399	G	C	intronic	TUBGCP3	.	.	.	13q34	.	rs141468431	101081	TUBGCP3
chr13	113400738	113400738	C	T	ncRNA_exonic	ATP11A-AS1	.	.	.	13q34	.	rs28375348	8268	ATP11A-AS1
chr13	113400744	113400744	G	A	ncRNA_exonic	ATP11A-AS1	.	.	.	13q34	.	rs28550280	8262	ATP11A-AS1
chr13	113711924	113711924	A	G	intronic	MCF2L	.	.	.	13q34	.	.	-47940	ENSG00000269376
chr13	113721654	113721654	T	G	intronic	MCF2L	.	.	.	13q34	.	rs12872128	38450	F7
chr13	113833642	113833642	G	GT	intronic	PCID2	.	.	.	13q34	.	.	-14146	ENSG00000269125
chr13	113878666	113878666	C	CA	intronic	CUL4A	.	.	.	13q34	.	.	-15638	PCID2
chr13	114185805	114185805	T	C	intronic	TMCO3	.	.	.	13q34	.	rs2260822	-40498	TMCO3
chr13	114794408	114794408	T	TG	intronic	RASA3	.	.	.	13q34	.	rs370717614	79886	RASA3-IT1
chr13	114794928	114794929	TA	T	intronic	RASA3	.	.	.	13q34	.	.	79365	RASA3-IT1
chr14	19004333	19004333	C	T	intergenic	NONE;OR11H12	dist=NONE;dist=373261	.	.	14q11.1	.	.	105869	ENSG00000215398
chr14	19018552	19018552	G	A	intergenic	NONE;OR11H12	dist=NONE;dist=359042	.	.	14q11.1	.	rs60161770	91650	ENSG00000215398
chr14	19418172	19418174	CTT	C	intergenic	LINC02297;POTEG	dist=8061;dist=135191	.	.	14q11.2	.	rs202053446	4293	LOC100422529
chr14	19793556	19793556	A	G	intergenic	DUXAP10;LINC01296	dist=100640;dist=86653	.	.	14q11.2	.	rs4480703	-6130	LOC100421684
chr14	19928511	19928511	A	G	intergenic	DUXAP10;POTEM	dist=3177;dist=55443	.	.	14q11.2	.	.	-39126	BMS1P18
chr14	20172812	20172812	C	CTT	intergenic	POTEM;OR11H2	dist=152540;dist=8251	.	.	14q11.2	.	.	-4004	ENSG00000257142
chr14	20228424	20228424	G	A	intergenic	OR4Q3;OR4M1	dist=11896;dist=20058	.	.	14q11.2	.	rs200661363	-398	OR4H12P
chr14	20720543	20720543	G	GA	intergenic	OR11H4;TTC5	dist=8618;dist=36758	.	.	14q11.2	.	.	-9646	OR11H4
chr14	20800188	20800188	T	A	intronic	CCNB1IP1	.	.	.	14q11.2	.	.	1282	CCNB1IP1
chr14	20830946	20830948	AAT	A	intergenic	PARP2;TEP1	dist=4883;dist=2878	.	.	14q11.2	.	.	-15900	ENSG00000254846
chr14	21759159	21759159	C	CA	intronic	RPGRIP1	.	.	.	14q11.2	.	rs34237756	238	MRPS17P6
chr14	22298312	22298313	AT	A	intergenic	OR4E1;LINC02332	dist=159080;dist=726892	.	.	14q11.2	.	rs139761537	-621	TRAV11
chr14	23200701	23200701	T	C	intergenic	OR6J1;OXA1L	dist=96952;dist=35030	.	.	14q11.2	.	.	-4810	LOC100421646
[truncated: 5,854 more rows]

## Sheet: H9_annotation
Chr	Start	End	Ref	Alt	Func.refGene	Gene.refGene	GeneDetail.refGene	ExonicFunc.refGene	AAChange.refGene	cytoBand	esp6500si_all	avsnp142	nearest_gene	nearest_TSS
chr1	124912	124912	A	T	intergenic	OR4F5;LOC729737	dist=54904;dist=9861	.	.	1p36.33	.	.	PIRC1	1136
chr1	738814	738815	TA	T	intergenic	LOC100288069;FAM87B	dist=24746;dist=13936	.	.	1p36.33	.	.	ENSG00000230092	6726
chr1	1370843	1370843	A	AGT	upstream	LINC01770;VWA1	dist=60	.	.	1p36.33	.	.	VWA1	-603
chr1	1781571	1781572	AT	A	intronic	GNB1	.	.	.	1p36.33	.	.	GNB1	40954
chr1	1791592	1791592	T	C	intronic	GNB1	.	.	.	1p36.33	.	.	GNB1	30934
chr1	1864330	1864330	C	CT	intronic	CFAP74	.	.	.	1p36.33	.	.	TMEM52	-13591
chr1	2498264	2498268	GATTT	G	ncRNA_intronic	LOC100996583	.	.	.	1p36.32	.	rs201131310	ENSG00000225931	-416
chr1	2619208	2619208	T	C	intronic	TTC34	.	.	.	1p36.32	.	rs144408780	MMEL1	-54728
chr1	2625047	2625047	T	C	intronic	TTC34	.	.	.	1p36.32	.	.	MMEL1	-60567
chr1	2824462	2824462	G	A	intergenic	TTC34;ACTRT2	dist=118232;dist=113584	.	.	1p36.32	.	rs12132186	ENSG00000231630	-92900
chr1	2920988	2920988	T	C	intergenic	TTC34;ACTRT2	dist=214758;dist=17058	.	.	1p36.32	.	.	ACTRT2	17058
chr1	3044943	3044943	C	A	intronic	PRDM16	.	.	.	1p36.32	.	.	MIR4251	-405
chr1	3488226	3488226	A	G	intronic	MEGF6	.	.	.	1p36.32	.	.	MIR551A	-10873
chr1	3584804	3584804	A	G	intronic	TP73	.	.	.	1p36.32	.	.	LOC105378610	532
chr1	4033812	4033812	T	G	intergenic	LINC01346;LINC01777	dist=21169;dist=438299	.	.	1p36.32	.	.	LINC01345	-24773
chr1	4195967	4195967	A	G	intergenic	LINC01346;LINC01777	dist=183324;dist=276144	.	.	1p36.32	.	.	EEF1DP6	39992
chr1	4196306	4196306	A	G	intergenic	LINC01346;LINC01777	dist=183663;dist=275805	.	.	1p36.32	.	rs143471741	EEF1DP6	39653
chr1	5245260	5245260	G	GA	intergenic	AJAP1;MIR4417	dist=401409;dist=378871	.	.	1p36.32	.	.	LOC105376681	-94302
chr1	5399558	5399558	C	CA	intergenic	AJAP1;MIR4417	dist=555707;dist=224573	.	.	1p36.32	.	rs201076835	ENSG00000260972	153480
chr1	5728874	5728874	G	A	intergenic	MIR4417;MIR4689	dist=104671;dist=193858	.	.	1p36.31	.	rs74606303	ENSG00000236948	-520
chr1	6234094	6234094	T	G	intronic	CHD5	.	.	.	1p36.31	.	.	CHD5	6100
chr1	6383190	6383190	C	CA	intronic	ACOT7	.	.	.	1p36.31	.	.	GPR153	-62156
chr1	6449103	6449104	GA	G	intronic	ACOT7	.	.	.	1p36.31	.	.	ENSG00000271746	4511
chr1	6850435	6850435	A	T	intronic	CAMTA1	.	.	.	1p36.31	.	rs111584670	CAMTA1	-5052
chr1	6894216	6894216	T	A	intronic	CAMTA1	.	.	.	1p36.31	.	rs375607676	RPL37P9	462
chr1	7698868	7698868	A	G	intronic	CAMTA1	.	.	.	1p36.23	.	.	ENSG00000270171	56036
chr1	7800603	7800603	G	A	intronic	CAMTA1	.	.	.	1p36.23	.	rs4908691	VAMP3	30726
chr1	8160266	8160268	GAT	G	intergenic	ERRFI1;LINC01714	dist=73873;dist=108464	.	.	1p36.23	.	rs139906569	RPL7AP18	-41720
chr1	8315068	8315071	TATA	T	intergenic	LINC01714;SLC45A1	dist=39800;dist=63074	.	.	1p36.23	.	.	ENSG00000233645	-34480
chr1	8315494	8315494	T	C	intergenic	LINC01714;SLC45A1	dist=40226;dist=62651	.	.	1p36.23	.	rs61785769	ENSG00000233645	-34906
chr1	8556210	8556211	TA	T	intronic	RERE	.	.	.	1p36.23	.	rs36115213	ENSG00000221083	15767
chr1	8561287	8561287	C	T	intronic	RERE	.	.	.	1p36.23	.	.	ENSG00000221083	10691
chr1	8966647	8966647	A	T	intergenic	ENO1-AS1;CA6	dist=26704;dist=39246	.	.	1p36.23	.	.	ENSG00000232208	1156
chr1	8989473	8989474	AT	A	intergenic	ENO1-AS1;CA6	dist=49530;dist=16419	.	.	1p36.23	.	.	CA6	16448
chr1	10121124	10121125	GT	G	intronic	UBE4B	.	.	.	1p36.22	.	.	PGAM1P11	-2396
chr1	10164012	10164012	A	G	intronic	UBE4B	.	.	.	1p36.22	.	.	PGAM1P11	-45284
chr1	10768117	10768117	T	C	intronic	CASZ1	.	.	.	1p36.22	.	.	ENSG00000272078	-68820
chr1	11140622	11140622	C	A	intronic	EXOSC10	.	.	.	1p36.22	.	rs9430364	ENSG00000226849	-12095
chr1	11467670	11467670	C	CT	intergenic	UBIAD1;DISP3	dist=108042;dist=71625	.	.	1p36.22	.	rs550954060	MTCYBP45	18208
chr1	11794366	11794366	C	CA	intergenic	DRAXIN;AGTRAP	dist=14030;dist=1776	.	.	1p36.22	.	.	AGTRAP	1775
chr1	12204841	12204841	C	CA	downstream	TNFRSF8	dist=577	.	.	1p36.22	.	rs578236266	TNFRSF1B	22219
chr1	12509191	12509192	GA	G	intronic	VPS13D	.	.	.	1p36.22	.	.	SNORA59A	58108
chr1	12918902	12918902	C	T	exonic	PRAMEF2	.	nonsynonymous SNV	PRAMEF2:NM_023014:exon2:c.C38T:p.A13V	1p36.21	.	.	PRAMEF2	-1962
chr1	13947596	13947597	TA	T	intergenic	PDPN;PRDM2	dist=3144;dist=79138	.	.	1p36.21	.	rs575385586	RNA5SP41	2182
chr1	14802337	14802338	AT	A	intergenic	PRDM2;KAZN	dist=650763;dist=122875	.	.	1p36.21	.	.	KAZN	122862
chr1	15902932	15902932	G	GT	intronic	AGMAT	.	.	.	1p36.21	.	.	AGMAT	8673
chr1	15922858	15922859	CT	C	intergenic	AGMAT;DDI2	dist=11253;dist=21094	.	.	1p36.21	.	.	ENSG00000237301	7262
chr1	16604814	16604814	T	C	intronic	FBXO42	.	.	.	1p36.13	.	.	MT1XP1	-36922
chr1	17205029	17205029	C	A	intergenic	LOC440570;LOC105376805	dist=4442;dist=10004	.	.	1p36.13	.	rs78759085	TRE-TTC3-1	-5952
chr1	17786242	17786242	G	T	intergenic	RCC2;ARHGEF10L	dist=19992;dist=80088	.	.	1p36.13	.	.	RCC2	-20023
chr1	18197857	18197857	G	GT	intergenic	ACTL8;LINC01654	dist=44299;dist=194294	.	.	1p36.13	.	rs201296457	ACTL8	-116050
chr1	18889272	18889272	A	C	intergenic	KLHDC7A;PAX7	dist=76792;dist=68228	.	.	1p36.13	.	rs78283292	ENSG00000225478	32636
chr1	19052722	19052722	A	G	intronic	PAX7	.	.	.	1p36.13	.	.	PAX7	-95223
chr1	19252539	19252548	ATGGATGGAT	A	intronic	IFFO2	.	.	.	1p36.13	.	.	ENSG00000255275	-4925
chr1	21109604	21109607	CAAT	C	intronic	HP1BP3	.	.	.	1p36.12	.	rs139292183	HP1BP3	4209
chr1	22167877	22167877	G	A	intronic	HSPG2	.	.	.	1p36.12	.	.	LDLRAD2	-29120
chr1	22673532	22673533	TA	T	intergenic	MIR4418;ZBTB40	dist=80739;dist=104811	.	.	1p36.12	.	.	MIR4418	-80801
chr1	23770603	23770603	C	A	intronic	ASAP3	.	.	.	1p36.12	.	.	TCEA3	-19343
chr1	23977319	23977321	CGT	C	intergenic	MDS2;RPL11	dist=10261;dist=40948	.	.	1p36.11	.	rs140543289	LOC729856	19463
chr1	24052615	24052615	A	T	intergenic	RPL11;ELOA	dist=29700;dist=17241	.	.	1p36.11	.	rs540194294	ELOA	17030
chr1	24375969	24375971	CTA	C	intergenic	SRSF10;MYOM3	dist=69016;dist=6560	.	.	1p36.11	.	rs375310958	ENSG00000225315	-8645
chr1	24605951	24605951	C	CA	intergenic	LOC284632;GRHL3	dist=67771;dist=39861	.	.	1p36.11	.	rs560344096	GRHL3	39861
chr1	24751673	24751673	A	G	intronic	NIPAL3	.	.	.	1p36.11	.	.	STPG1	-8250
chr1	24839298	24839298	G	A	intronic	RCAN3	.	.	.	1p36.11	.	.	RCAN3	-9912
chr1	25240910	25240910	A	G	intronic	RUNX3	.	.	.	1p36.11	.	.	LOC105376878	46926
chr1	26275027	26275027	G	A	intergenic	STMN1;PAFAH2	dist=41659;dist=11231	.	.	1p36.11	.	.	STMN1	-41546
chr1	26735796	26735796	A	C	intergenic	ZNF683;LIN28A	dist=36511;dist=1463	.	.	1p36.11	.	rs200252991	LIN28A	1473
chr1	26815143	26815145	TTA	T	intergenic	HMGN2;RPS6KA1	dist=12010;dist=41104	.	.	1p36.11	.	rs71007869	HMGN2	-16242
chr1	26981767	26981768	CA	C	intergenic	RPS6KA1;LOC101928728	dist=80247;dist=36633	.	.	1p36.11	.	.	ENSG00000235069	-7830
chr1	27079174	27079174	T	C	intronic	ARID1A	.	.	.	1p36.11	.	.	PIGV	34789
chr1	27355367	27355367	C	T	intergenic	FAM46B;SLC9A1	dist=16034;dist=69933	.	.	1p36.11	.	rs373164429	TENT5B	-16035
chr1	27580005	27580006	CT	C	intronic	WDTC1	.	.	.	1p36.11	.	.	ENSG00000252098	2052
chr1	27629752	27629753	CA	C	intronic	WDTC1	.	.	.	1p36.11	.	.	ENSG00000243659	7978
chr1	27934745	27934745	T	TA	intergenic	AHDC1;FGR	dist=4740;dist=4056	.	.	1p36.11	.	.	AHDC1	-3804
chr1	28085982	28085982	A	AT	intronic	FAM76A	.	.	.	1p35.3	.	.	STX12	13712
chr1	28260285	28260286	TA	T	intergenic	RPA2;SMPDL3B	dist=18977;dist=1180	.	.	1p35.3	.	.	SMPDL3B	1218
chr1	28614426	28614426	T	G	intergenic	SESN2;MED18	dist=5424;dist=41087	.	.	1p35.3	.	.	SESN2	-28464
chr1	28902832	28902832	A	AT	intronic	TRNAU1AP	.	.	.	1p35.3	.	.	SNORD99	2502
chr1	28972177	28972177	A	G	ncRNA_intronic	LINC01715	.	.	.	1p35.3	.	.	LINC01715	-2438
chr1	29181169	29181170	CT	C	intronic	OPRD1	.	.	.	1p35.3	.	rs202161310	ENSG00000233427	22678
chr1	29258983	29258984	CT	C	intronic	EPB41	.	.	.	1p35.3	.	.	EPB41	-45381
chr1	29443035	29443035	G	A	intronic	EPB41	.	.	.	1p35.3	.	.	TMEM200B	7412
chr1	29530968	29530968	C	CT	intronic	MECR	.	.	.	1p35.3	.	.	ENSG00000237934	19477
chr1	30439755	30439755	C	T	intergenic	LINC01756;LINC01648	dist=763129;dist=47044	.	.	1p35.2	.	.	ENSG00000270927	-61552
chr1	30484045	30484045	T	TCTC	intergenic	LINC01756;LINC01648	dist=807419;dist=2754	.	.	1p35.2	.	rs111988084	LINC01648	26414
chr1	30940696	30940696	C	G	intergenic	LINC01648;MATN1	dist=430237;dist=243428	.	.	1p35.2	.	rs262601	ENSG00000231949	-52025
chr1	31168178	31168178	T	C	intergenic	LINC01648;MATN1	dist=657719;dist=15946	.	.	1p35.2	.	.	MATN1-AS1	23173
chr1	31399745	31399745	C	T	intergenic	SDC3;PUM1	dist=18265;dist=4608	.	.	1p35.2	.	rs6425691	SNORD103A	8878
chr1	31505884	31505884	T	TA	intronic	PUM1	.	.	.	1p35.2	.	.	ENSG00000237329	3697
chr1	31575170	31575171	CA	C	intergenic	PUM1;NKAIN1	dist=36606;dist=77421	.	.	1p35.2	.	rs541221700	RPL21P22	6339
chr1	31619160	31619160	G	GT	intergenic	PUM1;NKAIN1	dist=80596;dist=33432	.	.	1p35.2	.	rs201128416	RPL21P22	-37651
chr1	31816693	31816693	A	T	intronic	ZCCHC17	.	.	.	1p35.2	.	.	ENSG00000229044	2953
chr1	32181781	32181781	C	CT	intergenic	COL16A1;ADGRB2	dist=12013;dist=10925	.	.	1p35.2	.	rs376348686	COL16A1	-11862
chr1	32299542	32299542	T	C	intergenic	SPOCD1;PTP4A2	dist=17890;dist=72480	.	.	1p35.2	.	.	SPOCD1	-17891
chr1	32306435	32306435	C	CA	intergenic	SPOCD1;PTP4A2	dist=24783;dist=65587	.	.	1p35.2	.	rs368206993	ENSG00000203620	14734
chr1	32545634	32545634	A	G	intronic	TMEM39B	.	.	.	1p35.1	.	.	ENSG00000203325	-6560
chr1	32545636	32545636	A	G	intronic	TMEM39B	.	.	.	1p35.1	.	.	ENSG00000203325	-6562
chr1	32752118	32752119	AT	A	downstream	LCK	dist=350	.	.	1p35.1	.	.	ENSG00000252450	43
chr1	33012044	33012044	C	CA	intronic	ZBTB8A	.	.	.	1p35.1	.	.	ZBTB8A	-7273
chr1	33021519	33021519	A	T	intronic	ZBTB8A	.	.	.	1p35.1	.	.	ZBTB8A	-16748
chr1	33102293	33102293	G	GA	intronic	ZBTB8OS	.	.	.	1p35.1	.	.	ENSG00000200591	3259
chr1	33425651	33425652	CA	C	intronic	RNF19B	.	.	.	1p35.1	.	.	RNF19B	4634
chr1	34033078	34033078	C	CAT	intronic	CSMD2	.	.	.	1p35.1	.	.	LOC100422287	-54695
chr1	34589408	34589408	G	GA	intronic	CSMD2	.	.	.	1p35.1	.	.	RNA5SP42	-10859
chr1	34654945	34654947	AGT	A	intronic	C1orf94	.	.	.	1p34.3	.	.	C1orf94	-22462
chr1	35091389	35091389	A	G	intergenic	C1orf94;MIR552	dist=406658;dist=43811	.	.	1p34.3	.	rs912538	MIR552	43906
chr1	35345298	35345298	T	A	intronic	DLGAP3	.	.	.	1p34.3	.	rs552805114	SMIM12	-19882
chr1	35828311	35828311	C	CT	ncRNA_intronic	ZMYM4-AS1	.	.	.	1p34.3	.	.	ZMYM4-AS1	3367
chr1	35927067	35927067	C	CA	intronic	KIAA0319L	.	.	.	1p34.3	.	rs559111128	RNY5P1	-33574
chr1	36046375	36046376	CA	C	intronic	TFAP2E	.	.	.	1p34.3	.	.	LOC105378645	-3046
chr1	36139774	36139774	T	C	intergenic	PSMB2;C1orf216	dist=32329;dist=39703	.	.	1p34.3	.	.	PSMB2	-32330
chr1	38102142	38102142	G	A	intergenic	RSPO1;C1orf109	dist=1547;dist=45100	.	.	1p34.3	.	rs7520673	RSPO1	-1548
chr1	38305621	38305621	G	T	exonic	MTF1	.	synonymous SNV	MTF1:NM_005955:exon3:c.C618A:p.G206G	1p34.3	.	.	RPS2P13	896
chr1	38555084	38555084	G	GT	downstream	MIR3659	dist=83	.	.	1p34.3	.	.	MIR3659	-182
chr1	39348976	39348976	C	T	intergenic	GJA9-MYCBP;RHBDL2	dist=1678;dist=2502	.	.	1p34.3	.	.	GJA9-MYCBP	-1679
chr1	39544293	39544300	TTTCTTTC	T	intergenic	NDUFS5;MACF1	dist=43985;dist=5539	.	.	1p34.3	.	.	MACF1	2688
chr1	39910007	39910008	CA	C	intronic	MACF1	.	.	.	1p34.3	.	.	KIAA0754	-34832
chr1	40245241	40245241	G	C	intronic	BMP8B	.	.	.	1p34.2	.	.	OXCT2	-8222
chr1	40258070	40258072	AAT	A	intergenic	LOC101929536;TRIT1	dist=2228;dist=48634	.	.	1p34.2	.	rs200853097	BMP8B	-3538
chr1	40345157	40345159	AAT	A	intronic	TRIT1	.	.	.	1p34.2	.	.	ENSG00000202222	2191
chr1	40625013	40625013	C	CT	intergenic	PPT1;RLF	dist=61871;dist=2028	.	.	1p34.2	.	rs71577612	RLF	2028
chr1	40836957	40836958	CA	C	intergenic	COL9A2;SMAP2	dist=54018;dist=2420	.	.	1p34.2	.	rs530991506	ENSG00000213172	-6520
chr1	40973975	40973975	G	GA	upstream	EXO5	dist=416	.	.	1p34.2	.	rs535968683	LOC105378672	358
chr1	41050919	41050920	GA	G	intergenic	ZNF684;RIMS3	dist=37078;dist=35432	.	.	1p34.2	.	.	GTF2F2P2	9105
chr1	41570794	41570794	A	AT	intronic	SCMH1	.	.	.	1p34.2	.	rs577319762	RPL23AP17	-6485
chr1	41903718	41903718	T	TA	intergenic	FOXO6;EDN2	dist=54455;dist=40728	.	.	1p34.2	.	rs34072271	RNA5SP45	28981
chr1	42390704	42390704	A	G	intergenic	HIVEP3;NONE	dist=6326;dist=NONE	.	.	1p34.2	.	.	HIVEP3	110892
chr1	43475525	43475526	CT	C	intergenic	SLC2A1-AS1;FAM183A	dist=26496;dist=138068	.	.	1p34.2	.	rs111934842	SLC2A1	-50679
chr1	44017786	44017786	G	GA	intronic	PTPRF	.	.	.	1p34.2	.	rs537393714	PTPRF	-26929
chr1	44544110	44544110	T	C	intergenic	SLC6A9;KLF17	dist=46946;dist=40412	.	.	1p34.1	.	.	ENSG00000227163	10039
chr1	44808325	44808325	G	GT	intronic	ERI3	.	.	.	1p34.1	.	rs558346904	ERI3	12614
chr1	46001594	46001594	C	CT	intergenic	PRDX1;AKR1A1	dist=13032;dist=14861	.	.	1p34.1	.	.	HMGB1P48	-5101
chr1	46299541	46299541	C	CT	intronic	MAST2	.	.	.	1p34.1	.	.	TMA16P2	13850
chr1	46675209	46675209	C	CT	intronic	LURAP1;POMGNT1	.	.	.	1p34.1	.	rs55948355	LURAP1	-6204
chr1	46695941	46695941	C	G	intergenic	LURAP1;RAD54L	dist=9013;dist=17426	.	.	1p34.1	.	.	POMGNT1	-9965
chr1	46811822	46811823	CA	C	intronic	NSUN4	.	.	.	1p33	.	.	NSUN4	-5974
chr1	47704208	47704208	T	A	intergenic	TAL1;STIL	dist=6201;dist=11603	.	.	1p33	.	rs370938846	TAL1	-6317
chr1	47849692	47849693	CA	C	ncRNA_intronic	LINC01389	.	.	.	1p33	.	.	FOXE3	32051
chr1	47903352	47903352	T	C	UTR5	FOXD2	NM_004474:c.-456T>C	.	.	1p33	.	.	FOXD2	-1664
chr1	48375097	48375099	GGA	G	intronic	TRABD2B	.	.	.	1p33	.	rs138436084	TRABD2B	87468
chr1	49660513	49660513	G	GT	intronic	AGBL4	.	.	.	1p33	.	rs200420257	LOC101929721	62570
chr1	50546625	50546625	A	G	intronic	ELAVL4	.	.	.	1p33	.	.	ELAVL4	-32940
chr1	50747945	50747946	CT	C	intergenic	ELAVL4;DMRTA2	dist=78488;dist=135277	.	.	1p32.3	.	.	RPS2P11	43838
chr1	50923537	50923537	C	CA	intronic	FAF1	.	.	.	1p32.3	.	.	LOC105378715	3604
chr1	51068193	51068193	G	T	intronic	FAF1	.	.	.	1p32.3	.	.	LOC105378715	-141053
chr1	51317583	51317584	TA	T	intronic	FAF1	.	.	.	1p32.3	.	.	MRPS6P2	-5444
chr1	51565320	51565320	C	CAA	intergenic	MIR6500;C1orf185	dist=39545;dist=2586	.	.	1p32.3	.	.	C1orf185	2586
chr1	51710051	51710052	GT	G	intronic	RNF11	.	.	.	1p32.3	.	.	RPS2P8	7114
chr1	52309539	52309540	GA	G	intronic	NRDC	.	.	.	1p32.3	.	.	MIR761	-7458
chr1	52564355	52564357	ATG	A	intergenic	BTF3L4;ZFYVE9	dist=7967;dist=43409	.	.	1p32.3	.	.	TXNDC12	-42513
chr1	52873642	52873642	C	T	intronic	PRPF38A	.	.	.	1p32.3	.	rs192290619	PRPF38A	-3424
chr1	53235766	53235766	T	A	intronic	ZYG11B	.	.	.	1p32.3	.	rs12040147	RPS13P2	2580
chr1	53249282	53249283	CT	C	intronic	ZYG11B	.	.	.	1p32.3	.	.	RPS13P2	-10937
chr1	53666732	53666732	T	A	intronic	CPT2	.	.	.	1p32.3	.	.	CPT2	-4632
chr1	54311321	54311323	TTA	T	intergenic	NDC1;YIPF1	dist=7096;dist=6069	.	.	1p32.3	.	rs537117647	RPL37P7	-4104
chr1	54317101	54317101	A	AT	downstream	YIPF1	dist=291	.	.	1p32.3	.	rs544867325	RPL37P7	-9884
chr1	54419307	54419307	C	T	intronic	LRRC42	.	.	.	1p32.3	.	.	LRRC42	-7558
chr1	54841864	54841866	GGT	G	intronic	SSBP3	.	.	.	1p32.3	.	.	SSBP3	37286
chr1	55028217	55028217	G	GCC	intronic	ACOT11	.	.	.	1p32.3	.	.	ACOT11	-20288
chr1	55273960	55273960	G	A	intronic	LEXM	.	.	.	1p32.3	.	.	LEXM	-2225
chr1	55568362	55568362	T	TA	intronic	USP24	.	.	.	1p32.3	.	rs200095828	PCSK9	-63214
chr1	55755983	55755983	T	TTA	intergenic	MIR4422HG;LINC01753	dist=56133;dist=625299	.	.	1p32.3	.	rs35438827	MIR4422	-64670
chr1	56505230	56505230	C	T	intergenic	LINC01755;LINC01767	dist=89438;dist=375405	.	.	1p32.2	.	rs561730737	LINC01755	-94471
chr1	56642565	56642565	A	T	intergenic	LINC01755;LINC01767	dist=226773;dist=238070	.	.	1p32.2	.	rs1757917	ENSG00000235612	-31173
chr1	57094376	57094378	CTG	C	ncRNA_intronic	LOC101929935	.	.	.	1p32.2	.	rs139106618	ENSG00000225475	-9155
chr1	57218579	57218579	C	A	intronic	C1orf168	.	.	.	1p32.2	.	.	FYB2	66790
chr1	57780441	57780443	AAC	A	intronic	DAB1	.	.	.	1p32.2	.	rs369624273	ENSG00000227935	71805
chr1	58766309	58766309	A	G	intergenic	DAB1;OMA1	dist=50098;dist=180082	.	.	1p32.2	.	.	VKORC1P2	-71635
chr1	58806574	58806574	A	G	intergenic	DAB1;OMA1	dist=90363;dist=139817	.	.	1p32.2	.	.	VKORC1P2	-111900
chr1	59015415	59015415	T	C	intergenic	OMA1;TACSTD2	dist=2944;dist=25680	.	.	1p32.1	.	.	OMA1	-2942
chr1	59717320	59717320	G	A	intergenic	HSD52;FGGY	dist=104841;dist=44990	.	.	1p32.1	.	.	LOC105378756	37992
chr1	59972012	59972012	T	A	intronic	FGGY	.	.	.	1p32.1	.	.	FGGY	-209703
chr1	60380886	60380886	G	T	intronic	CYP2J2	.	.	.	1p32.1	.	.	CYP2J2	11576
chr1	60841106	60841106	G	T	intergenic	C1orf87;LINC01748	dist=301664;dist=140282	.	.	1p32.1	.	.	ENSG00000238242	-260560
chr1	60951868	60951868	T	TA	intergenic	C1orf87;LINC01748	dist=412426;dist=29520	.	.	1p32.1	.	rs199884216	LINC01748	154295
chr1	61577807	61577807	T	A	intronic	NFIA	.	.	.	1p31.3	.	rs57036904	ENSG00000270742	12598
chr1	61603600	61603602	TTC	T	intronic	NFIA	.	.	.	1p31.3	.	rs150282644	ENSG00000270742	-13196
chr1	62177001	62177001	C	CA	intronic	TM2D1	.	.	.	1p31.3	.	.	TM2D1	14094
chr1	62554541	62554541	C	CAT	intronic	PATJ	.	.	.	1p31.3	.	rs199751791	MIR3116-2	-10014
chr1	62571981	62571982	TA	T	intronic	PATJ	.	.	.	1p31.3	.	.	MIR3116-2	-27454
chr1	62584675	62584675	C	CA	intronic	PATJ	.	.	.	1p31.3	.	.	MIR3116-2	-40148
chr1	62724482	62724482	C	T	intronic	KANK4	.	.	.	1p31.3	.	.	ENSG00000200174	-47254
chr1	63627453	63627453	C	A	ncRNA_intronic	LINC00466	.	.	.	1p31.3	.	.	ENSG00000203605	-22533
chr1	63661699	63661699	C	A	ncRNA_intronic	LINC00466	.	.	.	1p31.3	.	rs201570477	RNA5SP49	-9579
chr1	64377256	64377256	A	C	intronic	ROR1	.	.	.	1p31.3	.	.	CFL1P3	-67779
chr1	65818489	65818489	A	G	intronic	DNAJC6	.	.	.	1p31.3	.	.	LEPROT	67642
chr1	68122192	68122192	T	A	intergenic	SERBP1;GADD45A	dist=226069;dist=28668	.	.	1p31.3	.	rs76033463	RN7SL392P	620
chr1	68146894	68146894	T	C	intergenic	SERBP1;GADD45A	dist=250771;dist=3966	.	.	1p31.3	.	.	GADD45A	3850
chr1	68179345	68179345	G	GA	intronic	GNG12	.	.	.	1p31.3	.	.	GADD45A	-28602
chr1	68582582	68582582	A	C	ncRNA_intronic	GNG12-AS1	.	.	.	1p31.3	.	rs2988019	CTBP2P8	46191
chr1	68582636	68582636	A	T	ncRNA_intronic	GNG12-AS1	.	.	.	1p31.3	.	rs2988020	CTBP2P8	46137
chr1	68582644	68582644	C	G	ncRNA_intronic	GNG12-AS1	.	.	.	1p31.3	.	rs2986217	CTBP2P8	46129
chr1	68877475	68877475	C	CAT	intergenic	WLS;RPE65	dist=179191;dist=17032	.	.	1p31.3	.	rs60184014	ENSG00000229440	-30136
chr1	69935177	69935178	TA	T	intergenic	LINC01758;LRRC7	dist=34085;dist=97690	.	.	1p31.1	.	rs376596077	LINC01758	-36240
chr1	70032701	70032701	A	G	upstream	LRRC7	dist=167	.	.	1p31.1	.	.	LRRC7	1380
chr1	70853365	70853365	A	G	intergenic	HHLA3;CTH	dist=19660;dist=23536	.	.	1p31.1	.	.	CTH	23536
chr1	70980497	70980498	TA	T	intergenic	CTH;LINC01788	dist=74963;dist=191638	.	.	1p31.1	.	.	LOC391048	15594
chr1	72397981	72397981	G	GT	intronic	NEGR1	.	.	.	1p31.1	.	.	NEGR1-IT1	-95287
chr1	72408659	72408687	AAGTATATATGTGTATATATATGTGTGTG	A	intronic	NEGR1	.	.	.	1p31.1	.	.	NEGR1-IT1	-105965
chr1	72634038	72634038	T	C	intronic	NEGR1	.	.	.	1p31.1	.	.	GDI2P2	106188
chr1	73570073	73570073	G	GA	intergenic	NEGR1;LINC01360	dist=821796;dist=201780	.	.	1p31.1	.	rs201724323	KRT8P21	389
chr1	73818884	73818884	T	C	intergenic	LINC01360;LINC02238	dist=14324;dist=321478	.	.	1p31.1	.	.	LINC01360	-47032
chr1	74122998	74122998	G	GA	intergenic	LINC01360;LINC02238	dist=318438;dist=17364	.	.	1p31.1	.	.	LINC02238	-22100
chr1	75331418	75331419	CT	C	intergenic	TYW3;LHX8	dist=99058;dist=262700	.	.	1p31.1	.	rs140924990	ENSG00000229943	97579
chr1	75589335	75589335	T	A	intergenic	TYW3;LHX8	dist=356975;dist=4784	.	.	1p31.1	.	rs200546220	ENSG00000261213	277
chr1	76653417	76653419	AAC	A	intronic	ST6GALNAC3	.	.	.	1p31.1	.	rs141057348	ST6GALNAC3	-113029
chr1	76889212	76889212	G	A	intronic	ST6GALNAC3	.	.	.	1p31.1	.	.	LOC100418965	-69282
chr1	77187003	77187003	G	A	intergenic	ST6GALNAC3;ST6GALNAC5	dist=84002;dist=146090	.	.	1p31.1	.	rs1111719	TPI1P1	-21555
chr1	77734562	77734562	A	G	intergenic	PIGK;AK5	dist=49430;dist=13100	.	.	1p31.1	.	rs6692536	AK5	13100
chr1	77760538	77760538	C	A	intronic	AK5	.	.	.	1p31.1	.	rs7545096	AK5	-12877
chr1	77808516	77808516	G	GT	intronic	AK5	.	.	.	1p31.1	.	rs200089511	ENSG00000233099	6754
chr1	77824938	77824939	CA	C	intronic	AK5	.	.	.	1p31.1	.	.	ENSG00000233099	-9669
chr1	77895815	77895815	C	CA	intronic	AK5	.	.	.	1p31.1	.	.	RNU7-8P	-9806
chr1	78126740	78126741	CA	C	intronic	ZZZ3	.	.	.	1p31.1	.	rs201335878	RN7SL370P	-15732
chr1	78235655	78235656	CA	C	intergenic	USP33;MIGA1	dist=10091;dist=9653	.	.	1p31.1	.	.	ACTG1P21	4908
chr1	78393290	78393290	T	A	intronic	NEXN	.	.	.	1p31.1	.	rs56774262	NEXN-AS1	-38067
chr1	78393293	78393293	G	C	intronic	NEXN	.	.	.	1p31.1	.	.	NEXN-AS1	-38070
chr1	78537228	78537231	CCTT	C	intronic	GIPC2	.	.	.	1p31.1	.	.	LOC100422537	19952
chr1	79069174	79069174	G	C	intergenic	PTGFR;IFI44L	dist=62788;dist=16893	.	.	1p31.1	.	rs10493609	IFI44L	16433
chr1	79297943	79297943	C	CT	intergenic	IFI44;ADGRL4	dist=168180;dist=57506	.	.	1p31.1	.	.	LOC652549	-83187
chr1	79399438	79399438	T	C	intronic	ADGRL4	.	.	.	1p31.1	.	.	ADGRL4	73057
chr1	80071390	80071391	CT	C	intergenic	ADGRL4;LINC01781	dist=598895;dist=930049	.	.	1p31.1	.	rs570331012	ADH5P2	-84637
chr1	80139965	80139965	C	T	intergenic	ADGRL4;LINC01781	dist=667470;dist=861475	.	.	1p31.1	.	.	ADH5P2	-153212
chr1	80380649	80380649	C	G	intergenic	ADGRL4;LINC01781	dist=908154;dist=620791	.	.	1p31.1	.	.	LOC553139	178273
chr1	80990567	80990569	TAG	T	intergenic	ADGRL4;LINC01781	dist=1518072;dist=10871	.	.	1p31.1	.	.	LINC01781	10871
chr1	81169686	81169686	G	GA	intergenic	LINC01781;LOC101927434	dist=57213;dist=809879	.	.	1p31.1	.	rs544928736	ENSG00000224326	-119639
chr1	81634732	81634733	TA	T	intergenic	LINC01781;LOC101927434	dist=522259;dist=344832	.	.	1p31.1	.	rs76054062	RPL10AP4	39487
chr1	82464601	82464601	A	G	intergenic	ADGRL2;LINC01362	dist=4985;dist=904265	.	.	1p31.1	.	.	ENSG00000233290	262216
chr1	83567023	83567023	T	C	ncRNA_intronic	LINC01362	.	.	.	1p31.1	.	rs578566	LINC01361	-115133
chr1	83714187	83714187	A	AT	intergenic	LINC01362;LINC01712	dist=81689;dist=197550	.	.	1p31.1	.	rs142488307	LINC01712	197549
chr1	84149799	84149799	T	C	ncRNA_intronic	LINC01725	.	.	.	1p31.1	.	rs11163801	ENSG00000237076	106164
chr1	84874476	84874476	G	GAC	intronic	DNASE2B	.	.	.	1p31.1	.	.	DNASE2B	-10262
chr1	85417771	85417771	G	GA	intronic	MCOLN2	.	.	.	1p22.3	.	rs375237154	MCOLN2	45025
chr1	86085421	86085421	A	G	intergenic	CYR61;ZNHIT6	dist=35773;dist=29685	.	.	1p22.3	.	.	ENSG00000230285	-20608
chr1	86244193	86244193	G	GA	intronic	COL24A1	.	.	.	1p22.3	.	.	ZNHIT6	-70078
chr1	86760155	86760155	A	AT	intergenic	COL24A1;ODF2L	dist=138001;dist=52352	.	.	1p22.3	.	rs36087887	ODF2L	101870
chr1	87190682	87190684	TAC	T	intronic	SH3GLB1	.	.	.	1p22.3	.	rs374835487	SH3GLB1	-20430
chr1	87248444	87248444	G	GA	intergenic	SH3GLB1;SELENOF	dist=34577;dist=79684	.	.	1p22.3	.	.	RPL17P5	2117
chr1	87399389	87399389	A	AT	intronic	HS2ST1	.	.	.	1p22.3	.	rs370227819	ENSG00000267734	1185
chr1	88065415	88065415	G	T	intergenic	LINC01364;PKN2-AS1	dist=228077;dist=937781	.	.	1p22.3	.	.	RNA5SP52	-146360
chr1	88444660	88444660	A	AT	intergenic	LINC01364;PKN2-AS1	dist=607322;dist=558536	.	.	1p22.2	.	rs35786808	ENSG00000270507	334176
chr1	88706190	88706190	G	A	intergenic	LINC01364;PKN2-AS1	dist=868852;dist=297006	.	.	1p22.2	.	rs12407323	ENSG00000270507	72646
chr1	88856081	88856081	T	C	intergenic	LINC01364;PKN2-AS1	dist=1018743;dist=147115	.	.	1p22.2	.	rs17130443	ENSG00000270507	-77246
chr1	89034373	89034373	C	A	ncRNA_intronic	PKN2-AS1	.	.	.	1p22.2	.	.	RPL36AP10	9155
chr1	89421043	89421043	G	GT	intronic	KYAT3	.	.	.	1p22.2	.	.	LOC100130455	-31991
chr1	90009058	90009059	AT	A	intronic	LRRC8B	.	.	.	1p22.2	.	.	LRRC8B	-18664
chr1	90302572	90302572	T	C	intronic	LRRC8D	.	.	.	1p22.2	.	.	LRRC8D	-16000
chr1	90312240	90312240	G	GT	intronic	LRRC8D	.	.	.	1p22.2	.	rs568913898	LRRC8D	-25668
chr1	90677535	90677535	C	CT	intergenic	ZNF326;SNORD3G	dist=176446;dist=445772	.	.	1p22.2	.	.	ZNF326	-216865
chr1	91004933	91004934	GA	G	intergenic	ZNF326;SNORD3G	dist=503844;dist=118373	.	.	1p22.2	.	.	LOC105378852	-5905
chr1	91195975	91195977	GAA	G	intergenic	BARHL2;LOC105378853	dist=13181;dist=52564	.	.	1p22.2	.	.	BARHL2	-13182
chr1	91324369	91324370	CA	C	intergenic	LINC01763;ZNF644	dist=3913;dist=56487	.	.	1p22.2	.	.	ENSG00000272094	4107
chr1	91587175	91587175	G	A	intergenic	ZNF644;HFM1	dist=99363;dist=139148	.	.	1p22.2	.	.	RPL5P6	-97744
chr1	91855991	91855991	A	AAG	intronic	HFM1	.	.	.	1p22.2	.	.	HFM1	14435
chr1	91874022	91874023	CA	C	intergenic	HFM1;CDC7	dist=3596;dist=92381	.	.	1p22.2	.	.	HFM1	-3597
chr1	92065079	92065082	TTTG	T	intergenic	CDC7;TGFBR3	dist=73758;dist=80818	.	.	1p22.1	.	.	RPL39P13	587
chr1	92452498	92452498	T	C	intronic	BRDT	.	.	.	1p22.1	.	rs199638229	BRDT	-37571
chr1	92452499	92452499	C	T	intronic	BRDT	.	.	.	1p22.1	.	rs116286910	BRDT	-37572
chr1	92525809	92525809	A	AT	intronic	EPHX4	.	.	.	1p22.1	.	.	LPCAT2BP	6054
chr1	92659899	92659899	A	T	intergenic	KIAA1107;C1orf146	dist=9617;dist=23674	.	.	1p22.1	.	.	ENSG00000273487	-5106
chr1	92914633	92914635	CCT	C	intergenic	RPAP2;GFI1	dist=60901;dist=25683	.	.	1p22.1	.	rs57797664	GFI1	37798
chr1	93429473	93429473	T	A	intergenic	FAM69A;MTF2	dist=2394;dist=115319	.	.	1p22.1	.	.	FAM69A	-2395
chr1	93734845	93734845	A	G	intronic	CCDC18	.	.	.	1p22.1	.	.	LOC100130531	9841
chr1	94622612	94622612	G	A	intergenic	ABCA4;ARHGAP29	dist=35907;dist=11851	.	.	1p22.1	.	.	RN7SL440P	-6319
chr1	94689363	94689363	C	CT	intronic	ARHGAP29	.	.	.	1p22.1	.	rs113771573	ENSG00000226835	24051
chr1	94900532	94900532	G	GT	intronic	ABCD3	.	.	.	1p21.3	.	rs369446876	ABCD3	-16600
chr1	95618630	95618630	C	CT	intronic	TMEM56;TMEM56-RWDD3	.	.	.	1p21.3	.	.	ENSG00000206679	-27466
chr1	95668823	95668823	C	CT	ncRNA_intronic	LOC101928118	.	.	.	1p21.3	.	.	LOC101928118	30715
chr1	96009453	96009454	CT	C	intergenic	LOC100996635;LOC102723661	dist=28433;dist=448170	.	.	1p21.3	.	.	LOC100996635	-33782
chr1	96131034	96131034	G	GA	intergenic	LOC100996635;LOC102723661	dist=150014;dist=326590	.	.	1p21.3	.	rs199567824	LOC100996635	-155363
chr1	96748017	96748017	A	AT	ncRNA_intronic	LINC01787	.	.	.	1p21.3	.	.	LINC01787	91664
chr1	96768086	96768086	C	A	ncRNA_intronic	LINC01787	.	.	.	1p21.3	.	.	LINC01787	71595
chr1	97027042	97027043	AT	A	intergenic	LINC01787;PTBP2	dist=187361;dist=160118	.	.	1p21.3	.	rs564827196	RN7SL831P	21722
chr1	97086946	97086946	A	T	intergenic	LINC01787;PTBP2	dist=247265;dist=100215	.	.	1p21.3	.	rs547998255	NDUFS5P2	-36604
chr1	97412369	97412373	CTTTA	C	intergenic	PTBP2;DPYD	dist=131764;dist=130927	.	.	1p21.3	.	.	DPYD-AS1	149106
chr1	97459879	97459879	G	GT	intergenic	PTBP2;DPYD	dist=179274;dist=83421	.	.	1p21.3	.	rs569293639	DPYD-AS1	101600
chr1	97595236	97595236	T	C	ncRNA_intronic	DPYD-AS1	.	.	.	1p21.3	.	rs79313673	DPYD-AS1	-33758
chr1	97853871	97853871	G	A	intronic	DPYD	.	.	.	1p21.3	.	.	DPYD-IT1	31826
chr1	98364657	98364657	G	GT	intronic	DPYD	.	.	.	1p21.3	.	rs200811669	DPYD	21958
chr1	98757494	98757495	CT	C	intergenic	LINC01776;SNX7	dist=19280;dist=369741	.	.	1p21.3	.	rs34074871	LINC01776	-81192
chr1	98809695	98809696	CT	C	intergenic	LINC01776;SNX7	dist=71481;dist=317540	.	.	1p21.3	.	.	LINC01776	-133393
chr1	99182271	99182271	A	AT	intronic	SNX7	.	.	.	1p21.3	.	.	SNX7	-55036
chr1	99527168	99527170	GCT	G	ncRNA_intronic	LOC100129620	.	.	.	1p21.3	.	.	ENSG00000227034	-53395
chr1	99723104	99723104	T	C	intergenic	LOC100129620;PLPPR4	dist=108696;dist=6744	.	.	1p21.2	.	.	PLPPR4	6405
chr1	100192649	100192649	A	G	intronic	FRRS1	.	.	.	1p21.2	.	.	HMGB3P10	-28854
chr1	100252873	100252873	C	CT	intergenic	FRRS1;AGL	dist=21524;dist=62767	.	.	1p21.2	.	.	RNU4-75P	-2433
chr1	100550242	100550242	A	T	UTR3	SASS6	NM_194292:c.*642T>A;NM_001304829:c.*642T>A	.	.	1p21.2	.	.	ENSG00000241073	-216
chr1	100885581	100885581	C	CAT	intronic	CDC14A	.	.	.	1p21.2	.	rs201774531	BCAS2P2	-26000
chr1	101140816	101140816	C	T	intergenic	LINC01349;VCAM1	dist=28256;dist=44380	.	.	1p21.2	.	rs530337854	RPL36AP12	-23376
chr1	101408871	101408871	T	A	intronic	SLC30A7	.	.	.	1p21.2	.	.	HNRNPA1P68	-1321
chr1	101643722	101643722	C	T	intergenic	LOC102606465;LOC101928370	dist=90787;dist=56707	.	.	1p21.2	.	rs7543992	ENSG00000271578	12354
chr1	102005590	102005590	T	G	intergenic	LINC01307;OLFM3	dist=162721;dist=262533	.	.	1p21.2	.	.	LINC01709	183708
chr1	102110915	102110916	CT	C	intergenic	LINC01307;OLFM3	dist=268046;dist=157207	.	.	1p21.2	.	rs376267655	LINC01709	78382
chr1	102694479	102694480	CA	C	intergenic	OLFM3;COL11A1	dist=231689;dist=647543	.	.	1p21.1	.	.	ENSG00000233359	160706
chr1	102892382	102892382	C	G	intergenic	OLFM3;COL11A1	dist=429592;dist=449641	.	.	1p21.1	.	rs11164509	ENSG00000233359	-37197
chr1	104487711	104487711	G	GA	intergenic	AMY1C;LOC100129138	dist=186397;dist=127934	.	.	1p21.1	.	rs539321530	LOC100131348	-18523
chr1	104598053	104598053	C	CATATATATAT	intergenic	AMY1C;LOC100129138	dist=296739;dist=17592	.	.	1p21.1	.	.	LOC100129138	17592
chr1	104649883	104649883	C	CA	intergenic	LOC100129138;LINC01676	dist=30190;dist=1482433	.	.	1p21.1	.	rs530630642	LOC100129138	-34239
chr1	104721302	104721302	C	A	intergenic	LOC100129138;LINC01676	dist=101609;dist=1411014	.	.	1p21.1	.	rs74728042	FTLP17	-24572
chr1	105169651	105169651	G	GT	intergenic	LOC100129138;LINC01676	dist=549958;dist=962665	.	.	1p21.1	.	rs139166676	FTLP17	-472921
chr1	105301077	105301077	C	T	intergenic	LOC100129138;LINC01676	dist=681384;dist=831239	.	.	1p21.1	.	.	FTLP17	-604347
chr1	105578813	105578813	T	A	intergenic	LOC100129138;LINC01676	dist=959120;dist=553503	.	.	1p21.1	.	.	CDK4P1	397803
chr1	105580086	105580086	G	GAT	intergenic	LOC100129138;LINC01676	dist=960393;dist=552230	.	.	1p21.1	.	.	CDK4P1	396530
chr1	106293670	106293671	CT	C	intergenic	LINC01676;LINC01677	dist=132113;dist=176575	.	.	1p21.1	.	.	SEPT2P1	-53010
chr1	107007024	107007024	A	AT	intergenic	LINC01677;LINC01661	dist=436149;dist=353837	.	.	1p21.1	.	rs112415795	ENSG00000270342	80342
chr1	107200287	107200287	C	T	intergenic	LINC01677;LINC01661	dist=629412;dist=160574	.	.	1p13.3	.	.	ENSG00000270342	-112922
chr1	107320070	107320071	CA	C	intergenic	LINC01677;LINC01661	dist=749195;dist=40790	.	.	1p13.3	.	.	ENSG00000270976	2774
chr1	107378480	107378481	CA	C	ncRNA_intronic	LINC01661	.	.	.	1p13.3	.	rs35099743	NDE1P1	-18208
chr1	107554548	107554549	CT	C	intergenic	LINC01661;PRMT6	dist=173733;dist=44718	.	.	1p13.3	.	.	PRMT6	44718
chr1	107641323	107641324	CA	C	intergenic	PRMT6;NTNG1	dist=39407;dist=41216	.	.	1p13.3	.	.	NTNG1	41305
chr1	108086798	108086798	A	G	intergenic	NTNG1;VAV3	dist=59277;dist=26984	.	.	1p13.3	.	rs531284	NDUFA4P1	-39049
chr1	108449251	108449251	G	A	intronic	VAV3	.	.	.	1p13.3	.	.	VAV3-AS1	57814
chr1	111315478	111315478	G	GT	intergenic	KCNA3;CD53	dist=97823;dist=98343	.	.	1p13.3	.	.	ENSG00000199710	-8351
chr1	112510968	112510968	G	C	intronic	KCND3	.	.	.	1p13.2	.	rs3008540	KCND3	20809
chr1	113105719	113105722	TATA	T	intronic	ST7L	.	.	.	1p13.2	.	rs373122657	ENSG00000273483	-44657
chr1	113134710	113134711	CA	C	intronic	ST7L	.	.	.	1p13.2	.	.	CAPZA1	27084
chr1	113147426	113147426	G	A	intronic	ST7L	.	.	.	1p13.2	.	.	CAPZA1	14369
chr1	113183095	113183095	A	G	intronic	CAPZA1	.	.	.	1p13.2	.	.	RNU7-70P	-5690
chr1	113335569	113335570	CA	C	intergenic	FAM19A3;LINC01356	dist=65713;dist=27221	.	.	1p13.2	.	.	NUTF2P4	-44853
chr1	113755211	113755211	G	A	intergenic	LOC643441;MAGI3	dist=6336;dist=178264	.	.	1p13.2	.	.	LOC643441	-6337
chr1	113965868	113965868	G	GT	intronic	MAGI3	.	.	.	1p13.2	.	.	LOC100421402	26454
chr1	114093379	114093380	CA	C	intronic	MAGI3	.	.	.	1p13.2	.	rs375232110	MTND5P20	26141
chr1	114160959	114160960	CA	C	intronic	MAGI3	.	.	.	1p13.2	.	.	MTND5P20	-41439
chr1	114183685	114183687	GAT	G	intronic	MAGI3	.	.	.	1p13.2	.	.	RPS2P14	58566
chr1	114634962	114634962	G	C	intronic	SYT6	.	.	.	1p13.2	.	rs10858031	SYT6	61579
chr1	114747864	114747864	T	TA	intergenic	SYT6;TRIM33	dist=51392;dist=187535	.	.	1p13.2	.	.	SYT6	-51324
chr1	114747872	114747874	ATT	A	intergenic	SYT6;TRIM33	dist=51400;dist=187525	.	.	1p13.2	.	rs367856633	SYT6	-51332
chr1	115089079	115089081	AAT	A	intergenic	TRIM33;BCAS2	dist=35298;dist=21100	.	.	1p13.2	.	.	PKMP1	-10488
chr1	115377745	115377745	A	T	intergenic	SIKE1;SYCP1	dist=54437;dist=19679	.	.	1p13.2	.	.	NR1H5P	-412
chr1	115483603	115483603	T	C	intronic	SYCP1	.	.	.	1p13.2	.	.	SYCP1	-86180
chr1	116114938	116114939	CA	C	intergenic	NGF;VANGL1	dist=234081;dist=69635	.	.	1p13.1	.	.	LOC100287840	5468
chr1	116163677	116163677	A	AT	intergenic	NGF;VANGL1	dist=282820;dist=20897	.	.	1p13.1	.	.	ENSG00000207502	949
chr1	116258170	116258170	G	A	intronic	CASQ2	.	.	.	1p13.1	.	.	CASQ2	53256
chr1	116531324	116531324	T	G	intronic	SLC22A15	.	.	.	1p13.1	.	.	SLC22A15	-12206
chr1	116666027	116666027	C	CA	intronic	MAB21L3	.	.	.	1p13.1	.	.	MAB21L3	-11652
chr1	117706264	117706264	C	T	intronic	VTCN1	.	.	.	1p13.1	.	rs145388577	RPS15AP9	-25478
chr1	117964248	117964248	C	CT	intronic	MAN1A2	.	.	.	1p12	.	.	MAN1A2	-54178
chr1	118885716	118885716	C	G	intergenic	SPAG17;TBX15	dist=157824;dist=539950	.	.	1p12	.	.	RNA5SP56	-78605
chr1	118988378	118988378	A	AT	intergenic	SPAG17;TBX15	dist=260486;dist=437288	.	.	1p12	.	.	PSMC1P12	169913
chr1	119785315	119785315	A	C	ncRNA_intronic	LOC101929147	.	.	.	1p12	.	.	RPL6P2	-22576
chr1	120165826	120165826	C	T	exonic	ZNF697	.	synonymous SNV	ZNF697:NM_001080470:exon3:c.G1140A:p.P380P	1p12	0.677006	rs12076924	HSD3BP5	-21951
chr1	121287692	121287692	T	C	ncRNA_intronic	EMBP1	.	.	.	1p11.2	.	.	EMBP1	-26783
chr1	121372104	121372104	T	A	intergenic	EMBP1;NONE	dist=58418;dist=NONE	.	.	1p11.2	.	.	LINC01691	-49783
chr1	121434641	121434641	C	T	intergenic	EMBP1;NONE	dist=120955;dist=NONE	.	.	1p11.2	.	rs376209323	LINC01691	-112320
chr1	142589705	142589705	T	C	intergenic	NONE;ANKRD20A12P	dist=NONE;dist=107716	.	.	1q12	.	rs61803506	LOC101927209	29064
chr1	142710013	142710013	A	T	ncRNA_intronic	ANKRD20A12P	.	.	.	1q21.1	.	rs10449835	ANKRD20A12P	19958
chr1	142860847	142860848	CA	C	intergenic	ANKRD20A12P;LOC102723769	dist=147242;dist=273755	.	.	1q21.1	.	.	ANKRD20A12P	-130877
chr1	142906363	142906363	A	T	intergenic	ANKRD20A12P;LOC102723769	dist=192758;dist=228240	.	.	1q21.1	.	rs139831994	ANKRD20A12P	-176393
chr1	143157233	143157233	G	A	ncRNA_intronic	LOC102723769	.	.	.	1q21.1	.	rs200026002	SNX18P18	-26
chr1	143192113	143192114	TA	T	ncRNA_intronic	LOC102723769	.	.	.	1q21.1	.	.	SNX18P19	-5924
chr1	143192133	143192133	A	T	ncRNA_intronic	LOC102723769	.	.	.	1q21.1	.	rs376563306	SNX18P19	-5944
chr1	143270492	143270492	G	A	intergenic	LOC102723769;MIR6077	dist=68253;dist=402429	.	.	1q21.1	.	rs199951349	SNX18P21	17945
chr1	143270507	143270507	G	T	intergenic	LOC102723769;MIR6077	dist=68268;dist=402414	.	.	1q21.1	.	rs202240924	SNX18P21	17930
chr1	143270561	143270561	C	T	intergenic	LOC102723769;MIR6077	dist=68322;dist=402360	.	.	1q21.1	.	rs61787316	SNX18P21	17876
chr1	143270589	143270589	G	A	intergenic	LOC102723769;MIR6077	dist=68350;dist=402332	.	.	1q21.1	.	.	SNX18P21	17848
chr1	143359184	143359184	C	A	intergenic	LOC102723769;MIR6077	dist=156945;dist=313737	.	.	1q21.1	.	rs9629618	ANKRD20A15P	-11227
chr1	143542802	143542802	G	C	intergenic	LOC102723769;MIR6077	dist=340563;dist=130119	.	.	1q21.1	.	rs140851367	RNVU1-1	104375
chr1	143542803	143542803	T	C	intergenic	LOC102723769;MIR6077	dist=340564;dist=130118	.	.	1q21.1	.	rs111867902	RNVU1-1	104374
chr1	143542832	143542832	G	A	intergenic	LOC102723769;MIR6077	dist=340593;dist=130089	.	.	1q21.1	.	rs144631525	RNVU1-1	104345
chr1	143757417	143757417	A	T	intergenic	LINC01138;PPIAL4G	dist=12898;dist=9727	.	.	1q21.1	.	rs201929315	PPIAL4G	10464
chr1	143917889	143917889	T	C	intergenic	FAM72C;NBPF20	dist=3216;dist=228922	.	.	1q21.1	.	.	SRGAP2B	-4275
chr1	144849057	144849061	TAAAG	T	ncRNA_intronic	LOC100996724	.	.	.	1q21.1	.	rs374076128	ENSG00000255148	9113
chr1	144961656	144961656	G	A	ncRNA_intronic	LOC100996724	.	.	.	1q21.1	.	rs75994634	ENSG00000272755	56739
chr1	144997011	144997011	C	T	ncRNA_intronic	LOC100996724	.	.	.	1q21.1	.	rs3124682	ENSG00000272755	21384
chr1	145106660	145106660	T	C	intronic	NBPF19;NBPF20;NBPF9;SEC22B	.	.	.	1q21.1	.	.	SEC22B	-10441
chr1	145198532	145198532	C	G	intronic	NBPF19;NBPF20;NBPF9	.	.	.	1q21.1	.	.	NOTCH2NL	10579
chr1	145777655	145777656	AT	A	intronic	GPR89A;NBPF10;NBPF19;NBPF20	.	.	.	1q21.1	.	.	GPR89A	49447
chr1	146473642	146473642	A	C	intronic	NBPF19	.	.	.	1q21.1	.	rs77587203	ENSG00000234225	1535
chr1	146473673	146473673	A	T	intronic	NBPF19	.	.	.	1q21.1	.	rs4300280	ENSG00000234225	1504
chr1	146487690	146487690	T	C	intronic	NBPF19	.	.	.	1q21.1	.	rs200962250	ENSG00000234225	-12514
chr1	146957700	146957700	A	AT	ncRNA_intronic	LINC00624	.	.	.	1q21.1	.	rs11453836	OR13Z3P	-3713
chr1	147086643	147086644	CT	C	intronic	BCL9;NBPF19	.	.	.	1q21.2	.	.	ACP6	55990
chr1	148002257	148002257	C	T	intronic	NBPF19	.	.	.	1q21.2	.	rs6685611	TRN-GTT7-1	-1453
chr1	148769568	148769570	TTG	T	ncRNA_intronic	NBPF25P	.	.	.	1q21.2	.	.	ENSG00000233586	-8551
chr1	149051138	149051138	C	G	ncRNA_intronic	NBPF25P	.	.	.	1q21.2	.	rs72477349	ENSG00000203825	-14704
chr1	149222128	149222130	CAG	C	intergenic	NBPF25P;FAM231D	dist=112403;dist=66105	.	.	1q21.2	.	.	RNVU1-18	2091
chr1	149229372	149229372	C	G	intergenic	NBPF25P;FAM231D	dist=119647;dist=58863	.	.	1q21.2	.	rs72706293	TRN-GTT6-1	1271
chr1	149229456	149229456	T	C	intergenic	NBPF25P;FAM231D	dist=119731;dist=58779	.	.	1q21.2	.	rs80340523	TRN-GTT6-1	1187
chr1	150247743	150247744	CA	C	intronic	C1orf54	.	.	.	1q21.2	.	rs199773857	APH1A	-5764
chr1	150303191	150303191	C	CT	intronic	PRPF3	.	.	.	1q21.3	.	.	PRPF3	-9267
chr1	150319460	150319460	A	G	intronic	PRPF3	.	.	.	1q21.3	.	.	RPRD2	16107
chr1	150760660	150760660	A	T	intergenic	CTSS;CTSK	dist=22227;dist=8024	.	.	1q21.3	.	.	LOC100132571	-7913
chr1	151123954	151123954	T	C	intergenic	SEMA6C;TNFAIP8L2	dist=4814;dist=5151	.	.	1q21.3	.	.	SEMA6C	-4815
chr1	151635628	151635628	A	AT	intronic	SNX27	.	.	.	1q21.3	.	.	ENSG00000227045	37874
chr1	152378317	152378317	A	AAG	intergenic	FLG-AS1;CRNN	dist=39149;dist=3402	.	.	1q21.3	.	rs529327619	HMGN3P1	-6379
chr1	152792740	152792740	A	AT	intergenic	LCE1B;LCE1A	dist=7155;dist=7209	.	.	1q21.3	.	.	LCE1A	7209
chr1	153325108	153325108	G	A	intergenic	PGLYRP4;S100A9	dist=3791;dist=5222	.	.	1q21.3	.	.	PGLYRP4	-3793
chr1	153497200	153497200	T	G	intergenic	S100A7;S100A6	dist=64063;dist=9876	.	.	1q21.3	.	rs9435991	ENSG00000238279	8879
chr1	153727725	153727725	G	GT	intronic	INTS3	.	.	.	1q21.3	.	rs11436546	ENSG00000233222	-3074
chr1	153874774	153874774	G	GA	intronic	GATAD2B	.	.	.	1q21.3	.	.	ENSG00000236327	-11704
chr1	153949147	153949147	G	A	intronic	JTB	.	.	.	1q21.3	.	.	ENSG00000272654	1072
chr1	154095286	154095286	G	A	intronic	NUP210L	.	.	.	1q21.3	.	rs535135814	MIR5698	-18219
chr1	154259198	154259198	G	GTA	intergenic	HAX1;AQP10	dist=10843;dist=34394	.	.	1q21.3	.	.	ENSG00000252682	1738
chr1	154316109	154316109	A	G	intronic	ATP8B2	.	.	.	1q21.3	.	.	RNU7-57P	-4891
chr1	154506378	154506378	T	A	intronic	TDRD10	.	.	.	1q21.3	.	rs60517897	UBE2Q1-AS1	19707
chr1	154741904	154741906	CAG	C	intronic	KCNN3	.	.	.	1q21.3	.	rs146624307	KCNN3	100850
chr1	154846872	154846872	G	A	intergenic	KCNN3;PMVK	dist=4118;dist=50336	.	.	1q21.3	.	.	KCNN3	-4117
chr1	155690159	155690159	T	G	intronic	DAP3	.	.	.	1q22	.	.	ENSG00000227673	-9806
chr1	155758161	155758161	C	A	intronic	GON4L	.	.	.	1q22	.	.	LOC100132108	56970
chr1	155819777	155819778	TA	T	intronic	GON4L	.	.	.	1q22	.	.	LOC100132108	-4647
chr1	155930273	155930273	A	G	intronic	ARHGEF2	.	.	.	1q22	.	rs11264424	ENSG00000273002	18317
chr1	156079609	156079609	G	A	intronic	LMNA	.	.	.	1q22	.	.	LMNA	-27246
chr1	156086713	156086713	G	GT	intronic	LMNA	.	.	.	1q22	.	.	SEMA4A	30444
chr1	156228226	156228226	A	G	intronic	SMG5	.	.	.	1q22	.	.	PAQR6	-10346
chr1	156266053	156266053	T	C	upstream	GLMP	dist=573	.	.	1q22	.	.	GLMP	-591
chr1	156325582	156325582	C	CT	intergenic	TSACC;RHBG	dist=8797;dist=13398	.	.	1q22	.	.	CCT3	12082
chr1	156871532	156871532	A	G	intronic	PEAR1	.	.	.	1q23.1	.	.	PEAR1	-8043
chr1	157408117	157408119	TAC	T	intergenic	ETV3;FCRL5	dist=299734;dist=75048	.	.	1q23.1	.	rs374079249	FCRL5	114191
chr1	157681264	157681265	TA	T	intergenic	FCRL3;FCRL2	dist=10602;dist=34258	.	.	1q23.1	.	rs200564590	SONP1	-2479
chr1	158117897	158117897	C	T	intergenic	LINC01704;CD1D	dist=7467;dist=31840	.	.	1q23.1	.	rs561663561	LINC01704	-7468
chr1	159289767	159289768	CT	C	intergenic	OR10J3;OR10J4	dist=5318;dist=112127	.	.	1q23.2	.	rs34166848	OR10J3	-5319
chr1	159661683	159661683	T	TA	intergenic	APCS;CRP	dist=103022;dist=20396	.	.	1q23.2	.	rs573499180	CRPP1	13714
chr1	160301438	160301439	CA	C	intronic	COPA	.	.	.	1q23.2	.	rs59093132	ENSG00000202078	-5433
chr1	160802660	160802660	G	A	intronic	CD244	.	.	.	1q23.3	.	rs572762223	PPIAP37	15140
chr1	161650219	161650220	CA	C	intergenic	FCGR2B;RPL31P11	dist=1775;dist=3275	.	.	1q23.3	.	rs112939118	RPL31P11	4822
chr1	161766713	161766713	G	GT	intronic	ATF6	.	.	.	1q23.3	.	rs112975555	ATF6	-30630
chr1	161800321	161800321	T	A	intronic	ATF6	.	.	.	1q23.3	.	.	LOC100422526	60302
chr1	161800336	161800336	T	A	intronic	ATF6	.	.	.	1q23.3	.	.	LOC100422526	60287
chr1	161800338	161800338	T	A	intronic	ATF6	.	.	.	1q23.3	.	.	LOC100422526	60285
chr1	162488183	162488183	A	AT	intronic	UHMK1	.	.	.	1q23.3	.	.	UHMK1	-21220
chr1	162521157	162521159	ATG	A	intergenic	UHMK1;UAP1	dist=21738;dist=10071	.	.	1q23.3	.	rs138178883	UQCRBP2	-9709
chr1	163007517	163007519	TAC	T	intergenic	CCDC190;RGS4	dist=168912;dist=30877	.	.	1q23.3	.	.	RGS4	30877
chr1	163361764	163361765	AT	A	intergenic	NUF2;LOC100422212	dist=36211;dist=29095	.	.	1q23.3	.	rs549144646	LOC100422212	31189
chr1	164566108	164566108	T	TA	intronic	PBX1	.	.	.	1q23.3	.	.	PBX1	-41288
chr1	164871370	164871370	A	C	intergenic	PBX1;LMX1A	dist=50310;dist=299734	.	.	1q23.3	.	rs202235011	RPL35AP7	19559
chr1	165881664	165881664	C	CA	downstream	UCK2	dist=809	.	.	1q24.1	.	rs71100871	MIR3658	-4507
chr1	167244620	167244621	CT	C	intronic	POU2F1	.	.	.	1q24.2	.	rs202008404	POU2F1	-54555
chr1	167349600	167349600	C	T	intronic	POU2F1	.	.	.	1q24.2	.	rs10800306	ENSG00000272033	-1256
chr1	167427907	167427907	T	C	intronic	CD247	.	.	.	1q24.2	.	rs78501122	ENSG00000233411	-10
chr1	168185394	168185394	A	G	intergenic	TIPRL;SFT2D2	dist=14043;dist=9861	.	.	1q24.2	.	.	ENSG00000237131	-752
chr1	168232599	168232599	C	CT	intergenic	ANKRD36BP1;TBX19	dist=15931;dist=17679	.	.	1q24.2	.	.	ANKRD36BP1	-15932
chr1	168641859	168641859	A	AT	intergenic	XCL1;DPT	dist=90544;dist=22836	.	.	1q24.2	.	.	DPT	56643
chr1	168845586	168845586	A	G	intergenic	LINC00626;LINC00970	dist=83460;dist=27557	.	.	1q24.2	.	.	SUMO1P2	21761
chr1	169505557	169505558	CT	C	intronic	F5	.	.	.	1q24.2	.	rs58033656	ENSG00000213062	-50178
chr1	169505557	169505557	C	CT	intronic	F5	.	.	.	1q24.2	.	.	ENSG00000213062	-50178
chr1	169586220	169586220	G	GT	intronic	SELP	.	.	.	1q24.2	.	.	SELP	13211
chr1	169784436	169784437	CA	C	intronic	C1orf112	.	.	.	1q24.2	.	.	METTL18	-20330
chr1	169962247	169962247	C	CT	intronic	KIFAP3	.	.	.	1q24.2	.	rs202163966	MRPS10P1	-3040
chr1	170201419	170201419	T	C	ncRNA_intronic	LINC01681	.	.	.	1q24.2	.	.	ISCUP1	-20822
chr1	170260589	170260590	CA	C	intergenic	LINC01142;LOC101928650	dist=7240;dist=169868	.	.	1q24.2	.	rs201325451	LINC01142	-7241
chr1	170504868	170504868	C	CT	intronic	GORAB	.	.	.	1q24.2	.	.	LOC101928650	-3081
chr1	170516624	170516624	T	G	intronic	GORAB	.	.	.	1q24.2	.	.	LOC101928650	-14837
chr1	170643381	170643383	GCA	G	intronic	PRRX1	.	.	.	1q24.2	.	.	ENSG00000271811	-7035
chr1	170816352	170816352	C	T	intergenic	PRRX1;MROH9	dist=107811;dist=88260	.	.	1q24.2	.	rs6657519	MROH9	88260
chr1	170921895	170921897	AAT	A	intronic	MROH9	.	.	.	1q24.3	.	.	MROH9	-17284
chr1	170939874	170939874	A	T	intronic	MROH9	.	.	.	1q24.3	.	rs28422780	MROH9	-35263
chr1	171150842	171150843	CA	C	intergenic	FMO6P;FMO2	dist=20140;dist=3504	.	.	1q24.3	.	.	FMO2	3504
chr1	171596740	171596740	A	G	intergenic	PRRC2C;MYOC	dist=34090;dist=7817	.	.	1q24.3	.	.	MYOC	25083
chr1	171642581	171642581	C	CA	intergenic	MYOC;VAMP4	dist=20808;dist=26715	.	.	1q24.3	.	rs547899156	PFN1P1	-2354
chr1	171755170	171755170	G	A	exonic	METTL13	.	synonymous SNV	METTL13:NM_001007239:exon3:c.G597A:p.S199S,METTL13:NM_014955:exon3:c.G807A:p.S269S,METTL13:NM_015935:exon3:c.G1065A:p.S355S	1q24.3	0.297478	rs2232818	METTL13	-4410
chr1	172755536	172755536	C	CA	intergenic	FASLG;TNFSF18	dist=119524;dist=254824	.	.	1q24.3	.	.	ENSG00000224228	-10492
chr1	172823162	172823163	AT	A	intergenic	FASLG;TNFSF18	dist=187150;dist=187197	.	.	1q24.3	.	.	AIMP1P2	32235
chr1	173013395	173013396	AC	A	intronic	TNFSF18	.	.	.	1q25.1	.	rs142576070	TNFSF18	6707
chr1	173223536	173223536	C	CT	ncRNA_intronic	LOC100506023	.	.	.	1q25.1	.	.	TNFSF4	-47066
chr1	173333520	173333522	GTA	G	ncRNA_intronic	LOC100506023	.	.	.	1q25.1	.	rs371773107	LOC646870	-492
chr1	173760524	173760526	TTA	T	intergenic	KLHL20;CENPL	dist=4684;dist=8162	.	.	1q25.1	.	.	RN7SKP160	160
chr1	173901043	173901043	A	AT	UTR3	RC3H1	NM_001300852:c.*6816T>AT;NM_001300851:c.*6816T>AT;NM_172071:c.*6816T>AT;NM_001300850:c.*6816T>AT	.	.	1q25.1	.	.	RNA5SP67	-10836
chr1	174161456	174161456	G	GT	intronic	RABGAP1L	.	.	.	1q25.1	.	rs397837308	RABGAP1L	-32909
chr1	174915186	174915186	C	T	ncRNA_intronic	LOC101928696	.	.	.	1q25.1	.	.	LOC101928696	8212
chr1	175997663	175997664	CA	C	intronic	RFWD2	.	.	.	1q25.1	.	.	ENSG00000228686	-11251
chr1	176170869	176170869	C	T	intronic	RFWD2	.	.	.	1q25.2	.	.	COP1	5760
chr1	176556273	176556273	G	GT	intronic	PAPPA2	.	.	.	1q25.2	.	.	PTP4A1P7	29652
chr1	176586783	176586783	C	CAT	intronic	PAPPA2	.	.	.	1q25.2	.	.	PTP4A1P7	-859
chr1	177882254	177882256	CCA	C	intergenic	LINC01741;SEC16B	dist=202789;dist=15986	.	.	1q25.2	.	rs140333942	SEC16B	71182
chr1	178042888	178042889	CT	C	intergenic	LOC730102;RASAL2-AS1	dist=35746;dist=17754	.	.	1q25.2	.	rs575824622	RASAL2	19975
chr1	178264392	178264392	C	A	intronic	RASAL2	.	.	.	1q25.2	.	rs79909855	ENSG00000270575	-100549
chr1	179009562	179009562	T	C	intronic	FAM20B	.	.	.	1q25.2	.	.	RPS26P16	-4754
chr1	179867236	179867237	CA	C	intronic	TOR1AIP1	.	.	.	1q25.2	.	.	RN7SL230P	2160
chr1	179967444	179967444	T	C	intronic	CEP350	.	.	.	1q25.2	.	.	RPS24P5	2499
chr1	180026234	180026235	CT	C	intronic	CEP350	.	.	.	1q25.2	.	.	RPS24P5	-56292
chr1	180040594	180040594	C	CA	intronic	CEP350	.	.	.	1q25.2	.	.	ENSG00000261817	52431
chr1	181247323	181247323	A	T	intergenic	LINC01699;CACNA1E	dist=39583;dist=205363	.	.	1q25.3	.	.	LINC01699	-41800
chr1	182740127	182740127	C	CA	intergenic	LINC01688;NPL	dist=56451;dist=18457	.	.	1q25.3	.	.	ENSG00000264809	-14074
chr1	182920665	182920665	G	GT	intronic	SHCBP1L	.	.	.	1q25.3	.	rs368158689	SHCBP1L	1995
chr1	183085611	183085612	CA	C	intronic	LAMC1	.	.	.	1q25.3	.	.	LAMC1-AS1	24805
chr1	183288784	183288786	CCT	C	intronic	NMNAT2	.	.	.	1q25.3	.	.	RPS3AP8	-53150
chr1	183396285	183396285	G	A	intergenic	NMNAT2;SMG7-AS1	dist=8651;dist=33726	.	.	1q25.3	.	.	NMNAT2	-8549
chr1	184414564	184414564	C	A	intronic	C1orf21	.	.	.	1q25.3	.	.	ENSG00000230470	-37094
chr1	184437147	184437147	A	T	intronic	C1orf21	.	.	.	1q25.3	.	.	ENSG00000230470	-59677
chr1	184585860	184585862	CGT	C	intronic	C1orf21	.	.	.	1q25.3	.	.	LOC100129573	-50247
chr1	184936355	184936355	G	C	intronic	FAM129A	.	.	.	1q25.3	.	rs55928961	FAM129A	7327
chr1	185049062	185049063	GA	G	intronic	RNF2	.	.	.	1q25.3	.	rs372875470	FTH1P25	-7896
chr1	185163703	185163704	TA	T	intronic	SWT1	.	.	.	1q25.3	.	.	RPL22P24	-22862
chr1	185798431	185798432	AT	A	intronic	HMCN1	.	.	.	1q25.3	.	rs369579722	HMCN1	-94749
chr1	185969691	185969691	A	G	intronic	HMCN1	.	.	.	1q31.1	.	rs113767672	ENSG00000224691	176743
chr1	186040574	186040574	T	C	intronic	HMCN1	.	.	.	1q31.1	.	.	ENSG00000224691	105860
chr1	186511490	186511490	G	A	intergenic	LOC102724919;PTGS2	dist=72067;dist=129454	.	.	1q31.1	.	rs201263726	ENSG00000273198	-20586
chr1	186774600	186774602	ATT	A	intergenic	PACERR;PLA2G4A	dist=124022;dist=23430	.	.	1q31.1	.	rs35240277	PLA2G4A	23430
chr1	186881884	186881884	A	ATATT	intronic	PLA2G4A	.	.	.	1q31.1	.	.	PLA2G4A	-83853
chr1	187021032	187021032	T	A	intergenic	PLA2G4A;LINC01036	dist=62919;dist=40942	.	.	1q31.1	.	.	PLA2G4A	-223001
chr1	187226927	187226927	G	C	ncRNA_intronic	LINC01036	.	.	.	1q31.1	.	rs71516971	LOC105371656	249324
chr1	187375879	187375879	T	TTA	intergenic	LINC01036;LINC01037	dist=46503;dist=36881	.	.	1q31.1	.	rs149992200	LOC105371656	100372
chr1	188169564	188169564	T	A	intergenic	LINC01037;BRINP3	dist=723210;dist=1897233	.	.	1q31.1	.	rs78206539	ENSG00000261182	17967
chr1	189198397	189198398	AT	A	intergenic	LINC01037;BRINP3	dist=1752043;dist=868399	.	.	1q31.1	.	.	GAPDHP75	-87810
chr1	189327308	189327311	CTAT	C	intergenic	LINC01037;BRINP3	dist=1880954;dist=739486	.	.	1q31.1	.	.	GAPDHP75	-216721
chr1	190346678	190346678	A	AAT	intronic	BRINP3	.	.	.	1q31.1	.	rs150192290	BRINP3	100081
chr1	190420708	190420709	CT	C	intronic	BRINP3	.	.	.	1q31.1	.	.	BRINP3	26050
chr1	191303502	191303502	A	G	intergenic	LINC01680;RGS18	dist=105874;dist=824090	.	.	1q31.2	.	.	LINC01680	-105906
chr1	192136556	192136556	C	CT	intronic	RGS18	.	.	.	1q31.2	.	.	RGS18	-8970
chr1	192192201	192192205	ATATG	A	intergenic	RGS18;RGS21	dist=37256;dist=93917	.	.	1q31.2	.	.	LOC647150	24420
chr1	192199498	192199498	G	GA	intergenic	RGS18;RGS21	dist=44553;dist=86624	.	.	1q31.2	.	.	LOC647150	17127
chr1	192577543	192577543	C	A	intergenic	RGS1;RGS13	dist=28384;dist=27725	.	.	1q31.2	.	rs67118391	RGS13	27725
chr1	193338685	193338686	CT	C	intergenic	LINC01031;NONE	dist=3602;dist=NONE	.	.	1q31.2	.	rs540862617	B3GALT2	-182902
chr1	193375923	193375924	AT	A	intergenic	LINC01031;NONE	dist=40840;dist=NONE	.	.	1q31.2	.	.	B3GALT2	-220140
chr1	193589280	193589281	TA	T	intergenic	LINC01031;NONE	dist=254197;dist=NONE	.	.	1q31.2	.	.	ENSG00000226640	58743
chr1	194500411	194500411	G	T	intergenic	LINC01031;LINC01724	dist=1165328;dist=1513599	.	.	1q31.3	.	.	ENSG00000231714	-180339
chr1	195941513	195941513	A	G	intergenic	NONE;LINC01724	dist=NONE;dist=72497	.	.	1q31.3	.	rs4657817	LINC01724	88690
chr1	195953642	195953642	T	C	intergenic	NONE;LINC01724	dist=NONE;dist=60368	.	.	1q31.3	.	rs10494739	LINC01724	76561
chr1	196514853	196514853	A	C	intronic	KCNT2	.	.	.	1q31.3	.	.	MIR4735	36758
chr1	196745298	196745298	T	C	intronic	CFHR3	.	.	.	1q31.3	.	rs35774441	CFHR3	-1374
chr1	196770319	196770321	CTT	C	intergenic	CFHR3;CFHR1	dist=7116;dist=18540	.	.	1q31.3	.	rs4044605	CFHR1	18540
chr1	196775883	196775883	C	T	intergenic	CFHR3;CFHR1	dist=12680;dist=12978	.	.	1q31.3	.	rs201473676	CFHR1	12978
chr1	196775886	196775886	G	C	intergenic	CFHR3;CFHR1	dist=12683;dist=12975	.	.	1q31.3	.	rs200050906	CFHR1	12975
chr1	196775893	196775893	A	G	intergenic	CFHR3;CFHR1	dist=12690;dist=12968	.	.	1q31.3	.	rs200966259	CFHR1	12968
chr1	197150256	197150257	GA	G	intronic	ZBTB41	.	.	.	1q31.3	.	.	ZBTB41	19415
chr1	197617077	197617078	CA	C	intronic	DENND1B	.	.	.	1q31.3	.	rs398049962	ENSG00000207139	37792
chr1	198345743	198345743	A	G	intergenic	NEK7;ATP6V1G3	dist=54195;dist=146609	.	.	1q31.3	.	rs7552511	ATP6V1G3	164332
chr1	198780319	198780319	C	T	ncRNA_intronic	MIR181A1HG	.	.	.	1q32.1	.	.	MIR181B1	47792
chr1	199194627	199194627	T	A	intergenic	LINC01221;NR5A2	dist=148763;dist=802103	.	.	1q32.1	.	.	LOC400800	-76902
chr1	199892953	199892953	T	A	intergenic	LINC01221;NR5A2	dist=847089;dist=103777	.	.	1q32.1	.	.	LOC100422076	-14917
chr1	200392954	200392954	G	T	intergenic	ZNF281;KIF14	dist=13768;dist=127671	.	.	1q32.1	.	rs79792386	ZNF281	-13771
chr1	200557376	200557376	G	T	intronic	KIF14	.	.	.	1q32.1	.	.	KIF14	32486
chr1	200653765	200653765	T	C	ncRNA_intronic	LOC101929224	.	.	.	1q32.1	.	rs10635847	DDX59	-14640
chr1	200691743	200691743	G	C	intergenic	LOC101929224;CAMSAP2	dist=28365;dist=16943	.	.	1q32.1	.	rs10920011	CAMSAP2	16943
chr1	200899876	200899876	C	CA	ncRNA_intronic	MROH3P	.	.	.	1q32.1	.	rs373822546	MROH3P	-9755
chr1	200965885	200965885	T	C	intronic	KIF21B	.	.	.	1q32.1	.	.	KIF21B	26943
chr1	201226364	201226364	G	A	intergenic	IGFN1;PKP1	dist=28284;dist=26216	.	.	1q32.1	.	.	PKP1	26216
chr1	201535939	201535939	A	T	intergenic	RPS10P7;NAV1	dist=46219;dist=81511	.	.	1q32.1	.	.	RPS10P7	-48109
chr1	201891960	201891960	A	AT	intronic	LMOD1	.	.	.	1q32.1	.	.	LMOD1	23756
chr1	201964305	201964305	C	T	intronic	RNPEP	.	.	.	1q32.1	.	.	ENSG00000273478	1175
chr1	201995742	201995743	CA	C	intergenic	ELF3;GPR37L1	dist=9427;dist=96286	.	.	1q32.1	.	.	ENSG00000232296	1991
chr1	202097524	202097527	ACTG	A	exonic	GPR37L1	.	nonframeshift substitution	GPR37L1:NM_004767:exon2:c.1286_1289A	1q32.1	.	.	GPR37L1	-5539
chr1	202230206	202230209	TTTA	T	intronic	LGR6	.	.	.	1q32.1	.	rs543764957	LGR6	-67178
chr1	202236034	202236034	A	G	intronic	LGR6	.	.	.	1q32.1	.	rs72748718	LGR6	-73006
chr1	203723238	203723238	G	A	intergenic	ATP2B4;LAX1	dist=10029;dist=11046	.	.	1q32.1	.	rs7520337	LAX1	11046
chr1	203737720	203737720	A	G	intronic	LAX1	.	.	.	1q32.1	.	.	LAX1	-3437
chr1	203763850	203763850	T	G	upstream	ZC3H11A	dist=815	.	.	1q32.1	.	.	ZC3H11A	901
chr1	203928236	203928237	CA	C	intergenic	SNRPE;LINC00303	dist=87956;dist=73338	.	.	1q32.1	.	.	CBX1P3	-4711
chr1	204105531	204105531	G	GTA	intronic	ETNK2	.	.	.	1q32.1	.	rs35373627	ERLNC1	5005
chr1	204253360	204253360	C	T	intronic	PLEKHA6	.	.	.	1q32.1	.	.	ENSG00000231691	-7228
chr1	204372101	204372101	G	A	downstream	PPP1R15B	dist=391	.	.	1q32.1	.	.	ENSG00000237848	-8433
chr1	204524215	204524215	T	C	UTR3	MDM4	NM_002393:c.*5405T>C;NM_001278516:c.*6387T>C;NM_001278517:c.*5405T>C;NM_001278518:c.*6048T>C;NM_001204172:c.*5405T>C;NM_001204171:c.*5405T>C;NM_001278519:c.*5405T>C	.	.	1q32.1	.	.	RNA5SP74	7434
chr1	204874345	204874345	A	G	intronic	NFASC	.	.	.	1q32.1	.	.	RPL13AP11	41390
chr1	205269706	205269707	CT	C	intergenic	TMCC2;NUAK2	dist=27235;dist=1484	.	.	1q32.1	.	.	NUAK2	21176
chr1	205820182	205820182	T	TA	upstream	PM20D1	dist=906	.	.	1q32.1	.	.	PM20D1	-907
chr1	207585296	207585296	G	C	intergenic	CD55;CR2	dist=50985;dist=42349	.	.	1q32.2	.	rs371137220	CR2	42279
chr1	208320540	208320540	A	AT	intronic	PLXNA2	.	.	.	1q32.2	.	.	PLXNA2	97125
chr1	208620810	208620813	AATT	A	intergenic	PLXNA2;LINC01717	dist=203145;dist=281220	.	.	1q32.2	.	.	LINC01735	164724
chr1	208632418	208632418	T	C	intergenic	PLXNA2;LINC01717	dist=214753;dist=269615	.	.	1q32.2	.	.	LINC01735	153119
chr1	209889910	209889910	G	GA	ncRNA_intronic	LOC101930114	.	.	.	1q32.2	.	.	LOC101930114	7560
chr1	210392662	210392662	C	G	intergenic	SYT14;SERTAD4-AS1	dist=55029;dist=12142	.	.	1q32.2	.	.	SERTAD4	13482
chr1	210403646	210403648	TCA	T	intergenic	SYT14;SERTAD4-AS1	dist=66013;dist=1156	.	.	1q32.2	.	.	SERTAD4	2496
chr1	210819872	210819872	T	A	intronic	HHAT	.	.	.	1q32.2	.	.	LOC100421537	-183517
chr1	211021160	211021160	G	GA	intronic	KCNH1	.	.	.	1q32.2	.	.	IPO8P1	14467
chr1	211083523	211083523	C	A	intronic	KCNH1	.	.	.	1q32.2	.	.	IPO8P1	-47897
chr1	211311861	211311862	AT	A	intergenic	KCNH1;RCOR3	dist=4404;dist=120757	.	.	1q32.2	.	.	KCNH1	-4405
chr1	211437172	211437172	T	G	intronic	RCOR3	.	.	.	1q32.2	.	rs11362901	RCOR3	-5454
chr1	211437173	211437173	G	T	intronic	RCOR3	.	.	.	1q32.2	.	rs12759419	RCOR3	-5455
chr1	211691014	211691014	T	C	intergenic	RD3;SLC30A1	dist=24755;dist=57367	.	.	1q32.3	.	.	RD3	-24756
chr1	211922024	211922024	T	TA	UTR3	LPGAT1	NM_001320808:c.*1217A>TA;NM_014873:c.*1217A>TA	.	.	1q32.3	.	.	LOC105372904	-23281
chr1	212135594	212135595	AC	A	intronic	INTS7	.	.	.	1q32.3	.	.	ENSG00000233626	-26004
chr1	212396601	212396602	CT	C	ncRNA_intronic	LOC101929541	.	.	.	1q32.3	.	.	LOC101929541	15717
chr1	212545651	212545651	C	CA	intronic	TMEM206	.	.	.	1q32.3	.	.	ENSG00000229832	-14892
chr1	213192092	213192095	AAAT	A	intergenic	ANGEL2;RPS6KC1	dist=2875;dist=32480	.	.	1q32.3	.	rs147982002	ANGEL2	-2925
chr1	213775439	213775441	CTT	C	intergenic	RPS6KC1;PROX1-AS1	dist=327322;dist=217543	.	.	1q32.3	.	rs377717649	ENSG00000225233	-109796
chr1	214438324	214438324	G	GA	intergenic	PROX1;SMYD2	dist=223477;dist=16241	.	.	1q32.3	.	rs397756664	SMYD2	16121
chr1	215263182	215263182	A	T	intronic	KCNK2	.	.	.	1q41	.	rs66850353	KCNK2	-84298
chr1	215515891	215515891	T	G	intergenic	KCNK2;KCTD3	dist=105455;dist=224831	.	.	1q41	.	.	VDAC1P10	33863
chr1	215736082	215736083	AT	A	intergenic	KCNK2;KCTD3	dist=325646;dist=4639	.	.	1q41	.	.	KCTD3	4652
chr1	215869232	215869232	C	T	intronic	USH2A	.	.	.	1q41	.	.	ENSG00000202498	-65774
chr1	216907315	216907315	A	G	intronic	ESRRG	.	.	.	1q41	.	.	USH2A	-310578
chr1	217900592	217900592	T	A	intronic	SPATA17	.	.	.	1q41	.	rs5780992	SPATA17	-95927
chr1	218074631	218074631	T	A	ncRNA_intronic	LINC00210	.	.	.	1q41	.	rs11583098	LINC00210	-8390
chr1	218529566	218529566	A	AT	intronic	TGFB2	.	.	.	1q41	.	rs34471604	TGFB2-AS1	-10547
chr1	218690547	218690547	G	GA	ncRNA_intronic	C1orf143;MIR548F3	.	.	.	1q41	.	.	C1orf143	-7110
chr1	218804072	218804072	C	CA	ncRNA_intronic	MIR548F3	.	.	.	1q41	.	rs552074516	ENSG00000212610	-88832
chr1	218842193	218842193	C	CA	ncRNA_intronic	MIR548F3	.	.	.	1q41	.	.	ENSG00000212610	-126953
chr1	219078973	219078973	G	A	ncRNA_intronic	MIR548F3	.	.	.	1q41	.	rs9659685	NXNP1	-5713
chr1	219141554	219141554	C	G	ncRNA_intronic	MIR548F3	.	.	.	1q41	.	.	LINC01710	-52029
chr1	219533644	219533644	T	C	intergenic	LYPLAL1;LOC102723886	dist=147437;dist=74856	.	.	1q41	.	.	ENSG00000228536	51639
chr1	219613338	219613338	C	T	ncRNA_intronic	LOC102723886	.	.	.	1q41	.	rs61625644	ENSG00000228536	-28056
chr1	220199139	220199139	T	A	ncRNA_intronic	RNU5F-1	.	.	.	1q41	.	.	EPRS	20861
chr1	220199880	220199880	G	GT	ncRNA_intronic	RNU5F-1	.	.	.	1q41	.	rs544380389	EPRS	20120
chr1	220275042	220275042	C	CA	ncRNA_intronic	RNU5F-1	.	.	.	1q41	.	.	IARS2	-7599
chr1	221470520	221470520	C	A	intergenic	HLX;C1orf140	dist=412120;dist=32750	.	.	1q41	.	.	C1orf140	39118
chr1	221499654	221499654	G	GT	intergenic	HLX;C1orf140	dist=441254;dist=3616	.	.	1q41	.	rs113505843	C1orf140	9984
chr1	222089869	222089869	G	C	intergenic	LINC01655;HHIPL2	dist=75861;dist=605733	.	.	1q41	.	rs12026686	LINC02474	49814
chr1	223156958	223156958	C	CA	intronic	DISP1	.	.	.	1q41	.	.	NDUFB1P2	-37892
chr1	223626371	223626371	G	GA	intergenic	CCDC185;CAPN8	dist=57559;dist=88601	.	.	1q41	.	.	CCDC185	-59657
chr1	224018930	224018931	TA	T	intronic	TP53BP2	.	.	.	1q41	.	rs34353727	TP53BP2	14743
chr1	224142138	224142139	GC	G	ncRNA_intronic	GTF2IP20	.	.	.	1q42.11	.	.	GTF2IP20	-998
chr1	224530539	224530539	G	GT	intergenic	NVL;CNIH4	dist=12648;dist=13974	.	.	1q42.11	.	rs573871946	NVL	-12451
chr1	224616687	224616687	C	T	intronic	WDR26	.	.	.	1q42.12	.	.	CNIH3	5675
chr1	224692738	224692738	T	C	intronic	CNIH3	.	.	.	1q42.12	.	rs145034988	WDR26	-68004
chr1	226105920	226105921	GA	G	intergenic	LEFTY1;PYCR2	dist=29074;dist=1656	.	.	1q42.12	.	.	ENSG00000255835	6057
chr1	226454481	226454481	T	A	intronic	LIN9	.	.	.	1q42.12	.	rs200148302	LIN9	43089
chr1	226454482	226454482	A	C	intronic	LIN9	.	.	.	1q42.12	.	rs200621098	LIN9	43088
chr1	226454483	226454483	C	T	intronic	LIN9	.	.	.	1q42.12	.	rs201444194	LIN9	43087
chr1	227401598	227401598	T	C	intronic	CDC42BPA	.	.	.	1q42.13	.	.	LOC100418874	20294
chr1	227680892	227680892	T	C	intergenic	CDC42BPA;ZNF678	dist=175066;dist=70328	.	.	1q42.13	.	rs2313244	TUBB8P10	1951
chr1	228654411	228654411	T	C	intergenic	MIR4666A;RNF187	dist=4558;dist=20657	.	.	1q42.13	.	.	HIST3H2BA	-2085
chr1	229603670	229603670	C	CA	intronic	NUP133	.	.	.	1q42.13	.	.	ENSG00000226920	-26904
chr1	229608454	229608456	CAT	C	intronic	NUP133	.	.	.	1q42.13	.	rs372362492	ENSG00000226920	-31688
chr1	229618702	229618702	A	C	intronic	NUP133	.	.	.	1q42.13	.	.	NUP133	25401
chr1	229819243	229819244	CT	C	intergenic	URB2;LINC01682	dist=23296;dist=192053	.	.	1q42.13	.	.	LOC100131918	6407
chr1	230089340	230089340	C	T	intergenic	LINC01682;LINC01736	dist=59685;dist=49124	.	.	1q42.13	.	.	LINC01736	49137
chr1	230274271	230274271	C	A	intronic	GALNT2	.	.	.	1q42.13	.	.	GALNT2	-80736
chr1	230870356	230870358	ATG	A	intergenic	AGT;CAPN9	dist=20020;dist=12772	.	.	1q42.2	.	.	CAPN9	12772
chr1	231321478	231321478	T	C	intronic	LOC149373;TRIM67	.	.	.	1q42.2	.	.	LOC149373	1895
chr1	231967193	231967193	C	T	ncRNA_intronic	TSNAX-DISC1	.	.	.	1q42.2	.	rs375511658	DISC2	-12931
chr1	232562407	232562408	GA	G	intronic	SIPA1L2	.	.	.	1q42.2	.	.	SIPA1L2	134896
chr1	233386668	233386668	A	G	intronic	PCNX2	.	.	.	1q42.2	.	.	RPS7P3	38569
chr1	233482790	233482792	TTG	T	intronic	MAP3K21	.	.	.	1q42.2	.	.	MAP3K21	-19277
chr1	233821768	233821768	C	T	intergenic	KCNK1;SLC35F3	dist=13510;dist=218690	.	.	1q42.2	.	rs565904551	MIR4427	-61871
chr1	234626972	234626972	G	C	intergenic	TARBP1;LINC01354	dist=12123;dist=36665	.	.	1q42.2	.	rs483578	TARBP1	-12124
chr1	234754488	234754490	AAC	A	intergenic	IRF2BP2;LINC00184	dist=9217;dist=10567	.	.	1q42.3	.	.	IRF2BP2	-9218
chr1	234914862	234914862	G	C	intergenic	LINC01132;LOC101927851	dist=47472;dist=178228	.	.	1q42.3	.	rs945733	PP2672	-19060
chr1	235402173	235402173	G	GA	intronic	ARID4B	.	.	.	1q42.3	.	.	MIR4753	-48743
chr1	235506052	235506052	C	A	exonic	GGPS1	.	nonsynonymous SNV	GGPS1:NM_001037277:exon4:c.C868A:p.H290N	1q42.3	.	.	ENSG00000227962	-5932
chr1	235831503	235831505	CAT	C	ncRNA_intronic	MIR5096	.	.	.	1q42.3	.	rs147480497	GNG4	-17450
chr1	236084426	236084428	TAC	T	intergenic	LYST;NID1	dist=37418;dist=54704	.	.	1q42.3	.	rs142659024	ENSG00000237845	22677
chr1	236112639	236112639	C	CTTT	intergenic	LYST;NID1	dist=65631;dist=26493	.	.	1q42.3	.	.	ENSG00000237845	-5535
chr1	236271918	236271919	CT	C	intergenic	NID1;GPR137B	dist=43437;dist=33913	.	.	1q42.3	.	.	LOC343508	1442
chr1	236472786	236472789	ATCT	A	intergenic	ERO1B;EDARADD	dist=27447;dist=84891	.	.	1q42.3	.	rs201643506	LOC100130485	-22484
chr1	236503179	236503179	G	A	intergenic	ERO1B;EDARADD	dist=57840;dist=54501	.	.	1q42.3	.	rs112214217	EDARADD	8383
chr1	236528462	236528464	TTC	T	intergenic	ERO1B;EDARADD	dist=83123;dist=29216	.	.	1q42.3	.	.	EDARADD	-16901
chr1	236909488	236909488	G	GA	intronic	ACTN2	.	.	.	1q43	.	.	MTR	49093
chr1	237701533	237701534	TA	T	intronic	RYR2	.	.	.	1q43	.	.	ENSG00000252290	16937
chr1	238277021	238277021	G	GA	intergenic	LOC100130331;LINC01139	dist=185402;dist=366663	.	.	1q43	.	.	YWHAQP9	-5155
chr1	238601745	238601747	GCA	G	intergenic	LOC100130331;LINC01139	dist=510126;dist=41937	.	.	1q43	.	rs149591041	ENSG00000231877	46998
chr1	238611678	238611678	G	A	intergenic	LOC100130331;LINC01139	dist=520059;dist=32006	.	.	1q43	.	rs10802690	ENSG00000231877	37067
chr1	238763296	238763296	A	G	intergenic	LINC01139;CHRM3	dist=113979;dist=786934	.	.	1q43	.	.	KRT18P32	-108692
chr1	239729218	239729218	T	C	intronic	CHRM3	.	.	.	1q43	.	.	CHRM3-AS2	164547
chr1	240188047	240188048	CA	C	intergenic	RPS7P5;FMN2	dist=11487;dist=67137	.	.	1q43	.	rs35024600	FMN2	-10400
chr1	240246287	240246289	GTA	G	intergenic	RPS7P5;FMN2	dist=69727;dist=8896	.	.	1q43	.	rs551543452	PSMD2P1	62401
chr1	240736520	240736520	T	C	ncRNA_intronic	MIR1273E	.	.	.	1q43	.	.	ENSG00000231440	17528
chr1	240835018	240835018	G	GT	ncRNA_intronic	MIR1273E	.	.	.	1q43	.	.	LOC100128958	-17605
chr1	240877504	240877505	CT	C	ncRNA_intronic	MIR1273E	.	.	.	1q43	.	.	ENSG00000199241	-15885
chr1	241102124	241102124	G	A	intronic	RGS7	.	.	.	1q43	.	.	HNRNPA1P42	-19172
chr1	241251278	241251278	A	C	intronic	RGS7	.	.	.	1q43	.	.	MIR3123	44294
chr1	242431026	242431026	T	TA	intronic	PLD5	.	.	.	1q43	.	.	ENSG00000224525	-64170
chr1	242470440	242470440	T	G	intronic	PLD5	.	.	.	1q43	.	rs112111737	ENSG00000226750	38420
chr1	242525286	242525286	T	G	intronic	PLD5	.	.	.	1q43	.	rs2342264	RPL10AP5	3176
chr1	243372987	243372988	GT	G	intronic	CEP170	.	.	.	1q43	.	rs201523372	ENSG00000232085	-45048
chr1	243769306	243769306	G	A	intronic	AKT3	.	.	.	1q44	.	.	FABP7P1	19114
chr1	243804577	243804577	C	T	intronic	AKT3	.	.	.	1q44	.	rs144763434	FABP7P1	-16158
chr1	243872592	243872592	G	GA	intronic	AKT3	.	.	.	1q44	.	.	ENSG00000232184	31531
chr1	243952150	243952150	T	G	intronic	AKT3	.	.	.	1q44	.	rs73128287	AKT3-IT1	5552
chr1	244279473	244279473	T	C	intergenic	ZBTB18;C1orf100	dist=58693;dist=236464	.	.	1q44	.	rs11808692	ENSG00000237759	-8807
chr1	244887029	244887029	G	A	intergenic	DESI2;COX20	dist=14693;dist=111579	.	.	1q44	.	.	RPL37P8	-29008
chr1	245105322	245105322	T	G	intergenic	HNRNPU;LOC101928068	dist=77495;dist=23184	.	.	1q44	.	.	RN7SKP55	1890
chr1	246000552	246000554	AAG	A	intronic	SMYD3	.	.	.	1q44	.	.	ENSG00000231612	-160773
chr1	246074824	246074826	TAC	T	intronic	SMYD3	.	.	.	1q44	.	.	ENSG00000235096	122027
chr1	246192975	246192975	G	A	intronic	SMYD3	.	.	.	1q44	.	.	ENSG00000235096	3878
chr1	246418916	246418916	G	C	intronic	SMYD3	.	.	.	1q44	.	rs6686262	SMYD3-IT1	66824
chr1	246430196	246430197	TA	T	intronic	SMYD3	.	.	.	1q44	.	.	SMYD3-IT1	55543
chr1	247066965	247066965	T	C	intronic	AHCTF1	.	.	.	1q44	.	rs77651496	AHCTF1	28315
chr1	247264726	247264727	AT	A	intronic	ZNF669	.	.	.	1q44	.	rs138228553	ZNF669	2947
chr1	247669621	247669621	G	GT	upstream	GCSAML	dist=739	.	.	1q44	.	.	GCSAML	739
chr1	248125153	248125154	CA	C	intronic	OR2L13	.	.	.	1q44	.	.	OR2AK2	3381
chr1	248325217	248325219	GTA	G	intergenic	OR2M5;OR2M2	dist=15829;dist=18069	.	.	1q44	.	rs373706316	LOC100216488	3682
chr1	248395572	248395572	C	T	intergenic	OR2M3;OR2M4	dist=28264;dist=6659	.	.	1q44	.	.	OR2M4	6659
chr10	382006	382007	TA	T	intronic	DIP2C	.	.	.	10p15.3	.	.	RNA5SP298	-53942
chr10	991323	991324	CA	C	intergenic	LOC101927762;GTPBP4	dist=2640;dist=43025	.	.	10p15.3	.	.	LOC101927762	-12358
chr10	1007570	1007570	A	G	intergenic	LOC101927762;GTPBP4	dist=18887;dist=26779	.	.	10p15.3	.	rs142909779	ENSG00000205740	26711
chr10	1145670	1145670	T	C	intronic	WDR37	.	.	.	10p15.3	.	.	WDR37	-50193
chr10	1424500	1424500	G	T	intronic	ADARB2	.	.	.	10p15.3	.	.	ENSG00000233052	-20669
chr10	2687293	2687294	GA	G	intergenic	LOC105376351;PFKP	dist=143639;dist=422418	.	.	10p15.3	.	rs34682597	LOC105376350	-143319
chr10	2908201	2908201	A	G	intergenic	LOC105376351;PFKP	dist=364547;dist=201511	.	.	10p15.3	.	rs12250083	ENSG00000231743	70012
chr10	3755116	3755118	AAG	A	ncRNA_intronic	LOC105376360	.	.	.	10p15.2	.	.	ENSG00000229672	38141
chr10	3944649	3944649	T	C	intergenic	LOC105376365;MIR6078	dist=67729;dist=88703	.	.	10p15.1	.	rs34998645	LOC105376365	-68508
chr10	4975391	4975391	G	A	intergenic	AKR1C6P;AKR1C1	dist=16926;dist=30063	.	.	10p15.1	.	.	AKR1C6P	-16927
chr10	5426384	5426385	AT	A	intergenic	UCN3;TUBAL3	dist=9729;dist=8676	.	.	10p15.1	.	.	UCN3	-19413
chr10	5525288	5525288	T	C	intergenic	NET1;CALML5	dist=24269;dist=15370	.	.	10p15.1	.	.	CALML5	16245
chr10	5531341	5531341	G	A	intergenic	NET1;CALML5	dist=30322;dist=9317	.	.	10p15.1	.	.	CALML5	10192
chr10	5997064	5997064	A	AT	intronic	IL15RA	.	.	.	10p15.1	.	rs547066823	LOC105376384	-9202
chr10	6057063	6057064	CT	C	intronic	IL2RA	.	.	.	10p15.1	.	.	ENSG00000251922	2093
chr10	6141242	6141243	GT	G	intronic	RBM17	.	.	.	10p15.1	.	.	RBM17	-10294
chr10	6200567	6200567	G	A	intronic	PFKFB3	.	.	.	10p15.1	.	.	MIR3155B	-6343
chr10	6347310	6347311	AT	A	intergenic	PFKFB3;LOC399715	dist=69803;dist=21196	.	.	10p15.1	.	.	SDCBPP1	-10664
chr10	6357587	6357587	T	C	intergenic	PFKFB3;LOC399715	dist=80080;dist=10920	.	.	10p15.1	.	.	DPPA5P3	13852
chr10	6396795	6396795	G	T	intergenic	LOC399715;PRKCQ	dist=18852;dist=39264	.	.	10p15.1	.	rs12570830	LOC399716	-4518
chr10	6735066	6735068	CGT	C	intergenic	LOC101928150;LINP1	dist=53323;dist=44276	.	.	10p14	.	rs149613651	LINP1	44276
chr10	7077868	7077868	T	A	intergenic	LINC00707;SFMBT2	dist=193000;dist=122718	.	.	10p14	.	rs78628172	LOC105376386	61246
chr10	7250661	7250663	AAG	A	intronic	SFMBT2	.	.	.	10p14	.	.	ENSG00000270811	-54580
chr10	7671376	7671376	A	G	intronic	ITIH5	.	.	.	10p14	.	.	ITIH5	37585
chr10	8064690	8064690	C	CAT	intergenic	TAF3;GATA3-AS1	dist=7674;dist=27723	.	.	10p14	.	.	ENSG00000232638	28814
chr10	8170181	8170182	CT	C	intergenic	GATA3;LINC00708	dist=53017;dist=131113	.	.	10p14	.	.	PRPF38AP1	33041
chr10	8687606	8687606	T	C	intergenic	LOC105376398;LOC105755953	dist=51252;dist=252346	.	.	10p14	.	.	RNA5SP299	11188
chr10	8700018	8700019	AT	A	intergenic	LOC105376398;LOC105755953	dist=63664;dist=239933	.	.	10p14	.	rs556936501	RNA5SP299	-1225
chr10	9266203	9266203	G	A	ncRNA_intronic	LOC101928272	.	.	.	10p14	.	.	LINC00709	51373
chr10	9645547	9645547	A	G	intergenic	LOC101928272;LOC101928298	dist=307991;dist=455138	.	.	10p14	.	.	HSP90AB7P	120921
chr10	10172196	10172197	CA	C	intergenic	LOC101928298;LOC101928322	dist=66731;dist=289304	.	.	10p14	.	.	ELOCP3	43920
chr10	10400194	10400194	A	T	intergenic	LOC101928298;LOC101928322	dist=294729;dist=61307	.	.	10p14	.	rs181702604	ENSG00000234306	8256
chr10	10415683	10415683	T	TA	intergenic	LOC101928298;LOC101928322	dist=310218;dist=45818	.	.	10p14	.	.	ENSG00000234306	-7234
chr10	10550623	10550625	ATG	A	intronic	CELF2	.	.	.	10p14	.	rs560893274	LOC101928322	-46312
chr10	10966244	10966244	C	A	intronic	CELF2	.	.	.	10p14	.	.	LINC00710	27953
chr10	11725593	11725595	CCT	C	intergenic	USP6NL;ECHDC3	dist=71805;dist=58761	.	.	10p14	.	rs377353102	ENSG00000271046	-3920
chr10	11736085	11736085	A	G	intergenic	USP6NL;ECHDC3	dist=82297;dist=48271	.	.	10p14	.	.	ENSG00000271046	-14412
chr10	11831271	11831271	T	C	intergenic	ECHDC3;PROSER2	dist=25206;dist=34126	.	.	10p14	.	rs113291318	PROSER2	34067
chr10	12614048	12614048	A	C	intronic	CAMK1D	.	.	.	10p13	.	rs200182043	MIR4480	6704
chr10	13493382	13493384	GGT	G	intronic	BEND7	.	.	.	10p13	.	.	LOC105376420	-36181
chr10	13633930	13633930	T	G	intronic	PRPF18	.	.	.	10p13	.	.	RPL6P24	420
chr10	13924018	13924018	T	G	intronic	FRMD4A	.	.	.	10p13	.	.	NUTF2P5	-11222
chr10	14752448	14752448	C	T	intronic	FAM107B	.	.	.	10p13	.	.	RPSAP7	13682
chr10	14952792	14952792	A	C	intronic	DCLRE1C	.	.	.	10p13	.	rs7922341	SUV39H2	-32011
chr10	15063438	15063439	CA	C	ncRNA_intronic	ACBD7-DCLRE1CP1;DCLRE1CP1	.	.	.	10p13	.	rs547301519	OLAH	10787
chr10	15216620	15216621	TG	T	intergenic	NMT2;FAM171A1	dist=5911;dist=37023	.	.	10p13	.	.	ENSG00000228181	-3344
chr10	15454179	15454179	A	AG	intergenic	FAM171A1;ITGA8	dist=41121;dist=101769	.	.	10p13	.	.	FAM171A1	-41119
chr10	15735106	15735106	T	C	intronic	ITGA8	.	.	.	10p13	.	.	ITGA8	27018
chr10	16234062	16234062	T	C	intergenic	MINDY3;PTER	dist=331530;dist=244880	.	.	10p13	.	rs11818319	FTLP19	-120255
chr10	16358416	16358417	CA	C	intergenic	MINDY3;PTER	dist=455884;dist=120525	.	.	10p13	.	.	PTER	120525
chr10	16379040	16379040	C	A	intergenic	MINDY3;PTER	dist=476508;dist=99902	.	.	10p13	.	.	PTER	99902
chr10	16636775	16636777	CAT	C	intronic	RSU1	.	.	.	10p13	.	rs201382377	C1QL3	-72772
chr10	16941274	16941274	A	G	intronic	CUBN	.	.	.	10p13	.	.	RSU1	-81748
chr10	17365228	17365230	GCA	G	intronic	ST8SIA6	.	.	.	10p12.33	.	.	ST8SIA6-AS1	63705
chr10	17496816	17496816	G	A	upstream	ST8SIA6	dist=430	.	.	10p12.33	.	.	ST8SIA6	-488
chr10	17747904	17747904	C	CA	intronic	STAM	.	.	.	10p12.33	.	rs35030917	LOC105376438	-5674
chr10	18549036	18549036	C	A	intronic	CACNB2	.	.	.	10p12.33	.	.	ENSG00000235020	1087
chr10	18605397	18605398	CT	C	intronic	CACNB2	.	.	.	10p12.32	.	.	ENSG00000235020	-55275
chr10	18799242	18799242	G	GT	intronic	CACNB2	.	.	.	10p12.31	.	rs202153248	ENSG00000225527	23023
chr10	19377465	19377467	CTT	C	intronic	MALRD1	.	.	.	10p12.31	.	.	UBE2V2P1	-37082
chr10	19657826	19657826	G	T	intronic	MALRD1	.	.	.	10p12.31	.	.	ENSG00000227734	-77418
chr10	20205065	20205066	GT	G	intronic	PLXDC2	.	.	.	10p12.31	.	.	PLXDC2	-99898
chr10	20245006	20245006	T	TA	intronic	PLXDC2	.	.	.	10p12.31	.	.	ENSG00000238246	135707
chr10	20420094	20420094	A	AAT	intronic	PLXDC2	.	.	.	10p12.31	.	.	ENSG00000238246	-39382
chr10	21054479	21054479	T	A	intergenic	MIR4675;NEBL	dist=213504;dist=14424	.	.	10p12.31	.	rs199651213	MTND1P21	38743
chr10	21316230	21316230	T	A	intronic	NEBL	.	.	.	10p12.31	.	.	EIF4BP2	1698
chr10	21732945	21732945	A	T	intergenic	NEBL-AS1;CASC10	dist=269093;dist=50476	.	.	10p12.31	.	.	ENSG00000199222	37700
chr10	21920862	21920862	T	G	intronic	MLLT10	.	.	.	10p12.31	.	.	HNRNPRP1	-5558
chr10	22828843	22828843	A	G	intronic	PIP4K2A	.	.	.	10p12.2	.	rs201600931	TRP-GGG1-1	23736
chr10	22876169	22876169	G	GA	intronic	PIP4K2A	.	.	.	10p12.2	.	.	TRP-GGG1-1	-23591
chr10	23074913	23074914	CA	C	intergenic	PIP4K2A;ARMC3	dist=71410;dist=142039	.	.	10p12.2	.	rs60323965	PIP4K2A	-71411
chr10	23832607	23832607	T	A	intergenic	OTUD1;KIAA1217	dist=101297;dist=151068	.	.	10p12.2	.	rs1415417	OTUD1	-104410
chr10	24233231	24233231	G	A	intronic	KIAA1217	.	.	.	10p12.2	.	.	NUP35P1	213533
chr10	24245399	24245399	T	TA	intronic	KIAA1217	.	.	.	10p12.2	.	rs376910147	NUP35P1	201365
chr10	24368385	24368385	C	T	intronic	KIAA1217	.	.	.	10p12.2	.	.	NUP35P1	78379
chr10	24474892	24474892	T	TA	intronic	KIAA1217	.	.	.	10p12.2	.	rs34129161	NUP35P1	-28129
chr10	24691142	24691142	A	G	intronic	KIAA1217	.	.	.	10p12.1	.	.	MIR603	-126529
chr10	25127172	25127172	C	CT	intergenic	ARHGAP21;PRTFDC1	dist=114575;dist=10364	.	.	10p12.1	.	.	ENSG00000228667	29402
chr10	25739908	25739908	T	G	intronic	GPR158	.	.	.	10p12.1	.	rs201554206	RN7SKP220	-57136
chr10	26181083	26181083	A	C	intergenic	LINC00836;LOC101929073	dist=159219;dist=32224	.	.	10p12.1	.	.	LOC101929073	41556
chr10	26428811	26428812	TA	T	intronic	MYO3A	.	.	.	10p12.1	.	.	GAD2	76424
chr10	26556700	26556701	GA	G	intronic	GAD2	.	.	.	10p12.1	.	rs34282513	GAD2	-51465
chr10	27397368	27397368	T	TA	intergenic	ANKRD26;YME1L1	dist=7941;dist=1672	.	.	10p12.1	.	.	ANKRD26	-7942
chr10	27493546	27493546	T	C	intronic	ACBD5	.	.	.	10p12.1	.	.	RNU7-12P	27699
chr10	27857346	27857346	A	AT	intergenic	RAB18;MKX	dist=26180;dist=104457	.	.	10p12.1	.	.	RAB18	-64150
chr10	28122845	28122845	T	C	intronic	ARMC4	.	.	.	10p12.1	.	.	RN7SKP132	-49864
chr10	28498398	28498398	C	CA	intronic	MPP7	.	.	.	10p12.1	.	.	MPP7	125017
chr10	28579215	28579217	CTT	C	intronic	MPP7	.	.	.	10p12.1	.	.	MPP7	44198
chr10	28683022	28683022	G	T	intergenic	MPP7;LOC105376468	dist=91027;dist=38915	.	.	10p12.1	.	.	ENSG00000222666	14158
chr10	28788142	28788143	CT	C	intergenic	LOC105376468;WAC-AS1	dist=3400;dist=20703	.	.	10p12.1	.	.	LOC105376468	-3401
chr10	28855881	28855881	G	GT	intronic	WAC	.	.	.	10p12.1	.	rs35250089	WAC-AS1	-34210
chr10	29020192	29020194	CTG	C	intergenic	BAMBI;LINC01517	dist=48324;dist=12385	.	.	10p12.1	.	rs367943635	ENSG00000236716	12480
chr10	29068659	29068660	CT	C	ncRNA_intronic	LINC01517	.	.	.	10p12.1	.	.	PIRC48	-9548
chr10	29483291	29483291	C	CA	intergenic	C10orf126;LYZL1	dist=312465;dist=94699	.	.	10p12.1	.	rs200621285	LYZL1	94699
chr10	29720329	29720329	T	TA	ncRNA_intronic	SVIL-AS1	.	.	.	10p11.23	.	.	PTCHD3P1	-21999
chr10	29784004	29784004	G	A	intronic	SVIL	.	.	.	10p11.23	.	rs28427082	MIR604	50022
chr10	29838629	29838629	G	T	intronic	SVIL	.	.	.	10p11.23	.	rs12569924	MIR604	-4604
chr10	30436046	30436046	G	T	intergenic	JCAD;LOC101929279	dist=31623;dist=64735	.	.	10p11.23	.	.	JCAD	-31624
chr10	30565458	30565458	C	A	intergenic	LOC101929279;MTPAP	dist=43839;dist=33272	.	.	10p11.23	.	.	EEF1A1P39	25543
chr10	31067943	31067943	G	A	intergenic	LOC105376480;ZNF438	dist=55274;dist=65622	.	.	10p11.23	.	rs76811455	ENSG00000272914	54373
chr10	31549904	31549905	AT	A	ncRNA_intronic	LOC101929352	.	.	.	10p11.22	.	rs541015181	RNA5SP309	-1377
chr10	31788693	31788693	C	CA	intronic	ZEB1	.	.	.	10p11.22	.	.	LOC100505502	-100012
chr10	32341637	32341637	A	G	intronic	KIF5B	.	.	.	10p11.22	.	.	KIF5B	3734
chr10	32484696	32484696	C	CA	intergenic	KIF5B;EPC1	dist=139325;dist=71948	.	.	10p11.22	.	.	PPIAP31	-6952
chr10	32865473	32865473	G	A	intronic	CCDC7	.	.	.	10p11.22	.	.	C1DP1	-64727
chr10	33245341	33245341	A	C	intronic	ITGB1	.	.	.	10p11.22	.	rs1361751	ITGB1-DT	2432
chr10	33250598	33250598	C	A	intergenic	ITGB1;NRP1	dist=3305;dist=215821	.	.	10p11.22	.	.	ITGB1-DT	-2826
chr10	33433823	33433824	CA	C	intergenic	ITGB1;NRP1	dist=186530;dist=32595	.	.	10p11.22	.	.	ENSG00000238258	66381
chr10	33438484	33438484	T	C	intergenic	ITGB1;NRP1	dist=191191;dist=27935	.	.	10p11.22	.	.	ENSG00000238258	61721
chr10	33750329	33750329	G	GA	intergenic	NRP1;LINC00838	dist=126496;dist=298312	.	.	10p11.22	.	.	ENSG00000273012	-119747
chr10	33929685	33929686	GA	G	intergenic	NRP1;LINC00838	dist=305852;dist=118955	.	.	10p11.22	.	.	LOC105376490	-40718
chr10	34197633	34197633	C	CT	intergenic	LINC00838;PARD3	dist=136025;dist=200855	.	.	10p11.22	.	.	ENSG00000223470	533
chr10	34225970	34225970	C	CT	intergenic	LINC00838;PARD3	dist=164362;dist=172518	.	.	10p11.22	.	.	ENSG00000223470	-27805
chr10	34475080	34475080	T	C	intronic	PARD3	.	.	.	10p11.21	.	rs1660632	ENSG00000199200	15922
chr10	34634026	34634026	G	T	intronic	PARD3	.	.	.	10p11.21	.	.	ENSG00000199200	-143025
chr10	34702076	34702076	C	T	intronic	PARD3	.	.	.	10p11.21	.	rs11009779	ELOBP4	75730
chr10	34818669	34818669	C	CT	intronic	PARD3	.	.	.	10p11.21	.	rs34318724	ELOBP4	-40864
chr10	34947073	34947074	CA	C	intronic	PARD3	.	.	.	10p11.21	.	.	RPL37P18	5955
chr10	35405272	35405273	CA	C	intergenic	CUL2;CREM	dist=25702;dist=10496	.	.	10p11.21	.	.	CREM	10446
chr10	35454002	35454002	A	T	intronic	CREM	.	.	.	10p11.21	.	rs1213384	ATP6V1G1P4	-6769
chr10	35615567	35615567	G	A	intronic	CCNY	.	.	.	10p11.21	.	rs147123488	ENSG00000271335	9762
chr10	35637814	35637814	G	GT	intronic	CCNY	.	.	.	10p11.21	.	.	ENSG00000271335	-12486
chr10	36083239	36083239	G	GA	ncRNA_intronic	PCAT5	.	.	.	10p11.21	.	rs144028765	RPL7P37	-97038
chr10	36825684	36825684	T	C	intergenic	PCAT5;ANKRD30A	dist=735836;dist=589101	.	.	10p11.21	.	.	NAMPTP1	-12521
chr10	38393936	38393936	T	TTTC	intronic	ZNF37A	.	.	.	10p11.1	.	rs59550697	ZNF37A	-10673
chr10	38569702	38569702	G	C	intergenic	LOC100129055;HSD17B7P2	dist=66429;dist=75606	.	.	10p11.1	.	rs55897436	ENSG00000234941	-30172
chr10	42726550	42726550	C	A	intergenic	NONE;LOC441666	dist=NONE;dist=100764	.	.	10q11.21	.	.	ENSG00000271650	-21113
chr10	43071159	43071161	AAT	A	intergenic	ZNF37BP;ZNF33B	dist=22841;dist=13371	.	.	10q11.21	.	.	ENSG00000272319	4011
chr10	43343146	43343146	A	C	intergenic	BMS1;LOC101929445	dist=12761;dist=23823	.	.	10q11.21	.	.	LOC101929445	23823
chr10	43927794	43927795	AT	A	intergenic	SNORD3J;ZNF487	dist=14906;dist=4779	.	.	10q11.21	.	.	ZNF487	4487
chr10	44471053	44471053	C	T	ncRNA_intronic	LINC00841	.	.	.	10q11.21	.	.	ENSG00000227029	-63162
chr10	45003918	45003919	CT	C	intergenic	CXCL12;TMEM72-AS1	dist=123373;dist=302553	.	.	10q11.21	.	rs551855368	ENSG00000270767	-20026
chr10	47582175	47582176	AT	A	intergenic	FAM35DP;ANTXRLP1	dist=160937;dist=8085	.	.	10q11.22	.	.	AHCYP1	12203
chr10	47646338	47646338	C	A	intergenic	ANTXRLP1;ANTXRL	dist=5494;dist=11895	.	.	10q11.22	.	rs7918813	ANTXRLP1	-1546
chr10	48862227	48862227	G	GA	ncRNA_intronic	FRMPD2B	.	.	.	10q11.22	.	.	LOC100420617	6277
chr10	49227433	49227433	T	C	ncRNA_intronic	AGAP12P	.	.	.	10q11.22	.	.	AGAP12P	12310
chr10	49271042	49271042	T	TA	intergenic	AGAP12P;FRMPD2	dist=31384;dist=93560	.	.	10q11.22	.	.	BMS1P7	-2983
chr10	49389901	49389901	C	CAT	intronic	FRMPD2	.	.	.	10q11.22	.	.	PTPN20CP	-41437
chr10	50703431	50703431	C	A	intronic	ERCC6	.	.	.	10q11.23	.	.	PGBD3	43655
chr10	52159788	52159789	CA	C	intronic	SGMS1	.	.	.	10q11.23	.	rs55712391	ENSG00000225303	72785
chr10	52568772	52568773	TA	T	intronic	A1CF	.	.	.	10q11.23	.	rs202004430	ENSG00000229711	15512
chr10	53611973	53611973	G	GTA	intronic	PRKG1	.	.	.	10q21.1	.	.	CSTF2T	-152619
chr10	53937728	53937729	CT	C	intronic	PRKG1	.	.	.	10q21.1	.	.	PRKG1-AS1	136159
chr10	54296384	54296384	T	TA	intergenic	LINC01468;MBL2	dist=66091;dist=228756	.	.	10q21.1	.	rs567029457	LINC01468	-66092
chr10	54634079	54634079	G	A	intergenic	MBL2;PCDH15	dist=102619;dist=928454	.	.	10q21.1	.	rs61846796	ENSG00000201196	-21713
chr10	54701290	54701290	C	CT	intergenic	MBL2;PCDH15	dist=169830;dist=861243	.	.	10q21.1	.	.	LOC105378309	34285
chr10	54845476	54845476	A	T	intergenic	MBL2;PCDH15	dist=314016;dist=717057	.	.	10q21.1	.	rs112408101	SNRPEP8	-47432
chr10	54853539	54853539	G	A	intergenic	MBL2;PCDH15	dist=322079;dist=708994	.	.	10q21.1	.	rs551833150	SNRPEP8	-55495
chr10	55454991	55454991	T	C	intergenic	MBL2;PCDH15	dist=923531;dist=107542	.	.	10q21.1	.	.	ENSG00000233805	71169
chr10	55484156	55484157	TA	T	intergenic	MBL2;PCDH15	dist=952696;dist=78376	.	.	10q21.1	.	.	ENSG00000233805	42003
chr10	55880216	55880216	A	G	intronic	PCDH15	.	.	.	10q21.1	.	.	ENSG00000233805	-354057
chr10	55934462	55934462	C	T	intronic	PCDH15	.	.	.	10q21.1	.	.	LOC105378311	311528
chr10	56083412	56083412	G	T	intronic	PCDH15	.	.	.	10q21.1	.	.	LOC105378311	162578
chr10	56952481	56952483	ATC	A	intergenic	PCDH15;MTRNR2L5	dist=391430;dist=406267	.	.	10q21.1	.	rs142101115	ENSG00000223800	275604
chr10	57145453	57145453	C	CTA	intergenic	PCDH15;MTRNR2L5	dist=584402;dist=213297	.	.	10q21.1	.	rs57143868	ENSG00000223800	82634
chr10	57720287	57720287	T	A	intergenic	MTRNR2L5;ZWINT	dist=359800;dist=396912	.	.	10q21.1	.	.	LOC100419872	-214220
chr10	58789051	58789051	T	A	intergenic	ZWINT;MIR3924	dist=668017;dist=275188	.	.	10q21.1	.	rs187817132	MIR3924	275268
chr10	58789051	58789053	TCA	T	intergenic	ZWINT;MIR3924	dist=668017;dist=275186	.	.	10q21.1	.	rs373113890	MIR3924	275266
chr10	59501715	59501715	A	AAAT	intergenic	MIR3924;IPMK	dist=437396;dist=449563	.	.	10q21.1	.	.	ENSG00000223841	213340
chr10	60171702	60171702	G	GT	intergenic	TFAM;BICC1	dist=12712;dist=101202	.	.	10q21.1	.	.	TFAM	-26921
chr10	60265194	60265196	CTG	C	intergenic	TFAM;BICC1	dist=106204;dist=7708	.	.	10q21.1	.	rs376202954	BICC1	7704
chr10	60343837	60343837	C	T	intronic	BICC1	.	.	.	10q21.1	.	rs199713595	BICC1	-70938
chr10	60551498	60551499	TA	T	intronic	BICC1	.	.	.	10q21.1	.	.	FAM133CP	-76724
chr10	61276149	61276150	AT	A	intergenic	FAM13C;SLC16A9	dist=153210;dist=134372	.	.	10q21.2	.	rs375195813	MRPL50P4	35486
chr10	61549205	61549205	G	GA	UTR3	CCDC6	NM_005436:c.*3470C>TC	.	.	10q21.2	.	rs202199098	MRLN	-36003
chr10	61893553	61893553	T	C	intronic	ANK3	.	.	.	10q21.2	.	.	ENSG00000202190	-52055
chr10	61925864	61925864	G	GT	intronic	ANK3	.	.	.	10q21.2	.	.	ENSG00000202190	-84366
chr10	61977860	61977860	T	C	intronic	ANK3	.	.	.	10q21.2	.	.	ENSG00000202190	-136362
chr10	62127988	62127990	TAC	T	intronic	ANK3	.	.	.	10q21.2	.	.	ENSG00000202190	-286490
chr10	62382009	62382009	C	CT	intronic	ANK3	.	.	.	10q21.2	.	rs34337038	ARL4AP1	61980
chr10	62809847	62809847	T	TA	intergenic	LINC00845;TMEM26	dist=23672;dist=356553	.	.	10q21.2	.	rs573314828	LINC00845	-33815
chr10	62958841	62958841	A	AT	intergenic	LINC00845;TMEM26	dist=172666;dist=207559	.	.	10q21.2	.	.	LINC00845	-182809
chr10	63333555	63333556	TA	T	intergenic	TMEM26-AS1;C10orf107	dist=80366;dist=89163	.	.	10q21.2	.	rs370681183	CABCOCO1	89163
chr10	64414274	64414275	AT	A	intronic	ZNF365	.	.	.	10q21.2	.	rs552150207	ALDH7A1P4	86879
chr10	64839903	64839905	CCA	C	intergenic	EGR2;NRBF2	dist=260976;dist=53102	.	.	10q21.3	.	rs139851097	LOC105378328	45392
chr10	64858455	64858455	T	A	intergenic	EGR2;NRBF2	dist=279528;dist=34552	.	.	10q21.3	.	.	LOC105378328	26842
chr10	64936361	64936361	G	A	intronic	JMJD1C	.	.	.	10q21.3	.	rs10995455	NRBF2	-43355
chr10	65165762	65165762	T	C	intronic	JMJD1C	.	.	.	10q21.3	.	rs34028683	PRELID1P3	21295
chr10	65547470	65547470	A	AT	intergenic	REEP3;ANXA2P3	dist=162587;dist=1037815	.	.	10q21.3	.	.	RPL7AP50	115555
chr10	66257184	66257186	TTA	T	intergenic	REEP3;ANXA2P3	dist=872301;dist=328099	.	.	10q21.3	.	rs144161702	RPL17P35	123493
chr10	66615722	66615723	AT	A	intergenic	ANXA2P3;LOC101928887	dist=29088;dist=45171	.	.	10q21.3	.	.	ANXA2P3	-30438
chr10	66889479	66889479	T	A	intergenic	LOC101928887;LINC01515	dist=205203;dist=441704	.	.	10q21.3	.	.	MYL6P3	40177
chr10	66963545	66963547	CAT	C	intergenic	LOC101928887;LINC01515	dist=279269;dist=367636	.	.	10q21.3	.	.	MYL6P3	-33890
chr10	67117756	67117756	C	CT	intergenic	LOC101928887;LINC01515	dist=433480;dist=213427	.	.	10q21.3	.	.	ENSG00000235356	-44214
chr10	67334061	67334061	C	CT	ncRNA_intronic	LINC01515	.	.	.	10q21.3	.	rs569978437	LINC01515	-3966
chr10	67450950	67450952	CTA	C	ncRNA_intronic	LINC01515	.	.	.	10q21.3	.	rs72518186	LINC01515	-120855
chr10	67782392	67782392	T	C	intronic	CTNNA3	.	.	.	10q21.3	.	.	LOC105378340	56609
chr10	68016479	68016479	C	CA	intronic	CTNNA3	.	.	.	10q21.3	.	rs34013367	LOC105378340	-177479
chr10	68127653	68127653	T	A	intronic	CTNNA3	.	.	.	10q21.3	.	.	LOC105378340	-288653
chr10	68296809	68296810	GA	G	intronic	CTNNA3	.	.	.	10q21.3	.	rs11315798	LRRTM3	388954
chr10	68381349	68381349	C	CA	intronic	CTNNA3	.	.	.	10q21.3	.	rs111590769	LRRTM3	304415
chr10	69276397	69276397	T	G	intronic	CTNNA3	.	.	.	10q21.3	.	rs4116035	CTNNA3	179552
chr10	69363362	69363363	TA	T	intronic	CTNNA3	.	.	.	10q21.3	.	rs398075269	CTNNA3	92586
chr10	69397121	69397121	G	A	intronic	CTNNA3	.	.	.	10q21.3	.	rs78323036	CTNNA3	58828
chr10	69459700	69459700	G	T	intergenic	CTNNA3;DNAJC12	dist=3751;dist=96727	.	.	10q21.3	.	.	CTNNA3	-3752
chr10	69989144	69989144	A	T	intergenic	MYPN;ATOH7	dist=17371;dist=1208	.	.	10q21.3	.	.	ATOH7	2727
chr10	70055967	70055968	TA	T	intronic	PBLD	.	.	.	10q21.3	.	.	HNRNPH3	34963
chr10	70194027	70194028	CA	C	intronic	DNA2	.	.	.	10q21.3	.	.	RPL26P29	-9711
chr10	70504605	70504605	C	T	intronic	CCAR1	.	.	.	10q21.3	.	rs201833409	ENSG00000195401	-9026
chr10	70886849	70886852	ATTT	A	intronic	VPS26A	.	.	.	10q22.1	.	.	VPS26A	-3582
chr10	72527386	72527386	G	A	intergenic	ADAMTS14;TBATA	dist=5191;dist=3608	.	.	10q22.1	.	.	TBATA	17771
chr10	73418050	73418052	GGA	G	intronic	CDH23	.	.	.	10q22.1	.	rs138447278	C10orf105	79529
chr10	73664554	73664555	CA	C	intergenic	PSAP;CHST3	dist=53422;dist=59565	.	.	10q22.1	.	.	ENSG00000230526	-26441
chr10	74472312	74472312	A	G	intronic	MCU	.	.	.	10q22.1	.	.	MIR4676	8475
chr10	74479710	74479710	G	T	intronic	MCU	.	.	.	10q22.1	.	.	MIR4676	1077
chr10	74525567	74525567	G	A	intronic	MCU	.	.	.	10q22.1	.	.	ENSG00000272627	751
chr10	74706680	74706681	CT	C	intronic	PLA2G12B	.	.	.	10q22.1	.	.	PLA2G12B	7855
chr10	74837826	74837826	C	CA	intronic	P4HA1	.	.	.	10q22.1	.	.	ENSG00000201047	4527
chr10	74885409	74885409	T	TTA	intronic	NUDT13	.	.	.	10q22.1	.	rs147542387	ENSG00000272599	-247
chr10	74890247	74890247	C	T	intronic	NUDT13	.	.	.	10q22.1	.	rs7099250	SNORA11F	-4283
chr10	74930733	74930733	A	AT	intronic	FAM149B1	.	.	.	10q22.2	.	.	ECD	-1921
chr10	75115965	75115966	CT	C	intronic	CFAP70	.	.	.	10q22.2	.	.	CFAP70	2651
chr10	75675843	75675843	C	CA	intronic	C10orf55;PLAU	.	.	.	10q22.2	.	.	C10orf55	6692
chr10	75825441	75825442	CA	C	intronic	VCL	.	.	.	10q22.2	.	.	ENSG00000225761	-60547
chr10	76132881	76132881	G	GA	intronic	ADK	.	.	.	10q22.2	.	.	RPSAP6	-1669
chr10	76484180	76484181	CA	C	intergenic	ADK;KAT6B	dist=15119;dist=101990	.	.	10q22.2	.	.	FAM32CP	20379
chr10	76759927	76759927	C	CT	intronic	KAT6B	.	.	.	10q22.2	.	.	ENSG00000227186	24082
chr10	76898716	76898716	C	T	intronic	SAMD8	.	.	.	10q22.2	.	.	RPS26P42	-13742
chr10	77122839	77122841	TAC	T	intergenic	ZNF503-AS1;ZNF503	dist=1403;dist=34747	.	.	10q22.2	.	rs112856180	SPA17P1	19827
chr10	77228374	77228374	G	T	intronic	LRMDA	.	.	.	10q22.2	.	.	ENSG00000236842	-37029
chr10	77312197	77312197	C	T	intronic	LRMDA	.	.	.	10q22.2	.	.	MIR606	19
chr10	77948693	77948695	TAC	T	intronic	LRMDA	.	.	.	10q22.3	.	rs61303552	RN7SL518P	53376
chr10	79052187	79052187	C	G	intronic	KCNMA1	.	.	.	10q22.3	.	.	ENSG00000224500	21512
chr10	79904306	79904306	T	C	intergenic	RPS24;LINC00856	dist=87735;dist=104076	.	.	10q22.3	.	.	GNAI2P2	-73525
chr10	80459776	80459776	T	C	intergenic	LINC00595;ZMIZ1-AS1	dist=419806;dist=243307	.	.	10q22.3	.	rs146318709	ENSG00000228683	-2998
chr10	80793378	80793378	G	T	ncRNA_intronic	ZMIZ1-AS1	.	.	.	10q22.3	.	rs78681259	ENSG00000229569	-29819
chr10	80935361	80935361	G	A	intronic	ZMIZ1	.	.	.	10q22.3	.	.	ZMIZ1	-106570
chr10	81121677	81121677	G	A	intergenic	PPIF;ZCCHC24	dist=6588;dist=20406	.	.	10q22.3	.	rs200856020	PPIF	-14458
chr10	81287325	81287325	G	A	intergenic	EIF5AL1;SFTPA2	dist=11133;dist=28283	.	.	10q22.3	.	rs59253742	ENSG00000271985	-939
chr10	81287332	81287332	T	G	intergenic	EIF5AL1;SFTPA2	dist=11140;dist=28276	.	.	10q22.3	.	rs143315666	ENSG00000271985	-946
chr10	82198719	82198719	C	A	intergenic	FAM213A;TSPAN14	dist=5966;dist=15302	.	.	10q23.1	.	.	TSPAN14	15203
chr10	82416982	82416982	A	G	intergenic	SH2D4B;NRG3	dist=10666;dist=1218088	.	.	10q23.1	.	.	LOC105378386	-7430
chr10	82521786	82521787	AT	A	intergenic	SH2D4B;NRG3	dist=115470;dist=1113283	.	.	10q23.1	.	.	ENSG00000233703	-10800
chr10	82955957	82955957	C	CT	intergenic	SH2D4B;NRG3	dist=549641;dist=679113	.	.	10q23.1	.	.	RPA2P2	-58867
chr10	83894877	83894877	C	CA	intronic	NRG3	.	.	.	10q23.1	.	.	ENSG00000229458	94058
chr10	84038711	84038711	T	C	intronic	NRG3	.	.	.	10q23.1	.	.	NRG3-AS1	-46036
chr10	84170206	84170208	CAT	C	intronic	NRG3	.	.	.	10q23.1	.	rs10586752	NRG3-AS1	-177531
chr10	85026069	85026069	G	A	intergenic	NRG3;LOC105378397	dist=279134;dist=406093	.	.	10q23.1	.	rs60529778	MARK2P15	48162
chr10	85132484	85132484	C	T	intergenic	NRG3;LOC105378397	dist=385549;dist=299678	.	.	10q23.1	.	rs4418744	MARK2P15	-58254
chr10	85402757	85402757	T	C	intergenic	NRG3;LOC105378397	dist=655822;dist=29405	.	.	10q23.1	.	.	LOC105378397	32438
chr10	85882725	85882726	CA	C	intergenic	LOC105378397;GHITM	dist=445880;dist=16459	.	.	10q23.1	.	rs34321327	GHITM	16459
chr10	86999793	86999793	G	A	intergenic	LINC01519;LOC101929646	dist=41099;dist=191906	.	.	10q23.1	.	.	LINC01519	-42080
chr10	87800917	87800917	G	T	intronic	GRID1	.	.	.	10q23.1	.	.	RNA5SP322	11288
chr10	88173769	88173770	CA	C	intergenic	GRID1;WAPL	dist=47519;dist=21243	.	.	10q23.2	.	.	GRID1	-47520
chr10	88200211	88200211	A	AT	intronic	WAPL	.	.	.	10q23.2	.	rs11411843	GRID1	-73962
chr10	88635475	88635476	TA	T	intronic	BMPR1A	.	.	.	10q23.2	.	.	RNU1-19P	13850
chr10	88825056	88825056	A	T	intronic	GLUD1	.	.	.	10q23.2	.	.	SHLD2	28862
chr10	89488993	89488993	C	T	intronic	PAPSS2	.	.	.	10q23.2	.	rs12256533	ENSG00000196566	-69234
chr10	89520830	89520830	T	TA	intronic	ATAD1	.	.	.	10q23.31	.	.	CFL1P1	56855
chr10	90218863	90218863	T	G	intronic	RNLS	.	.	.	10q23.31	.	.	RNLS	125424
chr10	91050977	91050977	A	C	intergenic	LIPA;IFIT2	dist=39181;dist=10729	.	.	10q23.31	.	.	ENSG00000232110	-7456
chr10	91415464	91415464	G	T	intergenic	PANK1;FLJ37201	dist=10135;dist=35593	.	.	10q23.31	.	.	ENSG00000225836	-4886
chr10	91456478	91456478	T	A	ncRNA_intronic	FLJ37201	.	.	.	10q23.31	.	.	FLJ37201	1207
chr10	91662343	91662343	T	C	intergenic	LINC00865;LINC01375	dist=61725;dist=12903	.	.	10q23.31	.	rs145531627	LINC01375	54787
chr10	92299332	92299332	A	G	ncRNA_intronic	LOC101926942	.	.	.	10q23.31	.	.	LOC101926942	1230
chr10	92790577	92790577	G	A	intergenic	XLOC_008559;LOC105378430	dist=38688;dist=2346	.	.	10q23.31	.	rs113322772	LINC00502	16346
chr10	93428224	93428224	G	A	intergenic	PPP1R3C;TNKS2-AS1	dist=35366;dist=114372	.	.	10q23.32	.	.	GAPDHP28	-616
chr10	93960467	93960468	TA	T	intronic	CPEB3	.	.	.	10q23.32	.	.	ENSG00000221042	3595
chr10	94425658	94425659	TA	T	intergenic	KIF11;HHEX	dist=10506;dist=24022	.	.	10q23.33	.	.	EIF2S2P3	3945
chr10	94548615	94548615	G	GA	intergenic	HHEX;EXOC6	dist=93207;dist=37973	.	.	10q23.33	.	.	EXOC6	42320
chr10	94715145	94715145	G	A	intronic	EXOC6	.	.	.	10q23.33	.	rs12414654	ENSG00000225118	-77100
chr10	94715145	94715147	GTA	G	intronic	EXOC6	.	.	.	10q23.33	.	rs373087619	ENSG00000225118	-77100
chr10	94758980	94758980	G	GT	intronic	EXOC6	.	.	.	10q23.33	.	rs35698961	ENSG00000226425	61203
chr10	95871578	95871578	T	C	intronic	PLCE1	.	.	.	10q23.33	.	.	ENSG00000231575	-2706
chr10	96370191	96370192	TA	T	intergenic	HELLS;CYP2C18	dist=8335;dist=73059	.	.	10q23.33	.	.	ENSG00000244332	-32996
chr10	96599985	96599986	CT	C	intronic	CYP2C19	.	.	.	10q23.33	.	rs113238504	CYP2C58P	32900
chr10	97422872	97422872	T	C	downstream	TCTN3	dist=281	.	.	10q24.1	.	rs113161171	ALDH18A1	-6306
chr10	97472793	97472793	A	T	intronic	ENTPD1	.	.	.	10q24.1	.	.	ENTPD1	-1258
chr10	97507632	97507633	AT	A	intronic	ENTPD1	.	.	.	10q24.1	.	rs111914871	ENTPD1	-36097
chr10	98489937	98489937	C	CT	intergenic	PIK3AP1;MIR607	dist=9658;dist=98489	.	.	10q24.1	.	.	PIK3AP1	-9659
chr10	98701305	98701305	C	G	intronic	LCOR	.	.	.	10q24.1	.	rs28514404	HMGN2P35	-25647
chr10	98701317	98701317	C	T	intronic	LCOR	.	.	.	10q24.1	.	rs28591207	HMGN2P35	-25659
chr10	98723998	98723999	CT	C	UTR3	LCOR	NM_001170766:c.*5823_*5824delinsC;NM_001170765:c.*8319_*8320delinsC;NM_032440:c.*8319_*8320delinsC	.	.	10q24.1	.	rs11339162	HMGN2P35	-48340
chr10	98922487	98922487	A	C	ncRNA_intronic	ARHGAP19-SLIT1	.	.	.	10q24.1	.	.	SLIT1	23196
chr10	100433460	100433460	A	AT	intronic	HPSE2	.	.	.	10q24.2	.	rs202137575	HPS1	-226757
chr10	101259043	101259043	C	CT	intergenic	GOT1;LINC01475	dist=68513;dist=27064	.	.	10q24.2	.	.	ENSG00000228778	27795
chr10	101299051	101299051	C	A	intergenic	NKX2-3;SLC25A28	dist=2771;dist=71224	.	.	10q24.2	.	rs550430500	NKX2-3	-6362
chr10	101662376	101662376	T	A	intronic	DNMBP	.	.	.	10q24.2	.	.	DNMBP-AS1	24391
chr10	101674887	101674887	C	T	intronic	DNMBP	.	.	.	10q24.2	.	.	DNMBP-AS1	11880
chr10	102128801	102128802	AT	A	intergenic	SCD;OLMALINC	dist=4213;dist=4531	.	.	10q24.31	.	.	OLMALINC	4531
chr10	102465895	102465895	T	TA	intergenic	HIF1AN;PAX2	dist=152214;dist=29571	.	.	10q24.31	.	.	PAX2	29465
chr10	102493111	102493111	C	T	intergenic	HIF1AN;PAX2	dist=179430;dist=2355	.	.	10q24.31	.	.	PAX2	2249
chr10	102635090	102635090	A	G	intergenic	PAX2;SLF2	dist=45392;dist=37236	.	.	10q24.31	.	.	ENSG00000222072	31947
chr10	102712000	102712000	C	CA	intronic	SLF2	.	.	.	10q24.31	.	.	ENSG00000273476	15445
chr10	102908307	102908308	CA	C	intergenic	TLX1NB;LINC01514	dist=7284;dist=27771	.	.	10q24.31	.	.	TLX1NB	-17405
chr10	103598177	103598177	A	C	intronic	KCNIP2	.	.	.	10q24.32	.	.	KCNIP2	5500
chr10	103863086	103863089	TTTG	T	intergenic	HPS6;LDB1	dist=35291;dist=3160	.	.	10q24.32	.	rs141197540	ENSG00000229629	-13362
chr10	103965570	103965570	A	C	intergenic	NOLC1;ELOVL3	dist=41942;dist=20465	.	.	10q24.32	.	.	ELOVL3	20515
chr10	104312199	104312201	TAC	T	intronic	SUFU	.	.	.	10q24.32	.	rs368102340	RPL23AP58	20781
chr10	104472810	104472810	A	AT	intronic	ARL3	.	.	.	10q24.32	.	rs377709954	ARL3	1380
chr10	104609807	104609807	C	CT	intergenic	CYP17A1;BORCS7-ASMT	dist=12517;dist=4160	.	.	10q24.32	.	.	BORCS7	4160
chr10	105051033	105051034	CT	C	downstream	INA	dist=925	.	.	10q24.33	.	rs550473430	INA	-14114
chr10	105138961	105138961	C	T	intronic	TAF5	.	.	.	10q24.33	.	rs11191672	TAF5	-11238
chr10	105383272	105383272	T	G	intronic	SH3PXD2A	.	.	.	10q24.33	.	.	ENSG00000273108	-14897
chr10	106359932	106359932	C	T	intergenic	LOC101927523;SORCS3	dist=119899;dist=40927	.	.	10q25.1	.	.	LOC105378464	15928
chr10	106417957	106417957	T	G	intronic	SORCS3	.	.	.	10q25.1	.	rs4532962	SORCS3-AS1	8016
chr10	106469652	106469653	TG	T	intronic	SORCS3	.	.	.	10q25.1	.	.	SORCS3-AS1	-43680
chr10	107927742	107927742	A	C	ncRNA_intronic	LOC105378470	.	.	.	10q25.1	.	.	LOC105378470	-27721
chr10	107981823	107981823	G	A	intergenic	LOC105378470;SORCS1	dist=33343;dist=351598	.	.	10q25.1	.	rs76808744	LOC105378470	-81802
chr10	108409764	108409764	A	T	intronic	SORCS1	.	.	.	10q25.1	.	rs1407283	RPL23AP59	-99901
chr10	110220397	110220397	T	A	intergenic	LINC01435;XPNPEP1	dist=391346;dist=1404127	.	.	10q25.1	.	.	ENSG00000203434	101176
chr10	110372310	110372310	C	CA	intergenic	LINC01435;XPNPEP1	dist=543259;dist=1252214	.	.	10q25.1	.	rs112882002	ENSG00000203434	-50738
chr10	110808779	110808779	C	T	intergenic	LINC01435;XPNPEP1	dist=979728;dist=815745	.	.	10q25.1	.	.	RN7SKP278	-107712
chr10	111295255	111295256	CA	C	intergenic	LINC01435;XPNPEP1	dist=1466204;dist=329268	.	.	10q25.1	.	.	BTF3P15	-843
chr10	111322321	111322322	AT	A	intergenic	LINC01435;XPNPEP1	dist=1493270;dist=302202	.	.	10q25.1	.	rs199653795	BTF3P15	-27909
chr10	111464428	111464428	G	A	intergenic	LINC01435;XPNPEP1	dist=1635377;dist=160096	.	.	10q25.1	.	rs75935624	ENSG00000270333	-42857
chr10	111503309	111503309	C	T	intergenic	LINC01435;XPNPEP1	dist=1674258;dist=121215	.	.	10q25.1	.	.	RPL21P91	64060
chr10	111707930	111707930	C	CA	ncRNA_intronic	ADD3-AS1	.	.	.	10q25.1	.	rs551856831	XPNPEP1	-24620
chr10	111918711	111918711	T	TA	intergenic	ADD3;MXI1	dist=23388;dist=48652	.	.	10q25.2	.	.	SNRPGP12	-19528
chr10	112043022	112043023	CT	C	intronic	MXI1	.	.	.	10q25.2	.	.	SMNDC1	21686
chr10	112211355	112211355	T	A	intergenic	SMNDC1;DUSP5	dist=146648;dist=46270	.	.	10q25.2	.	rs7073736	HMGB3P5	-969
chr10	112713488	112713490	GTA	G	intronic	SHOC2	.	.	.	10q25.2	.	rs143976923	RPL13AP6	-16476
chr10	112773352	112773352	C	T	UTR3	SHOC2	NM_001324336:c.*1776C>T;NM_001269039:c.*1776C>T;NM_001324337:c.*1776C>T;NM_007373:c.*1776C>T	.	.	10q25.2	.	.	MIR548E	-24669
chr10	112998121	112998121	A	G	intergenic	ADRA2A;GPAM	dist=157459;dist=911501	.	.	10q25.2	.	.	BTBD7P2	84415
chr10	113003289	113003289	G	GA	intergenic	ADRA2A;GPAM	dist=162627;dist=906333	.	.	10q25.2	.	.	BTBD7P2	79247
chr10	113960002	113960002	T	G	intergenic	GPAM;TECTB	dist=16465;dist=83412	.	.	10q25.2	.	rs7085047	GPAM	15133
chr10	114106115	114106115	A	G	ncRNA_intronic	GUCY2GP	.	.	.	10q25.2	.	.	GUCY2GP	10238
chr10	114381768	114381770	CAG	C	intronic	VTI1A	.	.	.	10q25.2	.	rs371587005	MIR4295	12159
chr10	114457158	114457158	C	CTTTTCT	intronic	VTI1A	.	.	.	10q25.2	.	rs56785135	ENSG00000233340	-19581
chr10	114742894	114742894	G	GT	intronic	TCF7L2	.	.	.	10q25.2	.	.	RPS15AP30	4341
chr10	115233063	115233064	TA	T	intergenic	TCF7L2;HABP2	dist=305627;dist=77526	.	.	10q25.3	.	rs35350333	PPIAP39	9311
chr10	115272189	115272189	T	G	intergenic	TCF7L2;HABP2	dist=344753;dist=38401	.	.	10q25.3	.	.	PPIAP39	-29815
chr10	116525132	116525132	T	A	ncRNA_intronic	LOC101927692	.	.	.	10q25.3	.	rs67434151	LOC101927692	-586
chr10	116562540	116562540	A	T	intergenic	LOC101927692;FAM160B1	dist=22878;dist=18963	.	.	10q25.3	.	rs808277	TAF9BP2	6592
chr10	116983643	116983647	ATGTG	A	intronic	ATRNL1	.	.	.	10q25.3	.	rs377736216	ATRNL1	-130520
chr10	117519189	117519190	CT	C	intronic	ATRNL1	.	.	.	10q25.3	.	.	NTAN1P1	60835
chr10	118215087	118215087	A	G	intronic	PNLIPRP3	.	.	.	10q25.3	.	.	HMGB3P8	-15509
chr10	118515120	118515120	C	CA	intronic	HSPA12A	.	.	.	10q25.3	.	.	RPL5P27	-5746
chr10	118531807	118531807	G	T	intronic	HSPA12A	.	.	.	10q25.3	.	.	RPL5P27	-22433
chr10	118883418	118883418	C	CA	intronic	SHTN1	.	.	.	10q25.3	.	rs368750401	SHTN1	2679
chr10	119089570	119089570	G	GT	intronic	PDZD8	.	.	.	10q25.3	.	.	PDZD8	45408
chr10	120245532	120245534	TCA	T	intergenic	LINC00867;PRLHR	dist=126817;dist=107382	.	.	10q26.11	.	rs10580095	SLC25A18P1	86849
chr10	122048328	122048328	A	AT	intergenic	MIR4682;PLPP4	dist=330224;dist=168138	.	.	10q26.12	.	rs570144220	RPL21P16	66410
chr10	122234744	122234745	CT	C	intronic	PLPP4	.	.	.	10q26.12	.	rs568492998	PLPP4	-18279
chr10	122678474	122678475	CA	C	intergenic	WDR11;FGFR2	dist=9436;dist=559369	.	.	10q26.12	.	.	ENSG00000271670	-38296
chr10	122703714	122703715	CA	C	intergenic	WDR11;FGFR2	dist=34676;dist=534129	.	.	10q26.12	.	rs71841165	LOC105378519	36498
chr10	123384059	123384059	C	CA	intergenic	FGFR2;ATE1	dist=26087;dist=115877	.	.	10q26.13	.	.	ENSG00000223432	-8707
chr10	123471616	123471616	C	A	intergenic	FGFR2;ATE1	dist=113644;dist=28320	.	.	10q26.13	.	.	RPS15AP5	1475
chr10	123543401	123543401	T	A	intronic	ATE1	.	.	.	10q26.13	.	.	ENSG00000224250	-47584
chr10	123603254	123603254	G	A	intronic	ATE1	.	.	.	10q26.13	.	.	ENSG00000201884	2861
chr10	123681007	123681007	A	C	intronic	ATE1	.	.	.	10q26.13	.	.	ATE1-AS1	6820
chr10	123704406	123704407	TG	T	ncRNA_intronic	ATE1-AS1	.	.	.	10q26.13	.	.	ATE1	-16091
chr10	124060471	124060471	C	A	intronic	BTBD16	.	.	.	10q26.13	.	.	BTBD16	-29651
chr10	124085195	124085196	AT	A	intronic	BTBD16	.	.	.	10q26.13	.	.	PLEKHA1	48898
chr10	124533410	124533410	G	A	ncRNA_intronic	DMBT1P1	.	.	.	10q26.13	.	.	DMBT1P1	-17201
chr10	125601681	125601681	G	A	intronic	CPXM2	.	.	.	10q26.13	.	rs7923509	LOC105378533	-65496
chr10	126217600	126217600	T	C	intronic	LHPP	.	.	.	10q26.13	.	.	RPS10P18	-38454
chr10	126843972	126843973	CT	C	intronic	CTBP2	.	.	.	10q26.13	.	rs545975275	CTBP2	5766
chr10	126906294	126906294	C	CT	intergenic	CTBP2;TEX36-AS1	dist=56664;dist=356646	.	.	10q26.13	.	.	MRPS21P6	-51102
chr10	127032863	127032863	T	A	intergenic	CTBP2;TEX36-AS1	dist=183233;dist=230077	.	.	10q26.13	.	rs540003809	RPS27P18	129641
chr10	127044682	127044684	GGA	G	intergenic	CTBP2;TEX36-AS1	dist=195052;dist=218256	.	.	10q26.13	.	rs140693525	RPS27P18	117820
chr10	127050080	127050081	CT	C	intergenic	CTBP2;TEX36-AS1	dist=200450;dist=212859	.	.	10q26.13	.	.	RPS27P18	112423
chr10	127376994	127376994	T	G	ncRNA_intronic	LOC283038	.	.	.	10q26.13	.	.	LOC283038	-5197
chr10	127580184	127580184	T	A	intergenic	DHX32;FANK1	dist=10300;dist=4920	.	.	10q26.2	.	rs4125748	DHX32	4821
chr10	127623537	127623537	T	C	intronic	FANK1	.	.	.	10q26.2	.	.	GNG10P1	25501
chr10	127732847	127732848	TA	T	intronic	ADAM12	.	.	.	10q26.2	.	.	FANK1-AS1	-71153
chr10	127742211	127742212	TA	T	intronic	ADAM12	.	.	.	10q26.2	.	.	FANK1-AS1	-80517
chr10	128238530	128238530	T	C	intronic	C10orf90	.	.	.	10q26.2	.	rs113785108	C10orf90	120549
chr10	128286967	128286968	CT	C	intronic	C10orf90	.	.	.	10q26.2	.	.	C10orf90	72111
chr10	128539887	128539887	G	A	intergenic	C10orf90;DOCK1	dist=180808;dist=54091	.	.	10q26.2	.	rs6597821	DOCK1	54091
chr10	129640725	129640725	G	T	intergenic	FOXI2;CLRN3	dist=101275;dist=35380	.	.	10q26.2	.	.	BUB1P1	25420
chr10	130872900	130872900	A	AT	intergenic	LINC01163;MGMT	dist=756910;dist=392548	.	.	10q26.3	.	rs35207140	ENSG00000232985	-114575
chr10	131105408	131105409	CA	C	intergenic	LINC01163;MGMT	dist=989418;dist=160039	.	.	10q26.3	.	rs112838101	ENSG00000225424	-28894
chr10	131444997	131444997	T	C	intronic	MGMT	.	.	.	10q26.3	.	.	ENSG00000237224	54824
chr10	131625335	131625336	CA	C	intergenic	MGMT;EBF3	dist=59451;dist=8160	.	.	10q26.3	.	.	MIR4297	16302
chr10	132219092	132219094	CAG	C	intergenic	GLRX3;MIR378C	dist=240446;dist=541757	.	.	10q26.3	.	.	ENSG00000236303	18237
chr10	132371043	132371043	G	C	intergenic	GLRX3;MIR378C	dist=392397;dist=389808	.	.	10q26.3	.	rs112497918	ENSG00000222997	-67674
chr10	133884664	133884664	A	AGTGT	intronic	JAKMIP3	.	.	.	10q26.3	.	rs3068079	JAKMIP3	33511
chr10	133994138	133994138	C	T	intronic	JAKMIP3	.	.	.	10q26.3	.	rs199754434	LOC105378567	5328
chr10	134877583	134877583	A	G	intergenic	LINC01168;ADGRA1-AS1	dist=87582;dist=21170	.	.	10q26.3	.	rs370652663	ADGRA1	6850
chr10	135079132	135079132	G	GA	intronic	ADAM8	.	.	.	10q26.3	.	.	ADAM8	11275
chr10	135149872	135149872	A	C	intronic	CALY	.	.	.	10q26.3	.	.	CALY	603
chr10	135229875	135229875	G	GAT	intronic	MTG1	.	.	.	10q26.3	.	.	OR6L2P	14947
chr10	135290661	135290661	G	C	intergenic	SCART1;CYP2E1	dist=8712;dist=50206	.	.	10q26.3	.	.	OR7M1P	4064
chr11	113254	113254	T	TATATA	intergenic	NONE;LINC01001	dist=NONE;dist=13880	.	.	11p15.5	.	.	CICP23	10018
chr11	113292	113301	ATATATGTAT	A	intergenic	NONE;LINC01001	dist=NONE;dist=13833	.	.	11p15.5	.	.	CICP23	9971
chr11	335116	335116	C	CT	intergenic	IFITM3;B4GALNT4	dist=14202;dist=34679	.	.	11p15.5	.	rs201328059	ENSG00000270972	-1925
chr11	414382	414382	A	C	intronic	SIGIRR	.	.	.	11p15.5	.	.	SIGIRR	3073
chr11	493155	493155	C	T	intergenic	PTDSS2;RNH1	dist=1755;dist=1357	.	.	11p15.5	.	.	RNH1	14145
chr11	521914	521914	C	CA	intergenic	RNH1;HRAS	dist=14631;dist=10328	.	.	11p15.5	.	rs140498538	RNH1	-14615
chr11	581111	581111	A	T	intronic	PHRF1	.	.	.	11p15.5	.	.	PHRF1	-4629
chr11	589855	589855	C	T	intronic	PHRF1	.	.	.	11p15.5	.	rs55907139	PHRF1	-13373
chr11	592214	592215	CT	C	intronic	PHRF1	.	.	.	11p15.5	.	.	PHRF1	-15732
chr11	796303	796303	T	G	intronic	SLC25A22	.	.	.	11p15.5	.	.	SLC25A22	2013
chr11	1092459	1092459	C	A	exonic	MUC2	.	synonymous SNV	MUC2:NM_002457:exon30:c.C4278A:p.T1426T	11p15.5	.	rs374506032	MUC2	-17585
chr11	1375699	1375699	A	G	intergenic	TOLLIP-AS1;BRSK2	dist=43762;dist=35430	.	.	11p15.5	.	.	BRSK2	35430
chr11	1680060	1680060	C	CA	intergenic	KRTAP5-5;FAM99A	dist=27901;dist=6769	.	.	11p15.5	.	.	ENSG00000231487	4513
chr11	2007288	2007288	C	CT	ncRNA_intronic	MRPL23-AS1	.	.	.	11p15.5	.	.	MRPL23-AS1	3862
chr11	2506598	2506598	A	C	intronic	KCNQ1	.	.	.	11p15.5	.	.	KCNQ1	-40685
chr11	3220556	3220556	T	C	intergenic	OSBPL5;MRGPRG	dist=33974;dist=18618	.	.	11p15.4	.	rs28498519	ENSG00000234791	-9781
chr11	3247200	3247200	A	G	intergenic	MRGPRG-AS1;MRGPRE	dist=2839;dist=1841	.	.	11p15.4	.	.	ENSG00000224513	91
chr11	3518152	3518152	G	C	intergenic	TSSC2;LOC101927708	dist=87774;dist=11058	.	.	11p15.4	.	.	ENSG00000254757	-27604
chr11	3534919	3534919	C	G	ncRNA_intronic	LOC101927708	.	.	.	11p15.4	.	rs11529775	RPS3AP39	36854
chr11	4407130	4407130	T	C	intronic	TRIM21	.	.	.	11p15.4	.	.	OR52B3P	-7619
chr11	4737508	4737508	T	C	intergenic	OR51E2;OR51F1	dist=18432;dist=52701	.	.	11p15.4	.	.	OR51C4P	2334
chr11	4833119	4833119	T	C	intergenic	OR52R1;OR51F2	dist=7509;dist=9497	.	.	11p15.4	.	rs7927189	OR52R1	-7273
chr11	5279013	5279015	ATG	A	intergenic	HBG2;HBE1	dist=3002;dist=10565	.	.	11p15.4	.	.	HBG1	-7892
chr11	6074519	6074519	G	A	intergenic	OR56A1;OR56B4	dist=25548;dist=54395	.	.	11p15.4	.	.	OR52L2P	5041
chr11	6290390	6290390	T	G	intronic	CCKBR	.	.	.	11p15.4	.	.	CCKBR	-9425
chr11	6382310	6382310	G	GA	intergenic	CAVIN3;SMPD1	dist=40570;dist=29334	.	.	11p15.4	.	rs11412306	ENSG00000254443	1719
chr11	7276238	7276238	G	A	intronic	SYT9	.	.	.	11p15.4	.	rs7942860	SYT9	-16230
chr11	7294561	7294561	C	T	intronic	SYT9	.	.	.	11p15.4	.	rs67694935	SYT9	-34553
chr11	7304378	7304380	GTA	G	intronic	SYT9	.	.	.	11p15.4	.	rs35272670	SYT9	-44370
chr11	7386413	7386413	G	GA	intronic	SYT9	.	.	.	11p15.4	.	.	OLFML1	120187
chr11	7391008	7391008	C	CCA	intronic	SYT9	.	.	.	11p15.4	.	rs141883559	OLFML1	115592
chr11	7906515	7906517	ATG	A	ncRNA_intronic	LOC283299	.	.	.	11p15.4	.	.	ENSG00000271758	-2022
chr11	8607765	8607765	G	GA	intronic	STK33	.	.	.	11p15.4	.	.	STK33	8071
chr11	8831614	8831614	T	C	ncRNA_intronic	LOC102724784	.	.	.	11p15.4	.	rs66502715	RNA5SP330	35196
chr11	9008619	9008619	A	G	intronic	NRIP3	.	.	.	11p15.4	.	.	NRIP3	16977
chr11	9087450	9087450	G	A	exonic	SCUBE2	.	nonsynonymous SNV	SCUBE2:NM_001170690:exon7:c.C838T:p.R280W,SCUBE2:NM_001330199:exon7:c.C838T:p.R280W,SCUBE2:NM_020974:exon7:c.C838T:p.R280W	11p15.4	.	.	MIR5691	24476
chr11	9220156	9220156	C	CA	intronic	DENND5A	.	.	.	11p15.4	.	.	ENSG00000255097	46900
chr11	9718851	9718851	C	T	intronic	SWAP70	.	.	.	11p15.4	.	rs11042469	RN7SKP50	-16381
chr11	10917520	10917520	G	GA	intergenic	ZBED5-AS1;GALNT18	dist=16697;dist=374901	.	.	11p15.3	.	.	ENSG00000250041	3349
chr11	11607289	11607289	T	C	intronic	GALNT18	.	.	.	11p15.3	.	.	ENSG00000255462	-15659
chr11	12886747	12886747	A	AT	intronic	TEAD1	.	.	.	11p15.2	.	rs534002731	ENSG00000255067	-16406
chr11	12953325	12953326	TA	T	intronic	TEAD1	.	.	.	11p15.2	.	.	ENSG00000203258	-8854
chr11	13377044	13377044	C	A	intronic	ARNTL	.	.	.	11p15.2	.	.	RN7SKP151	-2290
chr11	13565022	13565023	CT	C	intergenic	PTH;FAR1	dist=47300;dist=125183	.	.	11p15.2	.	.	PTH	-47295
chr11	13663556	13663556	C	CT	intergenic	PTH;FAR1	dist=145834;dist=26650	.	.	11p15.2	.	.	FAR1	26650
chr11	14708302	14708302	C	T	intronic	PDE3B	.	.	.	11p15.2	.	.	MORF4L1P3	-12202
chr11	15191815	15191815	G	GT	intronic	INSC	.	.	.	11p15.2	.	rs541519146	INSC	-57846
chr11	15805309	15805309	G	A	intergenic	LOC102724957;SOX6	dist=78395;dist=182686	.	.	11p15.2	.	.	LOC105376567	-24866
chr11	16082849	16082849	C	CA	intronic	SOX6	.	.	.	11p15.2	.	rs67980023	LOC105376572	-38114
chr11	16127889	16127891	CAT	C	intronic	SOX6	.	.	.	11p15.2	.	rs141621628	LOC105376572	-83154
chr11	16154240	16154240	C	CT	intronic	SOX6	.	.	.	11p15.2	.	.	LOC105376572	-109505
chr11	17086283	17086283	C	T	intergenic	OR7E14P;RPS13	dist=11692;dist=9656	.	.	11p15.1	.	rs137917862	SNORD14A	10008
chr11	18095096	18095096	A	AT	intergenic	TPH1;SAAL1	dist=32761;dist=6794	.	.	11p15.1	.	rs397848672	HIGD1AP5	27877
chr11	18746550	18746551	CT	C	intronic	IGSF22	.	.	.	11p15.1	.	.	IGSF22	1226
chr11	19175406	19175407	CT	C	intronic	ZDHHC13	.	.	.	11p15.1	.	.	ZDHHC13	-36761
chr11	19177128	19177128	C	A	intronic	ZDHHC13	.	.	.	11p15.1	.	.	ZDHHC13	-38483
chr11	19351188	19351188	C	CT	intergenic	E2F8;NAV2	dist=87986;dist=21083	.	.	11p15.1	.	rs370152910	NAV2	21083
chr11	19648934	19648935	CA	C	intronic	NAV2	.	.	.	11p15.1	.	.	ENSG00000207407	-36097
chr11	20458700	20458700	C	CT	intronic	PRMT3	.	.	.	11p15.1	.	.	PRMT3	-49625
chr11	21021521	21021523	TTG	T	intronic	NELL1	.	.	.	11p15.1	.	.	RNA5SP336	1020
chr11	21259095	21259095	G	A	intronic	NELL1	.	.	.	11p15.1	.	rs11025988	ENSG00000255167	25021
chr11	21336499	21336499	T	G	intronic	NELL1	.	.	.	11p15.1	.	.	LOC100631258	-31173
chr11	21382805	21382805	A	T	intronic	NELL1	.	.	.	11p15.1	.	.	RNA5SP337	22650
chr11	22188828	22188828	C	CA	intergenic	NELL1;ANO5	dist=591599;dist=25894	.	.	11p14.3	.	rs58527621	ANO5	25894
chr11	22922690	22922690	A	G	intergenic	CCDC179;MIR8054	dist=40718;dist=517961	.	.	11p14.3	.	rs1019215	CCDC179	-40719
chr11	23087495	23087495	T	C	intergenic	CCDC179;MIR8054	dist=205523;dist=353156	.	.	11p14.3	.	rs2433501	LOC105376592	98951
chr11	23467229	23467229	A	C	intergenic	MIR8054;LUZP2	dist=26493;dist=1051287	.	.	11p14.3	.	rs28795992	ENSG00000254564	-14007
chr11	23467230	23467230	G	A	intergenic	MIR8054;LUZP2	dist=26494;dist=1051286	.	.	11p14.3	.	rs28767916	ENSG00000254564	-14008
chr11	23467241	23467241	G	A	intergenic	MIR8054;LUZP2	dist=26505;dist=1051275	.	.	11p14.3	.	rs28835338	ENSG00000254564	-14019
chr11	23630975	23630975	T	TA	intergenic	MIR8054;LUZP2	dist=190239;dist=887541	.	.	11p14.3	.	.	RPS2P38	-89135
chr11	23865671	23865673	TTG	T	intergenic	MIR8054;LUZP2	dist=424935;dist=652843	.	.	11p14.3	.	.	ENSG00000254861	-39528
chr11	24081906	24081906	T	G	intergenic	MIR8054;LUZP2	dist=641170;dist=436610	.	.	11p14.3	.	.	LOC105376594	201858
chr11	24139393	24139393	A	T	intergenic	MIR8054;LUZP2	dist=698657;dist=379123	.	.	11p14.3	.	.	LOC105376594	144371
chr11	26570910	26570910	T	C	intronic	ANO3	.	.	.	11p14.2	.	.	MUC15	22905
chr11	27618505	27618505	C	A	ncRNA_intronic	BDNF-AS	.	.	.	11p14.1	.	.	RPS25P1	-15340
chr11	28181760	28181762	AAT	A	intronic	METTL15	.	.	.	11p14.1	.	.	ATP5MGP8	-15009
chr11	28185100	28185100	G	C	intronic	METTL15	.	.	.	11p14.1	.	rs12274266	ATP5MGP8	-18349
chr11	29156651	29156651	A	AT	intergenic	MIR8068;LINC01616	dist=657556;dist=845017	.	.	11p14.1	.	.	ENSG00000254526	24852
chr11	29253844	29253844	G	GT	intergenic	MIR8068;LINC01616	dist=754749;dist=747824	.	.	11p14.1	.	rs376942417	LOC401677	43358
chr11	29496134	29496135	CA	C	intergenic	MIR8068;LINC01616	dist=997039;dist=505533	.	.	11p14.1	.	.	ENSG00000255227	-29101
chr11	29627077	29627078	GT	G	intergenic	MIR8068;LINC01616	dist=1127982;dist=374590	.	.	11p14.1	.	.	LINC02546	-10613
chr11	30389339	30389341	AAC	A	intergenic	ARL14EP;MPPED2	dist=29569;dist=16699	.	.	11p14.1	.	.	RPL12P30	266
chr11	30693570	30693571	TA	T	intergenic	MPPED2;DCDC1	dist=85640;dist=191579	.	.	11p14.1	.	.	MPPED2	-85152
chr11	30862925	30862926	GA	G	intergenic	MPPED2;DCDC1	dist=254995;dist=22224	.	.	11p14.1	.	.	DCDC5	151307
chr11	31054103	31054103	T	TA	intronic	DCDC1	.	.	.	11p13	.	.	DCDC5	-39871
chr11	31368035	31368036	AG	A	intronic	DCDC1	.	.	.	11p13	.	.	DCDC1	23321
chr11	31690266	31690266	G	A	intronic	ELP4	.	.	.	11p13	.	.	ENSG00000228061	99235
chr11	32239295	32239296	AC	A	intergenic	SNORA88;WT1	dist=73837;dist=170026	.	.	11p13	.	.	ENSG00000255375	-85051
chr11	32958079	32958079	A	T	intronic	QSER1	.	.	.	11p13	.	.	QSER1	-43356
chr11	33551785	33551786	CA	C	intergenic	HIPK3;KIAA1549L	dist=173217;dist=12091	.	.	11p13	.	.	KIAA1549L	11832
chr11	33866478	33866478	T	C	intergenic	FBXO3-AS1;LMO2	dist=69262;dist=13645	.	.	11p13	.	rs554961606	LOC105376620	-22838
chr11	34525013	34525014	CT	C	intronic	ELF5	.	.	.	11p13	.	.	ELF5	10338
chr11	34719778	34719778	A	G	intergenic	EHF;APIP	dist=34944;dist=184065	.	.	11p13	.	rs704741	NDUFB8P3	-24009
chr11	35099486	35099486	C	T	intergenic	PDHX;LOC100507144	dist=81811;dist=54711	.	.	11p13	.	.	LOC100507144	60093
chr11	35675814	35675815	TA	T	intergenic	FJX1;TRIM44	dist=33393;dist=8485	.	.	11p13	.	rs569767898	ENSG00000254686	2427
chr11	36847981	36847982	CT	C	intergenic	C11orf74;LOC105376633	dist=167140;dist=1112169	.	.	11p12	.	rs143942832	LOC100422241	-130115
chr11	37549428	37549429	CT	C	intergenic	C11orf74;LOC105376633	dist=868587;dist=410722	.	.	11p12	.	rs199649672	ENSG00000251838	174341
chr11	37576690	37576690	A	T	intergenic	C11orf74;LOC105376633	dist=895849;dist=383461	.	.	11p12	.	.	ENSG00000251838	147080
chr11	37587197	37587197	G	A	intergenic	C11orf74;LOC105376633	dist=906356;dist=372954	.	.	11p12	.	rs6484937	ENSG00000251838	136573
chr11	38175335	38175335	G	A	intergenic	LOC105376633;LOC103312105	dist=199122;dist=464479	.	.	11p12	.	.	LRRC6P1	57604
chr11	38344516	38344518	CGT	C	intergenic	LOC105376633;LOC103312105	dist=368303;dist=295296	.	.	11p12	.	rs148307487	LRRC6P1	-111578
chr11	38559762	38559762	G	GAT	intergenic	LOC105376633;LOC103312105	dist=583549;dist=80052	.	.	11p12	.	rs199866790	ENSG00000255477	-39218
chr11	38623309	38623310	TA	T	intergenic	LOC105376633;LOC103312105	dist=647096;dist=16504	.	.	11p12	.	.	LOC103312105	44596
chr11	38775517	38775517	G	A	intergenic	LINC01493;LRRC4C	dist=98718;dist=1360234	.	.	11p12	.	.	LINC01493	-107492
chr11	39308806	39308807	TA	T	intergenic	LINC01493;LRRC4C	dist=632007;dist=826944	.	.	11p12	.	.	RPL18P8	-125817
chr11	39676841	39676841	C	T	intergenic	LINC01493;LRRC4C	dist=1000042;dist=458910	.	.	11p12	.	rs74550520	LOC100421559	218491
chr11	40216175	40216175	T	G	intronic	LRRC4C	.	.	.	11p12	.	.	LOC646388	-110109
chr11	40241902	40241902	T	C	intronic	LRRC4C	.	.	.	11p12	.	.	ENSG00000206806	131212
chr11	42209117	42209117	T	A	downstream	LOC100507205	dist=176	.	.	11p12	.	.	LOC100507205	66145
chr11	42209118	42209118	C	T	downstream	LOC100507205	dist=175	.	.	11p12	.	rs201931735	LOC100507205	66144
chr11	42495076	42495078	GTA	G	intergenic	LOC100507205;HNRNPKP3	dist=219836;dist=787976	.	.	11p12	.	.	LOC100507205	-219815
chr11	43653141	43653143	GTC	G	intergenic	MIR129-2;HSD17B12	dist=50108;dist=49000	.	.	11p11.2	.	rs532470510	MIR129-2	-50198
chr11	44019817	44019817	A	G	intergenic	C11orf96;ACCSL	dist=54384;dist=49714	.	.	11p11.2	.	.	ACCSL	49714
chr11	44107600	44107603	CATA	C	intergenic	ACCS;EXT2	dist=2031;dist=9496	.	.	11p11.2	.	.	EXT2	9496
chr11	45135370	45135371	TG	T	intergenic	LOC221122;PRDM11	dist=135792;dist=33523	.	.	11p11.2	.	rs57043556	PRDM11	-19807
chr11	45788003	45788004	TA	T	intergenic	LOC100507384;DKFZp779M0652	dist=41897;dist=4979	.	.	11p11.2	.	rs142059335	DKFZp779M0652	4979
chr11	45919636	45919636	G	A	exonic	MAPK8IP1	.	synonymous SNV	MAPK8IP1:NM_005456:exon2:c.G102A:p.R34R	11p11.2	.	.	ENSG00000255498	8376
chr11	46300723	46300725	CCA	C	intronic	CREB3L1	.	.	.	11p11.2	.	.	CREB3L1	-1512
chr11	46328430	46328430	C	CT	intronic	CREB3L1	.	.	.	11p11.2	.	.	DGKZ	26025
chr11	46446860	46446860	T	TTG	intronic	AMBRA1	.	.	.	11p11.2	.	.	RPS10P19	4042
chr11	46675605	46675605	A	AT	intronic	ATG13	.	.	.	11p11.2	.	.	HARBI1	-36147
chr11	47014914	47014914	C	CT	intronic	C11orf49	.	.	.	11p11.2	.	rs572380809	ENSG00000271350	48582
chr11	48692993	48692994	CT	C	intergenic	OR4A47;TRIM49B	dist=181719;dist=360158	.	.	11p11.2	.	.	OR4A44P	-43962
chr11	48884578	48884578	G	A	intergenic	OR4A47;TRIM49B	dist=373304;dist=168574	.	.	11p11.12	.	rs2135108	ENSG00000255551	17085
chr11	49228836	49228836	C	T	intronic	FOLH1	.	.	.	11p11.12	.	rs187790744	FOLH1	1386
chr11	49228967	49228967	T	C	intronic	FOLH1	.	.	.	11p11.12	.	rs144214231	FOLH1	1255
chr11	49238039	49238041	GAT	G	intergenic	FOLH1;LOC440040	dist=7817;dist=342039	.	.	11p11.12	.	.	FOLH1	-7818
chr11	49479028	49479028	C	T	intergenic	FOLH1;LOC440040	dist=248806;dist=101052	.	.	11p11.12	.	rs74370508	LOC653698	-22818
chr11	55557390	55557390	C	T	intergenic	OR5D13;OR5D14	dist=15532;dist=5642	.	.	11q11	.	rs562646471	OR5D15P	-2951
chr11	55671731	55671731	C	T	intergenic	TRIM51;OR5W2	dist=12447;dist=9395	.	.	11q11	.	.	OR5W1P	23
chr11	56091740	56091740	A	G	intergenic	OR8K3;OR8K1	dist=5019;dist=21775	.	.	11q12.1	.	.	OR8K3	-5958
chr11	56110573	56110574	TA	T	intergenic	OR8K3;OR8K1	dist=23852;dist=2941	.	.	11q12.1	.	rs76841945	OR8K1	2847
chr11	56201709	56201709	A	AAT	intergenic	OR5R1;OR5M9	dist=16001;dist=28236	.	.	11q12.1	.	.	OR5M4P	14435
chr11	56313113	56313114	CA	C	intergenic	OR5M11;OR5M10	dist=2380;dist=31136	.	.	11q12.1	.	.	OR5M11	-2357
chr11	56940530	56940530	C	T	intergenic	OR5AK4P;LRRC55	dist=134595;dist=8691	.	.	11q12.1	.	.	LRRC55	8691
chr11	57187289	57187289	A	G	intronic	SLC43A3	.	.	.	11q12.1	.	rs12419609	ENSG00000254979	4243
chr11	57253971	57253971	C	CA	intronic	SLC43A1	.	.	.	11q12.1	.	.	ENSG00000255301	-8965
chr11	58233337	58233337	A	G	intergenic	OR5B12;OR5B21	dist=25691;dist=41312	.	.	11q12.1	.	.	OR5B12	-25692
chr11	58377424	58377424	T	C	exonic	ZFP91	.	synonymous SNV	ZFP91:NM_001197051:exon3:c.T492C:p.D164D,ZFP91:NM_053023:exon3:c.T492C:p.D164D	11q12.1	.	.	ENSG00000269570	1335
chr11	58940942	58940942	T	C	intronic	DTX4	.	.	.	11q12.1	.	.	DTX4	-2040
chr11	58996499	58996499	A	T	intergenic	MPEG1;OR5AN1	dist=16005;dist=135433	.	.	11q12.1	.	.	RN7SL42P	-14328
chr11	59550471	59550471	C	CA	intronic	STX3	.	.	.	11q12.1	.	rs111284922	FABP5P7	-1248
chr11	60334514	60334517	CTTT	C	intergenic	MS4A13;LINC00301	dist=24323;dist=48707	.	.	11q12.2	.	.	LINC00301	48692
chr11	60679767	60679767	G	T	intergenic	PRPF19;TMEM109	dist=5706;dist=1604	.	.	11q12.2	.	.	TMEM109	1579
chr11	61034019	61034019	C	CA	intronic	VWCE	.	.	.	11q12.2	.	.	PGA5	-25506
chr11	61127549	61127550	TA	T	intronic	CYB561A3	.	.	.	11q12.2	.	.	TMEM138	1923
chr11	61398486	61398487	CT	C	ncRNA_intronic	RPLP0P2	.	.	.	11q12.2	.	rs562132579	RPLP0P2	-15979
chr11	61657589	61657591	TTC	T	intronic	FADS3	.	.	.	11q12.2	.	rs200023750	FADS3	1932
chr11	62128958	62128958	T	A	intronic	ASRGL1	.	.	.	11q12.3	.	.	RCC2P6	9660
chr11	62944367	62944367	T	C	intronic	SLC22A25	.	.	.	11q12.3	.	rs184828149	SLC22A24	-32675
chr11	63236619	63236619	A	T	intronic	HRASLS5	.	.	.	11q12.3	.	rs4963270	LOC100533643	229
chr11	63355029	63355030	CT	C	intronic	PLA2G16	.	.	.	11q12.3	.	rs202174219	HRASLS2	-24175
chr11	63417509	63417510	AT	A	intronic	ATL3	.	.	.	11q13.1	.	rs528535745	ENSG00000256789	-12361
chr11	64051266	64051266	C	CTA	intronic	BAD	.	.	.	11q13.1	.	rs151169982	BAD	910
chr11	64924895	64924896	CA	C	intergenic	SYVN1;SPDYC	dist=22892;dist=12811	.	.	11q13.1	.	rs57551004	PDCL2P2	2957
chr11	65122135	65122135	A	G	upstream;downstream	TIGD3;DPF2	dist=147;dist=404	.	.	11q13.1	.	.	TIGD3	103
chr11	66125181	66125181	T	TA	ncRNA_intronic	LOC102724064	.	.	.	11q13.2	.	.	TRS-GCT3-1	-9591
chr11	66759837	66759837	A	AT	intergenic	C11orf86;SYT12	dist=15358;dist=30353	.	.	11q13.2	.	.	SYT12	14412
chr11	66786353	66786353	G	T	intergenic	C11orf86;SYT12	dist=41874;dist=3837	.	.	11q13.2	.	.	SYT12	-12105
chr11	66800376	66800376	C	CA	intronic	SYT12	.	.	.	11q13.2	.	.	RHOD	23913
chr11	66936781	66936781	A	T	intronic	KDM2A	.	.	.	11q13.2	.	.	ENSG00000179038	27857
chr11	67618475	67618475	T	C	intergenic	FAM86C2P;UNC93B1	dist=45668;dist=140096	.	.	11q13.2	.	rs201431497	ENSG00000254792	-10063
chr11	67618579	67618579	G	A	intergenic	FAM86C2P;UNC93B1	dist=45772;dist=139992	.	.	11q13.2	.	.	ENSG00000254792	-10167
chr11	67689595	67689595	A	C	intergenic	FAM86C2P;UNC93B1	dist=116788;dist=68976	.	.	11q13.2	.	rs61895279	RPS3AP40	4331
chr11	67906806	67906807	GA	G	intergenic	CHKA;KMT5B	dist=17948;dist=15523	.	.	11q13.2	.	rs373745506	LOC105369362	-17287
chr11	68006619	68006620	TA	T	intergenic	KMT5B;C11orf24	dist=25380;dist=22183	.	.	11q13.2	.	.	KMT5B	-25325
chr11	68172462	68172462	T	TA	intronic	LRP5	.	.	.	11q13.2	.	rs201480055	PPP6R3	55724
chr11	68172464	68172464	C	A	intronic	LRP5	.	.	.	11q13.2	.	.	PPP6R3	55722
chr11	68682957	68682957	G	GT	intronic	IGHMBP2	.	.	.	11q13.3	.	.	IGHMBP2	-11648
chr11	68837506	68837507	TG	T	intronic	TPCN2	.	.	.	11q13.3	.	.	MIR3164	13137
chr11	69495733	69495733	T	C	intergenic	ORAOV1;FGF19	dist=5568;dist=17273	.	.	11q13.3	.	.	LTO1	-5550
chr11	69716207	69716208	GA	G	intergenic	FGF3;LOC101928443	dist=82015;dist=186128	.	.	11q13.3	.	rs34852066	FGF3	-82016
chr11	70478393	70478393	A	AT	ncRNA_intronic	SHANK2-AS1	.	.	.	11q13.4	.	rs369095866	SHANK2-AS1	-1195
chr11	71775518	71775518	G	GA	intronic	NUMA1	.	.	.	11q13.4	.	.	MIR3165	7830
chr11	72164510	72164510	C	CTTCT	intergenic	CLPB;LINC01537	dist=18782;dist=117190	.	.	11q13.4	.	.	CLPB	-18819
chr11	72256895	72256896	CT	C	intergenic	CLPB;LINC01537	dist=111167;dist=24804	.	.	11q13.4	.	.	LOC100421204	6531
chr11	72627370	72627370	A	T	intronic	FCHSD2	.	.	.	11q13.4	.	.	RPL15P16	24173
chr11	73207962	73207962	G	A	intronic	FAM168A	.	.	.	11q13.4	.	.	ENSG00000256148	13741
chr11	73615128	73615128	C	CA	intronic	PAAF1	.	.	.	11q13.4	.	.	ARPC3P4	18144
chr11	73800335	73800335	T	C	intronic	C2CD3	.	.	.	11q13.4	.	.	ENSG00000256098	52861
chr11	73889957	73889957	G	GT	intronic	PPME1	.	.	.	11q13.4	.	rs200830859	C2CD3	-7703
chr11	74071378	74071378	G	GA	intronic	PGM2L1	.	.	.	11q13.4	.	.	HNRNPA1P40	-5891
chr11	75078341	75078341	C	T	intergenic	ARRB1;RPS3	dist=15466;dist=32194	.	.	11q13.4	.	.	ARRB1	-15467
chr11	75630269	75630270	AT	A	intronic	UVRAG	.	.	.	11q13.5	.	.	ENSG00000255081	-5025
chr11	75950162	75950162	T	C	intergenic	WNT11;THAP12	dist=32588;dist=110839	.	.	11q13.5	.	.	TRP-TGG2-1	-3223
chr11	76727155	76727155	A	G	intronic	ACER3	.	.	.	11q13.5	.	rs12794130	B3GNT6	18230
chr11	76790195	76790198	CTTA	C	intronic	CAPN5	.	.	.	11q13.5	.	.	CAPN5	-12217
chr11	77637690	77637691	TA	T	intronic	INTS4	.	.	.	11q14.1	.	rs200466055	ENSG00000255115	-11370
chr11	77830474	77830474	A	AT	intronic	ALG8	.	.	.	11q14.1	.	.	ALG8	20232
chr11	77876301	77876301	C	CT	ncRNA_intronic	KCTD21-AS1	.	.	.	11q14.1	.	rs552560572	USP35	23557
chr11	78288156	78288156	C	CA	intergenic	NARS2;TENM4	dist=2247;dist=76172	.	.	11q14.1	.	.	NARS2	-2238
chr11	78342930	78342930	C	CT	intergenic	NARS2;TENM4	dist=57021;dist=21398	.	.	11q14.1	.	.	COPS8P3	-50211
chr11	78908399	78908399	A	T	intronic	TENM4	.	.	.	11q14.1	.	rs78238291	ENSG00000254885	-5797
chr11	78932503	78932503	G	GA	intronic	TENM4	.	.	.	11q14.1	.	.	ENSG00000254885	-29901
chr11	80024199	80024199	C	CA	intergenic	TENM4;LOC101928944	dist=872504;dist=438045	.	.	11q14.1	.	.	ENSG00000254434	14756
chr11	80034693	80034693	T	C	intergenic	TENM4;LOC101928944	dist=882998;dist=427551	.	.	11q14.1	.	.	ENSG00000254434	4262
chr11	80779449	80779449	G	T	intergenic	LOC101928944;MIR4300HG	dist=305603;dist=811444	.	.	11q14.1	.	.	ENSG00000254437	-111090
chr11	80822160	80822162	AAG	A	intergenic	LOC101928944;MIR4300HG	dist=348314;dist=768731	.	.	11q14.1	.	rs71457547	ENSG00000254437	-153801
chr11	81224447	81224447	C	A	intergenic	LOC101928944;MIR4300HG	dist=750601;dist=366446	.	.	11q14.1	.	rs4269945	MTND4LP18	38821
chr11	81823626	81823626	T	A	ncRNA_intronic	MIR4300HG	.	.	.	11q14.1	.	rs648815	ENSG00000254511	-141591
chr11	81910270	81910270	T	A	ncRNA_intronic	MIR4300HG	.	.	.	11q14.1	.	rs2125527	ENSG00000254511	-228235
chr11	82674395	82674395	C	T	intergenic	DDIAS;RAB30	dist=28696;dist=9780	.	.	11q14.1	.	rs7129936	ENSG00000242279	-5931
chr11	82892453	82892454	TA	T	intronic	PCF11	.	.	.	11q14.1	.	rs200190852	ENSG00000254676	-1268
chr11	83354885	83354885	G	GT	intronic	DLG2	.	.	.	11q14.1	.	rs397801133	LOC100420800	147736
chr11	83479831	83479832	CT	C	intronic	DLG2	.	.	.	11q14.1	.	.	LOC100420800	22789
chr11	83557696	83557696	C	A	intronic	DLG2	.	.	.	11q14.1	.	.	LDHAL6DP	-31093
chr11	83936844	83936845	CT	C	intronic	DLG2	.	.	.	11q14.1	.	rs563183713	LDHAL6DP	-410241
chr11	84119380	84119382	TTA	T	intronic	DLG2	.	.	.	11q14.1	.	rs148230567	RPL9P22	231626
chr11	84699707	84699707	A	G	intronic	DLG2	.	.	.	11q14.1	.	.	ENSG00000255396	9105
chr11	84863288	84863288	A	AT	intronic	DLG2	.	.	.	11q14.1	.	rs200542714	HNRNPCP6	-130590
chr11	85053351	85053351	A	AT	intronic	DLG2	.	.	.	11q14.1	.	rs574137021	LOC100419092	-5736
chr11	85277889	85277889	T	C	intronic	DLG2	.	.	.	11q14.1	.	.	DLG2	61077
chr11	85330877	85330877	C	CA	intronic	DLG2	.	.	.	11q14.1	.	rs113283591	DLG2	8089
chr11	86426113	86426114	AT	A	intergenic	ME3;PRSS23	dist=42435;dist=75987	.	.	11q14.2	.	.	ENSG00000254731	-11973
chr11	86913772	86913772	T	A	intronic	TMEM135	.	.	.	11q14.2	.	.	XIAPP2	-106146
chr11	87752787	87752787	C	T	intergenic	LOC105369423;RAB38	dist=322484;dist=93628	.	.	11q14.2	.	.	ENSG00000255516	30487
chr11	87789186	87789188	CGT	C	intergenic	LOC105369423;RAB38	dist=358883;dist=57227	.	.	11q14.2	.	.	ENSG00000255516	-5913
chr11	87826780	87826780	A	G	intergenic	LOC105369423;RAB38	dist=396477;dist=19635	.	.	11q14.2	.	.	ENSG00000255102	4535
chr11	87892998	87892998	A	G	intronic	RAB38	.	.	.	11q14.2	.	.	RAB38	15637
chr11	88081689	88081689	G	T	intergenic	CTSC;GRM5-AS1	dist=10734;dist=156055	.	.	11q14.2	.	.	CTSC	-10735
chr11	88090216	88090216	C	A	intergenic	CTSC;GRM5-AS1	dist=19261;dist=147528	.	.	11q14.2	.	.	CTSC	-19262
chr11	88402317	88402317	T	A	intronic	GRM5	.	.	.	11q14.3	.	rs10831257	RNU6-16P	-56239
chr11	88412079	88412079	T	TA	intronic	GRM5	.	.	.	11q14.3	.	.	RNU6-16P	-66001
chr11	89468968	89468968	G	GT	intergenic	TRIM77;TRIM49	dist=17928;dist=61855	.	.	11q14.3	.	rs557210003	LOC100130203	-4787
chr11	90230517	90230518	AT	A	ncRNA_intronic	DISC1FP1	.	.	.	11q14.3	.	.	MIR4490	58507
chr11	90601366	90601367	CT	C	ncRNA_intronic	DISC1FP1	.	.	.	11q14.3	.	.	MIR1261	1003
chr11	90688632	90688632	A	G	intergenic	DISC1FP1;FAT3	dist=40412;dist=1396630	.	.	11q14.3	.	rs78466818	MIR1261	-86263
chr11	90748460	90748460	A	G	intergenic	DISC1FP1;FAT3	dist=100240;dist=1336802	.	.	11q14.3	.	rs11330400	OSBPL9P3	100669
chr11	90748461	90748461	G	A	intergenic	DISC1FP1;FAT3	dist=100241;dist=1336801	.	.	11q14.3	.	rs12787428	OSBPL9P3	100668
chr11	90789323	90789323	G	A	intergenic	DISC1FP1;FAT3	dist=141103;dist=1295939	.	.	11q14.3	.	rs200687437	OSBPL9P3	59806
chr11	90858296	90858296	A	AGT	intergenic	DISC1FP1;FAT3	dist=210076;dist=1226966	.	.	11q14.3	.	rs200663071	OSBPL9P2	-8582
chr11	91048076	91048077	TA	T	intergenic	DISC1FP1;FAT3	dist=399856;dist=1037185	.	.	11q14.3	.	rs371269907	LOC105369427	-156826
chr11	91676400	91676400	T	A	intergenic	DISC1FP1;FAT3	dist=1028180;dist=408862	.	.	11q14.3	.	.	TUBB4BP4	6800
chr11	91765930	91765930	A	G	intergenic	DISC1FP1;FAT3	dist=1117710;dist=319332	.	.	11q14.3	.	.	TUBB4BP4	-82731
chr11	91996818	91996818	T	G	intergenic	DISC1FP1;FAT3	dist=1348598;dist=88444	.	.	11q14.3	.	rs1458208	NDUFB11P1	72861
chr11	92081302	92081303	CT	C	intergenic	DISC1FP1;FAT3	dist=1433082;dist=3959	.	.	11q14.3	.	rs375053802	FAT3	3959
chr11	92367821	92367821	C	T	intronic	FAT3	.	.	.	11q14.3	.	.	ENSG00000255506	132212
chr11	92723778	92723778	A	C	intergenic	MTNR1B;SLC36A4	dist=7830;dist=153559	.	.	11q14.3	.	rs58250575	MTNR1B	-20990
chr11	92842681	92842683	TTC	T	intergenic	MTNR1B;SLC36A4	dist=126733;dist=34654	.	.	11q21	.	.	ENSG00000255445	42558
chr11	93026294	93026295	AT	A	intergenic	SLC36A4;DEUP1	dist=95153;dist=37588	.	.	11q21	.	.	DEUP1	36842
chr11	93119696	93119696	T	A	intronic	DEUP1	.	.	.	11q21	.	.	DEUP1	-56560
chr11	93475453	93475453	A	AT	intronic	C11orf54	.	.	.	11q21	.	.	C11orf54	-697
chr11	93654690	93654690	T	C	intergenic	VSTM5;HEPHL1	dist=71022;dist=99688	.	.	11q21	.	rs11020597	VSTM5	-70994
chr11	94148896	94148896	G	A	intergenic	GPR83;MRE11	dist=14307;dist=1573	.	.	11q21	.	.	GPR83	-14312
chr11	94288421	94288421	G	GA	ncRNA_intronic	LOC105369438	.	.	.	11q21	.	rs57796767	FUT4	-11405
chr11	94781125	94781127	AAC	A	intergenic	KDM4E;SRSF8	dist=20365;dist=18914	.	.	11q21	.	rs147465629	KDM4F	1117
chr11	95255205	95255205	G	A	intergenic	LOC100129203;FAM76B	dist=287637;dist=246901	.	.	11q21	.	.	ENSG00000250390	-39636
chr11	95550233	95550233	C	CA	intronic	CEP57	.	.	.	11q21	.	.	RNA5SP345	23055
chr11	95615889	95615889	G	GT	intronic	MTMR2	.	.	.	11q21	.	.	MTMR2	42590
chr11	95976199	95976201	GAC	G	intronic	MAML2	.	.	.	11q21	.	.	MIR1260B	98401
chr11	96227445	96227446	AT	A	ncRNA_intronic	JRKL-AS1	.	.	.	11q21	.	rs536300765	JRKL-AS1	12544
chr11	98041588	98041588	A	AT	intergenic	LOC105369443;CNTN5	dist=1793674;dist=850118	.	.	11q22.1	.	rs55881042	LOC100289416	-39661
chr11	98287359	98287359	T	TG	intergenic	LOC105369443;CNTN5	dist=2039445;dist=604347	.	.	11q22.1	.	.	LOC643381	150200
chr11	99469912	99469912	G	GT	intronic	CNTN5	.	.	.	11q22.1	.	.	RN7SKP53	-479007
chr11	100056486	100056488	CCT	C	intronic	CNTN5	.	.	.	11q22.1	.	.	RPA2P3	151100
chr11	101261339	101261341	CAT	C	intergenic	PGR-AS1;TRPC6	dist=231338;dist=60954	.	.	11q22.1	.	rs148774641	MIR3920	129295
chr11	102449979	102449979	C	CCT	intronic	MMP20	.	.	.	11q22.2	.	.	ENSG00000256916	27668
chr11	103015614	103015614	T	A	intronic	DYNC2H1	.	.	.	11q22.3	.	rs199946568	DYNC2H1	-35455
chr11	103015615	103015615	A	T	intronic	DYNC2H1	.	.	.	11q22.3	.	rs200911487	DYNC2H1	-35456
chr11	103077974	103077974	A	T	intronic	DYNC2H1	.	.	.	11q22.3	.	rs200137531	DYNC2H1	-97815
chr11	103206204	103206204	T	TCGGGGGAAAACA	intronic	DYNC2H1	.	.	.	11q22.3	.	rs561416419	MTCO3P15	67110
chr11	103503487	103503491	TCTAC	T	intergenic	DYNC2H1;MIR4693	dist=152896;dist=217143	.	.	11q22.3	.	rs202198667	LOC100190922	-3529
chr11	103708656	103708656	A	AC	intergenic	DYNC2H1;MIR4693	dist=358065;dist=11978	.	.	11q22.3	.	rs3989659	MIR4693	11978
chr11	103732011	103732012	AT	A	intergenic	MIR4693;PDGFD	dist=11303;dist=45902	.	.	11q22.3	.	.	MIR4693	-11378
chr11	104005177	104005178	CA	C	intronic	PDGFD	.	.	.	11q22.3	.	.	PDGFD	29929
chr11	104224016	104224016	A	AT	intergenic	MIR7641-1;LOC102723895	dist=100637;dist=215201	.	.	11q22.3	.	.	RNA5SP348	-100710
chr11	104564658	104564660	GAC	G	intergenic	LOC102723895;CASP12	dist=84628;dist=191785	.	.	11q22.3	.	.	ENSG00000270449	-11350
chr11	104772072	104772072	G	A	downstream	LOC643733	dist=204	.	.	11q22.3	.	rs579156	CASP12	-2676
chr11	104801675	104801675	A	G	intergenic	LOC643733;CASP4	dist=12773;dist=11919	.	.	11q22.3	.	.	LOC643733	-11876
chr11	105036242	105036242	T	TACAC	intergenic	CARD18;GRIA4	dist=25781;dist=444558	.	.	11q22.3	.	.	CARD18	-25782
chr11	105483966	105483966	T	TA	intronic	GRIA4	.	.	.	11q22.3	.	rs112877997	GRIA4	-3246
chr11	107548410	107548410	T	C	intergenic	ELMOD1;SLN	dist=10905;dist=29691	.	.	11q22.3	.	.	ENSG00000254758	-33814
chr11	107613003	107613003	C	CA	intergenic	SLN;SLC35F2	dist=30216;dist=48714	.	.	11q22.3	.	.	LOC203930	-3515
chr11	107746229	107746229	T	TTA	intergenic	SLC35F2;RAB39A	dist=16315;dist=52972	.	.	11q22.3	.	rs147950151	RPLP2P3	32844
chr11	107990917	107990917	C	CA	intergenic	CUL5;ACAT1	dist=12414;dist=1341	.	.	11q22.3	.	.	ACAT1	1326
chr11	108119615	108119616	CA	C	intronic	ATM	.	.	.	11q22.3	.	rs35813860	ENSG00000206967	-19285
chr11	108511710	108511710	T	C	intergenic	EXPH5;DDX10	dist=47245;dist=24042	.	.	11q22.3	.	.	DDX10	24042
chr11	108789019	108789020	CT	C	intronic	DDX10	.	.	.	11q22.3	.	rs201078868	ENSG00000203334	39425
chr11	109018351	109018352	CA	C	intergenic	DDX10;C11orf87	dist=206694;dist=274494	.	.	11q22.3	.	.	RNA5SP349	-26639
chr11	109323221	109323221	G	GA	intergenic	C11orf87;ZC3H12C	dist=23328;dist=640866	.	.	11q22.3	.	.	C11orf87	-30376
chr11	109712155	109712155	G	A	intergenic	C11orf87;ZC3H12C	dist=412262;dist=251932	.	.	11q22.3	.	rs377679092	LOC105369482	-17583
chr11	109901898	109901898	A	G	intergenic	C11orf87;ZC3H12C	dist=602005;dist=62189	.	.	11q22.3	.	.	LOC390250	18355
chr11	110310078	110310078	C	T	intronic	FDX1	.	.	.	11q22.3	.	.	FDX1	-9485
chr11	110743577	110743577	G	GT	intergenic	ARHGAP20;C11orf53	dist=159665;dist=383130	.	.	11q23.1	.	rs111824117	ENSG00000255149	4324
chr11	111043645	111043645	G	A	intergenic	ARHGAP20;C11orf53	dist=459733;dist=83062	.	.	11q23.1	.	.	ENSG00000270202	-65172
chr11	111185426	111185426	C	CA	intergenic	COLCA2;MIR4491	dist=5966;dist=33056	.	.	11q23.1	.	rs539309087	COLCA1	-9657
chr11	111242995	111242995	T	A	intronic	POU2AF1	.	.	.	11q23.1	.	.	MIR4491	-24514
chr11	112487570	112487570	C	T	intergenic	LOC387810;LOC101928847	dist=61045;dist=342433	.	.	11q23.1	.	.	ENSG00000212397	-14396
chr11	112590919	112590920	AT	A	intergenic	LOC387810;LOC101928847	dist=164394;dist=239083	.	.	11q23.2	.	.	ENSG00000254626	67107
chr11	112999636	112999636	T	G	intronic	NCAM1	.	.	.	11q23.2	.	.	NCAM1-AS1	144987
chr11	113080092	113080092	C	T	intronic	NCAM1	.	.	.	11q23.2	.	rs1545086	NCAM1-AS1	64531
chr11	113174505	113174505	G	GA	intergenic	NCAM1;TTC12	dist=25347;dist=10746	.	.	11q23.2	.	rs537174828	LOC105369499	10654
chr11	113453038	113453040	TTA	T	intergenic	DRD2;TMPRSS5	dist=107037;dist=105228	.	.	11q23.2	.	rs367686090	DRD2	-106626
chr11	113453932	113453932	C	T	intergenic	DRD2;TMPRSS5	dist=107931;dist=104336	.	.	11q23.2	.	.	DRD2	-107520
chr11	114515547	114515547	T	TA	intergenic	NXPE4;NXPE2	dist=49063;dist=33653	.	.	11q23.3	.	.	NXPE2	33561
chr11	114706429	114706431	AAC	A	intergenic	NXPE2;CADM1	dist=128777;dist=337914	.	.	11q23.3	.	rs148970447	NXPE2	-157322
chr11	114840558	114840559	AT	A	intergenic	NXPE2;CADM1	dist=262906;dist=203786	.	.	11q23.3	.	rs544306892	ENSG00000252870	158534
chr11	114899594	114899594	T	A	intergenic	NXPE2;CADM1	dist=321942;dist=144751	.	.	11q23.3	.	rs4938169	ENSG00000252870	99499
chr11	115132504	115132505	AT	A	intronic	CADM1	.	.	.	11q23.3	.	rs113933840	LOC105369509	71791
chr11	115172760	115172762	GAC	G	intronic	CADM1	.	.	.	11q23.3	.	rs373867734	LOC105369509	31534
chr11	115283199	115283199	G	A	intronic	CADM1	.	.	.	11q23.3	.	.	LOC105369507	-15726
chr11	115464527	115464527	G	C	intergenic	CADM1;LOC101928985	dist=89286;dist=138136	.	.	11q23.3	.	.	ENSG00000255689	-11513
chr11	116296374	116296374	C	CT	intergenic	LINC00900;LOC101929011	dist=665456;dist=213765	.	.	11q23.3	.	.	LINC02151	74973
chr11	116345095	116345097	TAC	T	intergenic	LINC00900;LOC101929011	dist=714177;dist=165042	.	.	11q23.3	.	.	LINC02151	26250
chr11	116787228	116787229	AT	A	intronic	SIK3	.	.	.	11q23.3	.	.	APOA1	-78563
chr11	116924054	116924055	GA	G	intronic	SIK3	.	.	.	11q23.3	.	.	RPS27P19	-17254
chr11	117341891	117341891	A	AT	intronic	DSCAML1	.	.	.	11q23.3	.	rs199988005	PRR13P3	-134493
chr11	118495306	118495306	C	T	intronic	PHLDB1	.	.	.	11q23.3	.	rs111416678	ENSG00000255176	12032
chr11	119907543	119907544	CT	C	intergenic	LOC102724301;TRIM29	dist=297210;dist=74439	.	.	11q23.3	.	rs561528331	ENSG00000255216	-24677
chr11	119952252	119952252	T	C	intergenic	LOC102724301;TRIM29	dist=341919;dist=29731	.	.	11q23.3	.	rs2848717	ENSG00000255216	-69386
chr11	120803849	120803849	T	C	intronic	GRIK4	.	.	.	11q23.3	.	.	HMGB1P42	3514
chr11	121352083	121352083	A	C	intronic	SORL1	.	.	.	11q24.1	.	rs79204765	LOC105369536	-28362
chr11	122132849	122132849	T	A	ncRNA_intronic	MIR100HG	.	.	.	11q24.1	.	rs566450320	ENSG00000255219	33049
chr11	122236496	122236498	GCA	G	ncRNA_intronic	MIR100HG	.	.	.	11q24.1	.	rs10573109	ENSG00000255015	-64026
chr11	122521700	122521700	C	CA	intergenic	MIR100HG;UBASH3B	dist=228121;dist=4698	.	.	11q24.1	.	.	UBASH3B	4683
chr11	122697931	122697931	T	C	intergenic	UBASH3B;CRTAM	dist=12744;dist=11275	.	.	11q24.1	.	.	CRTAM	11277
chr11	123123659	123123659	C	T	intergenic	CLMP;MIR4493	dist=57646;dist=128489	.	.	11q24.1	.	rs368129580	ENSG00000200496	48439
chr11	123399398	123399399	CT	C	intronic	GRAMD1B	.	.	.	11q24.1	.	.	GRAMD1B	-3055
chr11	123533041	123533041	G	T	intergenic	SCN3B;ZNF202	dist=7726;dist=61594	.	.	11q24.1	.	.	LOC105369543	6166
chr11	123903727	123903729	GCT	G	intergenic	OR10G8;OR10G7	dist=2462;dist=5044	.	.	11q24.2	.	.	OR10G8	-3431
chr11	124116086	124116086	G	A	intergenic	OR8G2P;OR8G1	dist=19718;dist=4337	.	.	11q24.2	.	rs12786060	OR8G1	4337
chr11	124204285	124204285	T	G	intergenic	OR8D2;OR8B2	dist=14192;dist=48013	.	.	11q24.2	.	rs11820450	OR8B6P	5345
chr11	124253170	124253170	G	A	exonic	OR8B2	.	nonsynonymous SNV	OR8B2:NM_001005468:exon1:c.C70T:p.R24W	11q24.2	.	rs530765	OR8B2	88
chr11	124528258	124528259	TA	T	intronic	SIAE	.	.	.	11q24.2	.	rs60157755	SPA17	15435
chr11	124767366	124767368	GCT	G	intronic	ROBO4	.	.	.	11q24.2	.	rs10553259	ROBO4	1028
chr11	125121681	125121681	A	AAT	intronic	PKNOX2	.	.	.	11q24.2	.	rs35160755	LOC105369549	15013
chr11	126589889	126589889	T	C	intronic	KIRREL3	.	.	.	11q24.2	.	.	LOC101929427	-67143
chr11	126733289	126733289	T	C	intronic	KIRREL3	.	.	.	11q24.2	.	rs12790331	ENSG00000254938	77266
chr11	127067297	127067299	TTA	T	intergenic	LOC101929473;LOC101929497	dist=96096;dist=73666	.	.	11q24.2	.	rs201157599	ENSG00000272642	-6634
chr11	127106282	127106283	CA	C	intergenic	LOC101929473;LOC101929497	dist=135081;dist=34682	.	.	11q24.2	.	.	LOC101929497	34674
chr11	127156992	127156993	CT	C	ncRNA_intronic	LOC101929497	.	.	.	11q24.2	.	.	LOC101929497	-16036
chr11	127278534	127278535	CT	C	intergenic	LOC101929497;LINC02098	dist=71606;dist=800126	.	.	11q24.2	.	.	RN7SKP279	-789
chr11	127449468	127449468	A	AT	intergenic	LOC101929497;LINC02098	dist=242540;dist=629193	.	.	11q24.2	.	.	ENSG00000254591	77995
chr11	129020828	129020829	TA	T	intronic	ARHGAP32	.	.	.	11q24.3	.	.	ENSG00000206847	-120475
chr11	129031355	129031355	G	GA	intronic	ARHGAP32	.	.	.	11q24.3	.	.	ARHGAP32	117864
chr11	129238714	129238716	TTA	T	intergenic	LOC399975;BARX2	dist=85655;dist=7165	.	.	11q24.3	.	.	BARX2	7119
chr11	129643007	129643008	CG	C	intergenic	LINC01395;TMEM45B	dist=155843;dist=42668	.	.	11q24.3	.	rs373950899	ENSG00000255188	15077
chr11	130132634	130132635	GA	G	intronic	ZBTB44	.	.	.	11q24.3	.	rs545673602	LOC100130783	23171
chr11	130275109	130275109	A	AT	UTR3	ADAMTS8	NM_007037:c.*344T>AT	.	.	11q24.3	.	.	ADAMTS8	23779
chr11	131297260	131297260	G	GA	intronic	NTM	.	.	.	11q25	.	.	RNU6ATAC12P	-42117
chr11	132414115	132414115	G	GA	intronic	OPCML	.	.	.	11q25	.	rs138080916	NTM-IT	-259920
chr11	132502029	132502030	TA	T	intronic	OPCML	.	.	.	11q25	.	.	OPCML-IT2	227942
chr11	132719196	132719196	G	A	intronic	OPCML	.	.	.	11q25	.	rs2659612	OPCML-IT2	10776
chr11	133772161	133772161	T	TCA	upstream	MIR4697HG	dist=526	.	.	11q25	.	.	MIR4697HG	-527
chr11	133778493	133778493	C	T	downstream	IGSF9B	dist=27	.	.	11q25	.	rs199692163	MIR4697HG	-6859
chr11	134008157	134008157	G	A	intronic	JAM3	.	.	.	11q25	.	rs184926974	PTP4A2P2	-13045
chr11	134640855	134640855	C	T	intergenic	LOC283177;LOC100507548	dist=265300;dist=214391	.	.	11q25	.	.	LOC105369584	-56420
chr11	134904302	134904302	T	G	intergenic	LOC100507548;NONE	dist=47609;dist=NONE	.	.	11q25	.	rs10894948	LOC105369589	41491
chr12	348389	348389	T	G	intronic	SLC6A13	.	.	.	12p13.33	.	rs520825	LOC102723544	18076
chr12	746822	746822	G	A	ncRNA_intronic	LOC100049716	.	.	.	12p13.33	.	.	LOC100049716	-6766
chr12	769294	769294	G	GA	intronic	NINJ2	.	.	.	12p13.33	.	.	NINJ2	3651
chr12	1080921	1080922	AT	A	intronic	RAD52	.	.	.	12p13.33	.	.	RAD52	18297
chr12	1805564	1805565	CT	C	intronic	ADIPOR2	.	.	.	12p13.33	.	.	LOC100533654	1645
chr12	2176647	2176647	T	C	intronic	CACNA1C	.	.	.	12p13.33	.	rs4765883	CACNA1C-IT2	-19130
chr12	2440710	2440710	A	G	intronic	CACNA1C	.	.	.	12p13.33	.	.	CACNA1C-IT3	-61769
chr12	2896806	2896808	ATG	A	ncRNA_intronic	ITFG2-AS1	.	.	.	12p13.33	.	rs141734761	RPL23AP14	-5747
chr12	3179050	3179052	TCA	T	intergenic	TEAD4;TSPAN9	dist=29208;dist=7469	.	.	12p13.33	.	rs138901702	RPL13AP24	2262
chr12	3265676	3265676	G	GT	intronic	TSPAN9	.	.	.	12p13.33	.	.	TSPAN9-IT1	-6714
chr12	3554820	3554820	G	C	intronic	PRMT8	.	.	.	12p13.32	.	.	ENSG00000256691	17932
chr12	4762134	4762134	C	A	intronic	NDUFA9	.	.	.	12p13.32	.	.	NDUFA9	-3874
chr12	6490293	6490293	T	C	intronic	LTBR	.	.	.	12p13.31	.	rs11831706	SCNN1A	-3398
chr12	6490316	6490316	A	C	intronic	LTBR	.	.	.	12p13.31	.	rs11831244	SCNN1A	-3421
chr12	6830574	6830575	CT	C	intergenic	PIANP;COPS7A	dist=20565;dist=2575	.	.	12p13.31	.	.	ENSG00000270068	1824
chr12	7065242	7065242	A	G	intronic	PTPN6	.	.	.	12p13.31	.	.	EMG1	7166
chr12	7300026	7300026	T	G	intronic	CLSTN3	.	.	.	12p13.31	.	.	ENSG00000256967	-16233
chr12	7333220	7333221	TA	T	intergenic	CLSTN3;PEX5	dist=21690;dist=8060	.	.	12p13.31	.	.	PEX5	8060
chr12	7521563	7521565	TGA	T	splicing	CD163L1	.	.	.	12p13.31	.	rs148414953	ACSM4	-64684
chr12	7639586	7639586	C	T	intronic	CD163	.	.	.	12p13.31	.	.	CD163L1	-7094
chr12	7650742	7650742	C	G	intronic	CD163	.	.	.	12p13.31	.	rs12315449	CD163	5747
chr12	8160955	8160955	T	C	intergenic	SLC2A3;FOXJ2	dist=72063;dist=24404	.	.	12p13.31	.	rs12298975	HSPD1P12	6601
chr12	8160965	8160965	C	T	intergenic	SLC2A3;FOXJ2	dist=72073;dist=24394	.	.	12p13.31	.	rs200253706	HSPD1P12	6591
chr12	8388702	8388702	T	TTA	ncRNA_intronic	FAM86FP;LINC02449	.	.	.	12p13.31	.	rs201306203	LINC02449	-692
chr12	8477926	8477926	T	C	intergenic	FAM86FP;LINC00937	dist=82384;dist=31634	.	.	12p13.31	.	rs2714114	ENSG00000256101	-3455
chr12	8477955	8477955	C	T	intergenic	FAM86FP;LINC00937	dist=82413;dist=31605	.	.	12p13.31	.	rs4575353	ENSG00000256101	-3484
chr12	9025379	9025380	CA	C	intronic	A2ML1	.	.	.	12p13.31	.	rs570693086	PHC1	41112
chr12	9135240	9135240	C	CT	intronic	KLRG1	.	.	.	12p13.31	.	.	ENSG00000257105	13922
chr12	9180748	9180748	T	C	intergenic	KLRG1;LINC00612	dist=17408;dist=27437	.	.	12p13.31	.	rs58552815	HNRNPA1P34	937
chr12	9296761	9296763	AAG	A	intergenic	A2M;PZP	dist=27936;dist=4673	.	.	12p13.31	.	rs375691030	BTG1P1	-9244
chr12	9637149	9637149	G	A	intergenic	DDX12P;KLRB1	dist=36381;dist=110721	.	.	12p13.31	.	.	OVOS	-23356
chr12	10588793	10588793	A	C	upstream	KLRC2	dist=201	.	.	12p13.2	.	rs76592132	ENSG00000255641	-194
chr12	10632010	10632012	GTA	G	intergenic	KLRC1;LINC02446	dist=24726;dist=73966	.	.	12p13.2	.	.	KLRC1	-24727
chr12	10678740	10678740	C	T	intergenic	KLRC1;LINC02446	dist=71456;dist=27238	.	.	12p13.2	.	.	EIF2S3B	-20540
chr12	10796533	10796533	G	A	intronic	STYK1	.	.	.	12p13.2	.	.	MAGOHB	-30312
chr12	11000106	11000106	G	GT	ncRNA_intronic	PRH1-PRR4	.	.	.	12p13.2	.	rs199807579	ENSG00000256651	-15492
chr12	11226237	11226237	A	G	ncRNA_intronic	PRH1-PRR4	.	.	.	12p13.2	.	rs67933574	TAS2R64P	5533
chr12	11861191	11861191	G	GA	intronic	ETV6	.	.	.	12p13.2	.	.	ETV6	-58404
chr12	12510570	12510571	GA	G	intronic	BORCS5	.	.	.	12p13.2	.	.	BORCS5	-558
chr12	12626156	12626156	T	C	downstream	DUSP16	dist=60	.	.	12p13.2	.	.	ENSG00000255670	12131
chr12	12873798	12873798	G	GA	intronic	CDKN1B	.	.	.	12p13.1	.	.	LOC105369663	3147
chr12	13293986	13293986	T	C	intergenic	GSG1;EMP1	dist=37356;dist=55616	.	.	12p13.1	.	.	GSG1	-37357
chr12	13394156	13394157	CA	C	intergenic	EMP1;LINC01559	dist=24448;dist=129448	.	.	12p13.1	.	.	EMP1	-44555
chr12	13421655	13421655	C	T	intergenic	EMP1;LINC01559	dist=51947;dist=101950	.	.	12p13.1	.	.	EMP1	-72054
chr12	14043214	14043214	T	C	intronic	GRIN2B	.	.	.	12p13.1	.	.	GRIN2B	89839
chr12	14180920	14180920	C	CA	intergenic	GRIN2B;ATF7IP	dist=47898;dist=337646	.	.	12p13.1	.	.	GRIN2B	-47868
chr12	14370340	14370340	T	C	intergenic	GRIN2B;ATF7IP	dist=237318;dist=148226	.	.	12p13.1	.	.	ENSG00000256084	-817
chr12	14732513	14732513	G	T	ncRNA_intronic	PLBD1-AS1	.	.	.	12p13.1	.	.	PLBD1	-11231
chr12	15035647	15035648	AT	A	intronic	MGP	.	.	.	12p12.3	.	.	MGP	3212
chr12	15933252	15933252	C	T	intronic	EPS8	.	.	.	12p12.3	.	.	ENSG00000255565	-251
chr12	16494047	16494047	C	CAT	intergenic	SLC15A5;MGST1	dist=63428;dist=6029	.	.	12p12.3	.	.	MGST1	6029
chr12	16494067	16494069	CAT	C	intergenic	SLC15A5;MGST1	dist=63448;dist=6007	.	.	12p12.3	.	.	MGST1	6007
chr12	17321302	17321304	TAC	T	intergenic	SKP1P2;LINC02378	dist=177740;dist=413453	.	.	12p12.3	.	.	RPL7P40	-46653
chr12	17788101	17788101	A	AT	intergenic	LINC02378;MIR3974	dist=46089;dist=38132	.	.	12p12.3	.	.	MIR3974	38132
chr12	17869647	17869647	T	C	intergenic	MIR3974;RERGL	dist=43319;dist=364156	.	.	12p12.3	.	rs12832908	ENSG00000206662	-5780
chr12	18122041	18122042	TA	T	intergenic	MIR3974;RERGL	dist=295713;dist=111761	.	.	12p12.3	.	.	ENSG00000206662	-258174
chr12	18346056	18346061	TAAAAA	T	intergenic	RERGL;PIK3C2G	dist=102929;dist=68413	.	.	12p12.3	.	.	PIK3C2G	54487
chr12	18391785	18391785	T	A	intergenic	RERGL;PIK3C2G	dist=148658;dist=22689	.	.	12p12.3	.	rs143837167	PIK3C2G	8763
chr12	18476708	18476708	T	C	intronic	PIK3C2G	.	.	.	12p12.3	.	.	RERGL	-3668
chr12	18514467	18514468	GA	G	intronic	PIK3C2G	.	.	.	12p12.3	.	rs201909422	NDFIP1P1	-2567
chr12	18526785	18526786	TA	T	intronic	PIK3C2G	.	.	.	12p12.3	.	.	NDFIP1P1	-14885
chr12	19069859	19069859	C	A	intergenic	CAPZA3;PLEKHA5	dist=177737;dist=212767	.	.	12p12.3	.	rs16915276	RPL7P6	172115
chr12	19553681	19553681	T	C	intergenic	PLEKHA5;AEBP2	dist=24348;dist=38927	.	.	12p12.3	.	.	AEBP2	3298
chr12	20368273	20368273	A	G	intergenic	LINC02468;PDE3A	dist=87438;dist=153906	.	.	12p12.2	.	.	LINC02468	-85527
chr12	20640602	20640602	A	T	intronic	PDE3A	.	.	.	12p12.2	.	rs147240893	UBE2L2	-37536
chr12	22586772	22586773	GA	G	intergenic	ST8SIA1;C2CD5	dist=99124;dist=14707	.	.	12p12.1	.	.	ST8SIA1	3202
chr12	23684865	23684867	GTA	G	UTR3	SOX5	NM_006940:c.*2288_*2286delinsC;NM_001261414:c.*2288_*2286delinsC;NM_152989:c.*2288_*2286delinsC;NM_001261415:c.*2288_*2286delinsC;NM_178010:c.*2288_*2286delinsC;NM_001330785:c.*2288_*2286delinsC	.	.	12p12.1	.	.	LOC105369697	106040
chr12	23734827	23734827	A	AAT	intronic	SOX5	.	.	.	12p12.1	.	.	LOC105369697	56080
chr12	24670640	24670640	T	G	intronic	SOX5	.	.	.	12p12.1	.	.	SOX5	44740
chr12	25269444	25269444	A	AT	intronic	CASC1	.	.	.	12p12.1	.	rs201202735	ENSG00000258449	-15531
chr12	25364515	25364515	G	GA	intronic	KRAS	.	.	.	12p12.1	.	.	ETFRF1	-16366
chr12	25563058	25563058	C	T	intergenic	KRAS;LMNTD1	dist=159193;dist=65958	.	.	12p12.1	.	.	RPL39P27	-680
chr12	25852948	25852948	A	G	intergenic	LMNTD1;MIR4302	dist=51452;dist=174005	.	.	12p12.1	.	.	LMNTD1	-51436
chr12	25939443	25939445	TGA	T	intergenic	LMNTD1;MIR4302	dist=137947;dist=87508	.	.	12p12.1	.	.	RN7SKP262	-6941
chr12	26030945	26030947	GAC	G	intergenic	MIR4302;RASSF8-AS1	dist=3933;dist=76641	.	.	12p12.1	.	rs148303017	MIR4302	-3934
chr12	26163833	26163833	G	GA	intronic	RASSF8	.	.	.	12p12.1	.	rs532276699	RASSF8-AS1	-51136
chr12	26167835	26167835	T	TA	intronic	RASSF8	.	.	.	12p12.1	.	.	RASSF8-AS1	-55138
chr12	26360951	26360952	TG	T	intronic	SSPN	.	.	.	12p12.1	.	rs57868336	ENSG00000256894	-81402
chr12	26660798	26660798	G	C	intronic	ITPR2	.	.	.	12p11.23	.	rs71452019	ENSG00000234428	115504
chr12	26752767	26752767	G	GA	intronic	ITPR2	.	.	.	12p11.23	.	rs140295750	ENSG00000234428	23535
chr12	27850813	27850814	TA	T	downstream	REP15	dist=291	.	.	12p11.22	.	.	REP15	-1386
chr12	27920629	27920632	TCAA	T	intronic	MANSC4	.	.	.	12p11.22	.	.	MANSC4	3577
chr12	28201555	28201555	A	T	intergenic	PTHLH;CCDC91	dist=76639;dist=141805	.	.	12p11.22	.	.	PTHLH	-75918
chr12	28347175	28347177	ACT	A	intronic	CCDC91	.	.	.	12p11.22	.	.	ENSG00000247934	-3877
chr12	28416923	28416923	G	GT	intronic	CCDC91	.	.	.	12p11.22	.	.	RNU4-54P	55473
chr12	28559210	28559210	T	TA	intronic	CCDC91	.	.	.	12p11.22	.	.	RNU4-54P	-86815
chr12	29382452	29382452	G	GA	intronic	FAR2	.	.	.	12p11.22	.	rs199898481	FAR2	-80417
chr12	29429822	29429822	G	A	intronic	FAR2	.	.	.	12p11.22	.	.	LOC100506606	40959
chr12	29809252	29809252	G	GAT	intronic	TMTC1	.	.	.	12p11.22	.	rs71444334	RPL21P99	2521
chr12	31201255	31201255	T	C	ncRNA_intronic	DDX11-AS1	.	.	.	12p11.21	.	rs201016871	DDX11	25524
chr12	31667901	31667901	T	A	intronic	DENND5B	.	.	.	12p11.21	.	rs537289016	ENSG00000201228	-8564
chr12	31960829	31960829	G	A	intergenic	H3F3C;LINC02422	dist=15654;dist=69074	.	.	12p11.21	.	rs3862410	ENSG00000252204	3193
chr12	32126294	32126294	G	A	intronic	KIAA1551	.	.	.	12p11.21	.	.	KIAA1551	-13991
chr12	32177282	32177282	C	CT	intergenic	KIAA1551;BICD1	dist=31239;dist=82903	.	.	12p11.21	.	.	ENSG00000257094	-17222
chr12	32281873	32281873	A	AT	intronic	BICD1	.	.	.	12p11.21	.	.	ENSG00000257530	-21412
chr12	32557192	32557192	G	GT	intergenic	BICD1;FGD4	dist=26051;dist=81714	.	.	12p11.21	.	.	FGD4	-4730
chr12	32851955	32851956	TA	T	intronic	DNM1L	.	.	.	12p11.21	.	rs199972506	ENSG00000257643	-6174
chr12	34274838	34274838	G	GT	intergenic	ALG10;NONE	dist=93602;dist=NONE	.	.	12p11.1	.	rs112681173	ENSG00000255628	27936
chr12	34505948	34505948	A	G	intergenic	ALG10;NONE	dist=324712;dist=NONE	.	.	12p11.1	.	.	AK6P1	-133849
chr12	34513397	34513397	A	G	intergenic	ALG10;NONE	dist=332161;dist=NONE	.	.	12p11.1	.	.	AK6P1	-141298
chr12	34651422	34651422	T	G	intergenic	ALG10;NONE	dist=470186;dist=NONE	.	.	12p11.1	.	rs184538845	AK6P1	-279323
chr12	38721461	38721462	TA	T	UTR3	ALG10B	NM_001013620:c.*6446_*6447delinsT;NM_001308340:c.*3735_*3736delinsT	.	.	12q12	.	.	ALG10B	-11082
chr12	38935705	38935707	CTG	C	intergenic	ALG10B;CPNE8	dist=212177;dist=110295	.	.	12q12	.	rs386418730	ENSG00000257645	-8854
chr12	39080076	39080076	T	TA	intronic	CPNE8	.	.	.	12q12	.	.	ENSG00000258119	-96463
chr12	39440715	39440716	TA	T	intergenic	CPNE8;KIF21A	dist=141295;dist=246314	.	.	12q12	.	.	ENSG00000257237	13019
chr12	39483619	39483619	A	C	intergenic	CPNE8;KIF21A	dist=184199;dist=203411	.	.	12q12	.	.	LINC02406	3057
chr12	40713869	40713869	C	CA	exonic	LRRK2	.	frameshift substitution	LRRK2:NM_198578:exon34:c.4907delinsCA	12q12	.	.	ENSG00000229899	-33779
chr12	41354026	41354026	G	GT	intronic	CNTN1	.	.	.	12q12	.	.	PDZRN4	228224
chr12	41793538	41793539	CA	C	intronic	PDZRN4	.	.	.	12q12	.	rs11324694	ENSG00000257228	73773
chr12	42153747	42153747	G	A	intergenic	PDZRN4;LINC02400	dist=185355;dist=4244	.	.	12q12	.	rs554094158	LINC02400	4244
chr12	42605836	42605836	C	CA	intronic	YAF2	.	.	.	12q12	.	.	YAF2	26318
chr12	42803982	42803982	G	T	intronic	PPHLN1	.	.	.	12q12	.	rs67320659	LOC100132797	23177
chr12	42939697	42939697	C	CAT	intronic	PRICKLE1	.	.	.	12q12	.	.	PRICKLE1	44460
chr12	43262767	43262769	TGA	T	intergenic	LINC02450;LINC02461	dist=151846;dist=286349	.	.	12q12	.	rs139288939	LOC100420897	61613
chr12	43626236	43626236	T	C	intergenic	LINC02461;ADAMTS20	dist=69323;dist=121433	.	.	12q12	.	rs200594448	LINC02461	-77119
chr12	43626237	43626237	G	A	intergenic	LINC02461;ADAMTS20	dist=69324;dist=121432	.	.	12q12	.	rs201517235	LINC02461	-77120
chr12	44083040	44083041	CA	C	intergenic	ADAMTS20;PUS7L	dist=137266;dist=39369	.	.	12q12	.	rs200664762	EEF1A1P17	-42312
chr12	44413166	44413166	G	A	intronic	TMEM117	.	.	.	12q12	.	rs12322164	ZNF75BP	-8849
chr12	44897585	44897587	CAT	C	intergenic	TMEM117;NELL2	dist=114040;dist=4471	.	.	12q12	.	rs150641132	ENSG00000257947	-239821
chr12	44984680	44984681	CA	C	intronic	NELL2	.	.	.	12q12	.	.	ENSG00000201788	290071
chr12	46000393	46000393	T	TA	intergenic	ANO6;LINC00938	dist=166206;dist=119110	.	.	12q12	.	.	ENSG00000257657	4010
chr12	46378478	46378479	CT	C	intronic	SCAF11	.	.	.	12q12	.	rs539795330	SCAF11	7424
chr12	46853538	46853538	C	CA	ncRNA_intronic	LOC100288798	.	.	.	12q13.11	.	.	ENSG00000257496	-72765
chr12	46936829	46936829	G	T	ncRNA_intronic	LOC100288798	.	.	.	12q13.11	.	rs61072098	ENSG00000272369	-5545
chr12	47107672	47107672	A	T	intergenic	LOC100288798;SLC38A4	dist=61310;dist=50872	.	.	12q13.11	.	.	MARK3P1	-31156
chr12	48438623	48438625	TTG	T	UTR3	SENP1	NM_001267594:c.*482_*480delinsA;NM_001267595:c.*482_*480delinsA	.	.	12q13.11	.	rs141876787	RPL37P19	10749
chr12	48562821	48562822	CT	C	intergenic	ASB8;CCDC184	dist=11443;dist=14544	.	.	12q13.11	.	.	PHBP18	620
chr12	49193447	49193447	G	GA	intergenic	LOC100506125;CACNB3	dist=9129;dist=14768	.	.	12q13.12	.	.	LOC390314	1424
chr12	49249207	49249208	TA	T	intergenic	DDX23;RND1	dist=3250;dist=1708	.	.	12q13.12	.	.	DDX23	-2583
chr12	49573561	49573561	C	CT	intergenic	TUBA1B;TUBA1A	dist=48257;dist=5017	.	.	12q13.12	.	.	TUBA1C	8958
chr12	49616524	49616524	A	T	intergenic	TUBA1A;TUBA1C	dist=33417;dist=5185	.	.	12q13.12	.	rs71439493	TUBA1A	-33418
chr12	49623457	49623459	GGT	G	intronic	TUBA1C	.	.	.	12q13.12	.	.	ENSG00000258101	35080
chr12	49671426	49671426	T	G	intergenic	TUBA1C;LOC101927267	dist=4305;dist=14988	.	.	12q13.12	.	.	ENSG00000258232	-4338
chr12	49693829	49693830	AT	A	ncRNA_intronic	LOC101927267	.	.	.	12q13.12	.	rs202041471	PRPH	-6795
chr12	49707772	49707773	AT	A	ncRNA_intronic	LOC101927267	.	.	.	12q13.12	.	rs112053868	TROAP	9198
chr12	50246873	50246873	G	A	intergenic	BCDIN3D;FAIM2	dist=9961;dist=13806	.	.	12q13.12	.	rs10875983	ENSG00000257253	8117
chr12	50388296	50388296	G	GA	intronic	RACGAP1	.	.	.	12q13.12	.	.	AQP6	-27320
chr12	50639499	50639500	TA	T	intronic	LIMA1	.	.	.	12q13.12	.	.	MIR1293	-11505
chr12	50782402	50782403	CA	C	intronic	FAM186A	.	.	.	12q13.12	.	.	LARP4	3763
chr12	50927813	50927813	T	C	intronic	DIP2B	.	.	.	12q13.12	.	.	DIP2B	-29046
chr12	51023749	51023749	T	A	intronic	DIP2B	.	.	.	12q13.12	.	rs73119165	ENSG00000200428	113602
chr12	51328683	51328685	GAC	G	intergenic	METTL7A;HIGD1C	dist=2383;dist=19097	.	.	12q13.12	.	rs34068955	ENSG00000199740	5124
chr12	51352065	51352066	CT	C	intronic	HIGD1C	.	.	.	12q13.12	.	rs556530045	HIGD1C	-4361
chr12	51592635	51592635	T	A	intronic	POU6F1	.	.	.	12q13.13	.	.	POU6F1	18842
chr12	51735022	51735022	A	T	intronic	CELA1	.	.	.	12q13.13	0.521375	rs934089	CELA1	5441
chr12	51900184	51900184	G	GT	intronic	SLC4A8	.	.	.	12q13.13	.	.	ENSG00000271065	-81790
chr12	51973945	51973946	GA	G	intergenic	SLC4A8;SCN8A	dist=64398;dist=11074	.	.	12q13.13	.	.	SCN8A	10104
chr12	52478816	52478816	C	A	ncRNA_intronic	OR7E47P	.	.	.	12q13.13	.	.	ENSG00000257663	-2949
chr12	52552787	52552787	A	AT	intergenic	OR7E47P;KRT80	dist=50684;dist=9993	.	.	12q13.13	.	.	KRT80	32997
chr12	52824978	52824979	CT	C	intronic	KRT75	.	.	.	12q13.13	.	rs398076639	KRT75	3330
chr12	53594712	53594713	TA	T	intronic	ITGB7	.	.	.	12q13.13	.	rs72201105	ITGB7	6378
chr12	53756691	53756691	C	CT	intergenic	SP7;SP1	dist=18114;dist=17288	.	.	12q13.13	.	.	SP1	17269
chr12	53791373	53791373	C	CT	intronic	SP1	.	.	.	12q13.13	.	.	SP1	-17414
chr12	53796916	53796916	G	GA	intronic	SP1	.	.	.	12q13.13	.	rs369789532	AMHR2	20723
chr12	53879562	53879562	G	A	intronic	MAP3K12	.	.	.	12q13.13	.	.	MAP3K12	14285
chr12	54235309	54235312	TTAA	T	intergenic	CISTR;HOXC13-AS	dist=84491;dist=93800	.	.	12q13.13	.	.	RN7SKP289	-25341
chr12	54357307	54357307	C	T	ncRNA_exonic	HOTAIR	.	.	.	12q13.13	.	.	HOXC12	-8690
chr12	56059433	56059433	G	A	intergenic	OR10P1;METTL7B	dist=27816;dist=15897	.	.	12q13.2	.	.	ENSG00000270458	-3149
chr12	56696614	56696615	AT	A	intergenic	CS;CNPY2	dist=2439;dist=7011	.	.	12q13.3	.	.	CS	-2439
chr12	56721419	56721419	G	GA	intronic	PAN2	.	.	.	12q13.3	.	rs141333841	PAN2	6418
chr12	57454943	57454943	C	CA	intronic	NEMP1	.	.	.	12q13.3	.	.	MYO1A	-9962
chr12	57465167	57465168	AT	A	intronic	NEMP1	.	.	.	12q13.3	.	.	NEMP1	16678
chr12	57689960	57689961	CT	C	intronic	R3HDM2	.	.	.	12q13.3	.	rs113140082	ENSG00000258830	306
chr12	57819055	57819056	CA	C	intronic	R3HDM2	.	.	.	12q13.3	.	rs372378364	R3HDM2	5732
chr12	58021194	58021194	T	TA	intronic	B4GALNT1	.	.	.	12q13.3	.	.	B4GALNT1	5944
chr12	58266762	58266762	G	GA	intergenic	CTDSP2;LOC100506844	dist=26015;dist=58470	.	.	12q14.1	.	rs552446751	LOC283387	23503
chr12	58521451	58521451	A	T	intergenic	LINC02403;LINC02388	dist=34308;dist=438291	.	.	12q14.1	.	rs11172470	LINC02403	-39777
chr12	58527497	58527497	C	CAT	intergenic	LINC02403;LINC02388	dist=40354;dist=432245	.	.	12q14.1	.	rs145300968	LINC02403	-45823
chr12	58866081	58866083	GAT	G	intergenic	LINC02403;LINC02388	dist=378938;dist=93659	.	.	12q14.1	.	rs374899664	LOC100506869	71824
chr12	59204365	59204365	T	TA	ncRNA_intronic	LOC100506869	.	.	.	12q14.1	.	.	LINC02388	-28837
chr12	60957822	60957822	T	TA	intergenic	SLC16A7;FAM19A2	dist=774187;dist=1144207	.	.	12q14.1	.	rs367908797	ENSG00000257865	-145059
chr12	61006628	61006629	CT	C	intergenic	SLC16A7;FAM19A2	dist=822993;dist=1095400	.	.	12q14.1	.	rs138466316	ENSG00000257865	-193865
chr12	61093168	61093176	GATATATAT	G	intergenic	SLC16A7;FAM19A2	dist=909533;dist=1008853	.	.	12q14.1	.	.	ENSG00000257865	-280405
chr12	61533195	61533199	CTATT	C	intergenic	SLC16A7;FAM19A2	dist=1349560;dist=568830	.	.	12q14.1	.	rs376555164	PGBD3P1	93534
chr12	61870170	61870170	A	G	intergenic	SLC16A7;FAM19A2	dist=1686535;dist=231859	.	.	12q14.1	.	.	DUX4L52	124454
chr12	61943914	61943915	CA	C	intergenic	SLC16A7;FAM19A2	dist=1760279;dist=158114	.	.	12q14.1	.	.	DUX4L52	50709
chr12	62467937	62467939	AAC	A	intronic	FAM19A2	.	.	.	12q14.1	.	rs151209997	RPS3P6	-51982
chr12	62629769	62629769	T	TA	intergenic	FAM19A2;USP15	dist=43149;dist=24352	.	.	12q14.1	.	.	KLF17P1	-474
chr12	63949935	63949935	C	T	intergenic	AVPR1A;DPY19L2	dist=403345;dist=2758	.	.	12q14.2	.	.	S100A11P4	95472
chr12	63949965	63949971	TATACAC	T	intergenic	AVPR1A;DPY19L2	dist=403375;dist=2722	.	.	12q14.2	.	.	S100A11P4	95436
chr12	64116638	64116638	C	CAT	intergenic	DPY19L2;TMEM5	dist=54284;dist=56945	.	.	12q14.2	.	rs542346125	LOC100418730	2077
chr12	64317904	64317904	T	C	intronic	SRGAP1	.	.	.	12q14.2	.	.	LOC100419700	-35527
chr12	64880381	64880382	AT	A	intronic	TBK1	.	.	.	12q14.2	.	.	TBK1	-34722
chr12	65159612	65159613	CA	C	intronic	TBC1D30	.	.	.	12q14.3	.	.	ENSG00000215159	-6312
chr12	65175854	65175854	C	CT	intronic	TBC1D30	.	.	.	12q14.3	.	.	TBC1D30	-1266
chr12	65279372	65279372	A	AT	ncRNA_intronic	LINC02389	.	.	.	12q14.3	.	.	LINC02389	-2199
chr12	65563619	65563622	AGCG	A	exonic	LEMD3	.	nonframeshift substitution	LEMD3:NM_001167614:exon1:c.243_246A,LEMD3:NM_014319:exon1:c.243_246A	12q14.3	.	.	LEMD3	-269
chr12	66010840	66010840	T	TA	ncRNA_intronic	LOC100507065	.	.	.	12q14.3	.	.	LINC02454	-14192
chr12	66176050	66176051	AT	A	ncRNA_intronic	RPSAP52	.	.	.	12q14.3	.	.	HMGA2	41860
chr12	66237480	66237482	GCA	G	intronic	HMGA2	.	.	.	12q14.3	.	.	RPSAP52	-16727
chr12	66720517	66720517	A	T	intronic	HELB	.	.	.	12q14.3	.	.	HELB	-24193
chr12	67424412	67424412	C	A	intergenic	GRIP1;LOC102724421	dist=351487;dist=46994	.	.	12q14.3	.	.	LOC102724421	65774
chr12	68010706	68010706	T	C	intergenic	LINC02408;DYRK2	dist=49795;dist=31806	.	.	12q15	.	.	LINC02442	-26940
chr12	68545664	68545664	C	A	intergenic	IFNG-AS1;IFNG	dist=130557;dist=2886	.	.	12q15	.	rs80057724	IFNG	7863
chr12	68784694	68784695	CA	C	intergenic	MDM1;LINC02384	dist=58533;dist=40927	.	.	12q15	.	.	LINC02384	12883
chr12	69537549	69537549	G	A	intergenic	CPM;CPSF6	dist=180529;dist=95768	.	.	12q15	.	rs11177521	ENSG00000258140	68354
chr12	69804612	69804612	A	C	intergenic	YEATS4;FRS2	dist=19962;dist=59517	.	.	12q15	.	rs17106529	RN7SL804P	-9930
chr12	69836373	69836373	C	CA	intergenic	YEATS4;FRS2	dist=51723;dist=27756	.	.	12q15	.	.	LINC02373	6877
chr12	70123257	70123258	CT	C	intergenic	BEST3;RAB3IP	dist=30061;dist=9208	.	.	12q15	.	.	LOC101928002	9090
chr12	70126637	70126637	G	T	intergenic	BEST3;RAB3IP	dist=33441;dist=5829	.	.	12q15	.	.	LOC101928002	5711
chr12	70247090	70247090	T	C	intronic	MYRFL	.	.	.	12q15	.	.	MYRFL	-28007
chr12	70364135	70364137	TTG	T	intergenic	MYRFL;LINC01481	dist=11630;dist=251833	.	.	12q15	.	rs148115613	ENSG00000257241	-23275
chr12	70465914	70465914	C	T	intergenic	MYRFL;LINC01481	dist=113409;dist=150056	.	.	12q15	.	rs553221624	LOC100125409	41629
chr12	70575404	70575404	G	A	intergenic	MYRFL;LINC01481	dist=222899;dist=40566	.	.	12q15	.	rs114021314	LOC105369826	-1287
chr12	71382569	71382569	G	GT	intergenic	PTPRR;TSPAN8	dist=67985;dist=136308	.	.	12q15	.	.	ENSG00000257265	43294
chr12	72214521	72214523	CTG	C	intergenic	RAB21;TBC1D15	dist=27265;dist=18964	.	.	12q21.1	.	.	ENSG00000257991	14653
chr12	72352060	72352060	C	G	intronic	TPH2	.	.	.	12q21.1	.	.	TPH2	-19435
chr12	74074907	74074907	C	T	intergenic	LINC02444;LOC100507377	dist=472810;dist=452049	.	.	12q21.1	.	rs76241046	RPL31P48	-32488
chr12	74220692	74220692	T	C	intergenic	LINC02444;LOC100507377	dist=618595;dist=306264	.	.	12q21.1	.	.	ENSG00000201809	-62500
chr12	74226540	74226542	TTA	T	intergenic	LINC02444;LOC100507377	dist=624443;dist=300414	.	.	12q21.1	.	.	ENSG00000201809	-68348
chr12	74369137	74369137	G	GT	intergenic	LINC02444;LOC100507377	dist=767040;dist=157819	.	.	12q21.1	.	.	LINC02394	63729
chr12	74743533	74743537	GTGTA	G	intergenic	LOC100507377;ATXN7L3B	dist=57122;dist=188014	.	.	12q21.1	.	.	LOC100507377	52778
chr12	74761349	74761350	CT	C	intergenic	LOC100507377;ATXN7L3B	dist=74938;dist=170201	.	.	12q21.1	.	.	LOC100507377	34965
chr12	74856427	74856428	GT	G	intergenic	LOC100507377;ATXN7L3B	dist=170016;dist=75123	.	.	12q21.1	.	rs57564404	LOC100507377	-60113
chr12	74968846	74968846	C	A	intergenic	ATXN7L3B;KCNC2	dist=33614;dist=465012	.	.	12q21.1	.	.	ENSG00000257386	-36434
chr12	75147035	75147037	CTG	C	intergenic	ATXN7L3B;KCNC2	dist=211803;dist=286821	.	.	12q21.1	.	rs147303831	LOC100128673	-24405
chr12	75539734	75539734	A	AT	intronic	KCNC2	.	.	.	12q21.1	.	.	KCNC2	63914
chr12	76598421	76598423	TAC	T	intergenic	NAP1L1;LINC02407	dist=119608;dist=55240	.	.	12q21.2	.	rs112693603	LINC02407	55196
chr12	76641771	76641771	G	GA	intergenic	NAP1L1;LINC02407	dist=162958;dist=11892	.	.	12q21.2	.	.	LINC02407	11848
chr12	76804120	76804120	A	G	intronic	OSBPL8	.	.	.	12q21.2	.	.	BBS10	-61899
chr12	76881532	76881532	T	A	intronic	OSBPL8	.	.	.	12q21.2	.	.	OSBPL8	72057
chr12	77023865	77023865	A	G	intergenic	OSBPL8;ZDHHC17	dist=70276;dist=133989	.	.	12q21.2	.	.	YWHAQP7	-10706
chr12	77117522	77117524	ATG	A	intergenic	OSBPL8;ZDHHC17	dist=163933;dist=40330	.	.	12q21.2	.	rs200687926	RPL7P43	-2225
chr12	77594021	77594021	C	CA	intergenic	E2F7;NAV3	dist=134661;dist=631048	.	.	12q21.2	.	.	LINC02464	28452
chr12	78371492	78371492	G	A	intronic	NAV3	.	.	.	12q21.2	.	rs61936163	ENSG00000258225	114025
chr12	78551566	78551568	TGA	T	intronic	NAV3	.	.	.	12q21.2	.	rs367611002	FAM213AP1	-26783
chr12	78917364	78917364	G	GA	intergenic	LINC02424;SYT1	dist=163838;dist=340409	.	.	12q21.2	.	.	ENSG00000257165	17091
chr12	78984952	78984952	A	G	intergenic	LINC02424;SYT1	dist=231426;dist=272821	.	.	12q21.2	.	.	ENSG00000257165	-50498
chr12	79175548	79175548	G	GA	intergenic	LINC02424;SYT1	dist=422022;dist=82225	.	.	12q21.2	.	.	LOC642550	12346
chr12	80143693	80143693	T	G	intergenic	PAWR;PPP1R12A	dist=58903;dist=23650	.	.	12q21.2	.	.	PAWR	-58817
chr12	80143697	80143697	G	A	intergenic	PAWR;PPP1R12A	dist=58907;dist=23646	.	.	12q21.2	.	.	PAWR	-58821
chr12	80152467	80152467	G	A	intergenic	PAWR;PPP1R12A	dist=67677;dist=14876	.	.	12q21.2	.	.	ENSG00000258044	65091
chr12	80297995	80297996	CA	C	intronic	PPP1R12A	.	.	.	12q21.2	.	.	RNA5SP363	-25797
chr12	80468256	80468256	C	G	intergenic	PPP1R12A-AS1;OTOGL	dist=133081;dist=134977	.	.	12q21.31	.	.	RNU7-106P	-5720
chr12	80969201	80969202	CA	C	intronic	PTPRQ	.	.	.	12q21.31	.	.	AKIRIN1P1	-13863
chr12	81048470	81048470	T	TA	intronic	PTPRQ	.	.	.	12q21.31	.	.	MYF6	52807
chr12	81048472	81048472	C	A	intronic	PTPRQ	.	.	.	12q21.31	.	.	MYF6	52805
chr12	81165441	81165441	C	CAT	downstream	LINC01490	dist=947	.	.	12q21.31	.	.	LINC01490	-8509
chr12	81276156	81276156	C	T	intronic	LIN7A	.	.	.	12q21.31	.	rs1163675	LOC100420442	-20870
chr12	82498636	82498636	G	GAT	intergenic	LINC02426;CCDC59	dist=111724;dist=247447	.	.	12q21.31	.	.	ENSG00000258193	-106226
chr12	82731410	82731410	C	CATA	intergenic	LINC02426;CCDC59	dist=344498;dist=14673	.	.	12q21.31	.	.	METTL25	20866
chr12	84051483	84051483	A	T	intergenic	TMTC2;SLC6A15	dist=522836;dist=1201784	.	.	12q21.31	.	.	ENSG00000257124	4015
chr12	84312249	84312249	T	A	intergenic	TMTC2;SLC6A15	dist=783602;dist=941018	.	.	12q21.31	.	.	ENSG00000257124	-256752
chr12	84371581	84371581	G	GT	intergenic	TMTC2;SLC6A15	dist=842934;dist=881686	.	.	12q21.31	.	.	ENSG00000221148	205646
chr12	85373560	85373562	CAT	C	intergenic	SLC6A15;TSPAN19	dist=66952;dist=34532	.	.	12q21.31	.	.	ENSG00000258073	-40114
chr12	85606591	85606593	AAG	A	intronic	LRRIQ1	.	.	.	12q21.31	.	rs369225618	ENSG00000269916	50729
chr12	87318368	87318368	G	GAT	intergenic	MGAT4C;LOC105369879	dist=85585;dist=406148	.	.	12q21.32	.	rs372522997	ENSG00000258185	-85594
chr12	88187873	88187873	C	G	intergenic	MKRN9P;C12orf50	dist=9385;dist=185943	.	.	12q21.32	.	rs1796303	LINC02258	1637
chr12	88571104	88571104	C	CA	intronic	TMTC3	.	.	.	12q21.32	.	.	TMTC3	-35032
chr12	89397399	89397400	GA	G	intergenic	KITLG;LINC02458	dist=423149;dist=7503	.	.	12q21.33	.	.	LINC02458	16069
chr12	89880693	89880695	GAC	G	intronic	POC1B	.	.	.	12q21.33	.	rs72283253	CENPCP1	12990
chr12	90684509	90684510	AT	A	intergenic	LINC02399;LINC02392	dist=341006;dist=2585	.	.	12q21.33	.	rs143095102	LINC02392	-9839
chr12	90738624	90738626	CAG	C	intergenic	LINC02392;LINC00615	dist=44149;dist=573174	.	.	12q21.33	.	.	LINC02392	-63954
chr12	92151841	92151845	TTATA	T	intergenic	DCN;LINC01619	dist=574940;dist=226907	.	.	12q21.33	.	rs10604741	ENSG00000258125	-77934
chr12	92319112	92319112	A	G	intergenic	DCN;LINC01619	dist=742211;dist=59640	.	.	12q21.33	.	.	ENSG00000257863	-23879
chr12	92812593	92812593	T	A	intergenic	LOC101928617;CLLU1OS	dist=233033;dist=1277	.	.	12q22	.	.	CLLU1	2714
chr12	92884440	92884440	C	CA	intergenic	LINC02397;C12orf74	dist=6717;dist=212179	.	.	12q22	.	.	LINC02397	-24214
chr12	92937120	92937120	T	A	intergenic	LINC02397;C12orf74	dist=59397;dist=159499	.	.	12q22	.	rs146578831	LOC100132126	-12885
chr12	93081802	93081802	C	CT	intergenic	LINC02397;C12orf74	dist=204079;dist=14817	.	.	12q22	.	.	C12orf74	14817
chr12	93376866	93376868	GAC	G	intergenic	EEA1;LOC643339	dist=53759;dist=20666	.	.	12q22	.	.	LINC02413	16126
chr12	93504034	93504035	GA	G	ncRNA_intronic	LOC643339	.	.	.	12q22	.	rs370012611	NACAP3	14284
chr12	93830404	93830405	CT	C	intronic	UBE2N	.	.	.	12q22	.	.	UBE2N	5633
chr12	93855702	93855703	AT	A	intergenic	UBE2N;MRPL42	dist=19676;dist=5563	.	.	12q22	.	rs112570738	ENSG00000200011	-1101
chr12	93915434	93915435	TG	T	intergenic	MRPL42;SOCS2-AS1	dist=17886;dist=43969	.	.	12q22	.	.	ENSG00000258271	8330
chr12	94292469	94292469	T	TA	ncRNA_intronic	LOC105369911	.	.	.	12q22	.	.	LOC105369911	44910
chr12	94743517	94743517	T	C	intronic	CEP83	.	.	.	12q22	.	.	RN7SL330P	11479
chr12	94795542	94795542	T	TA	intronic	CEP83	.	.	.	12q22	.	rs201992229	RBMS2P1	23284
chr12	94877756	94877757	GT	G	intergenic	CEP83-AS1;MIR5700	dist=21412;dist=77808	.	.	12q22	.	.	ENSG00000257400	12461
chr12	95027725	95027725	A	AT	intronic	TMCC3	.	.	.	12q22	.	.	TMCC3	16613
chr12	95826106	95826106	A	G	intergenic	MIR3685;METAP2	dist=122346;dist=41716	.	.	12q22	.	.	LOC105369917	4498
chr12	95826109	95826109	C	A	intergenic	MIR3685;METAP2	dist=122349;dist=41713	.	.	12q22	.	.	LOC105369917	4495
chr12	96151466	96151467	CA	C	intronic	NTN4	.	.	.	12q22	.	rs58691121	NTN4	33463
chr12	96317310	96317311	CT	C	intronic	CCDC38	.	.	.	12q23.1	.	rs200760586	CCDC38	19441
chr12	97322459	97322459	C	T	intronic	NEDD1	.	.	.	12q23.1	.	.	NEDD1	-21459
chr12	97599221	97599222	CA	C	intergenic	NEDD1;RMST	dist=251752;dist=259577	.	.	12q23.1	.	rs201482263	LINC02409	70765
chr12	97947727	97947727	C	T	intergenic	RMST;MIR135A2	dist=20183;dist=9863	.	.	12q23.1	.	.	ENSG00000251844	-1722
chr12	99673950	99673952	ATG	A	intronic	ANKS1B	.	.	.	12q23.1	.	rs376371933	LOC101928937	-186814
chr12	100226502	100226502	T	A	intronic	ANKS1B	.	.	.	12q23.1	.	.	ANKS1B	151930
chr12	100293691	100293691	C	T	intronic	ANKS1B	.	.	.	12q23.1	.	rs11110102	ANKS1B	84741
chr12	100544403	100544403	A	G	intergenic	UHRF1BP1L;GOLGA2P5	dist=7761;dist=5772	.	.	12q23.1	.	.	DNM1P19	2971
chr12	100790361	100790361	T	A	intronic	SLC17A8	.	.	.	12q23.1	.	.	SLC17A8	-39505
chr12	100855779	100855780	AT	A	intergenic	SLC17A8;NR1H4	dist=39942;dist=11771	.	.	12q23.1	.	.	NR1H4	11706
chr12	102115065	102115066	CA	C	intronic	CHPT1	.	.	.	12q23.2	.	.	RNY1P16	-1480
chr12	102206756	102206756	T	TTG	intronic	GNPTAB	.	.	.	12q23.2	.	rs200420658	GNPTAB	17960
chr12	102693255	102693256	CT	C	intergenic	PMCH;IGF1	dist=101632;dist=96389	.	.	12q23.2	.	.	LOC100418882	-68803
chr12	103644673	103644673	C	T	intergenic	LOC101929058;C12orf42	dist=82587;dist=51046	.	.	12q23.2	.	.	ENSG00000257703	-72221
chr12	103802754	103802754	A	G	intronic	C12orf42	.	.	.	12q23.3	.	rs12230097	C12orf42	86995
chr12	103931109	103931109	G	GA	intergenic	LOC105369945;LINC02401	dist=39636;dist=10463	.	.	12q23.3	.	rs397814805	LINC02401	10463
chr12	103933357	103933358	AT	A	intergenic	LOC105369945;LINC02401	dist=41884;dist=8214	.	.	12q23.3	.	.	LINC02401	8214
chr12	104653902	104653902	A	G	intronic	TXNRD1	.	.	.	12q23.3	.	rs550790915	RPL18AP3	5146
chr12	104884799	104884800	CT	C	intronic	CHST11	.	.	.	12q23.3	.	rs34815132	ENSG00000258111	23007
chr12	105400805	105400806	CT	C	intergenic	C12orf45;ALDH1L2	dist=12300;dist=12756	.	.	12q23.3	.	.	C12orf45	-20718
chr12	105468262	105468262	G	A	intronic	ALDH1L2	.	.	.	12q23.3	.	.	ALDH1L2	10093
chr12	106005917	106005918	CT	C	intergenic	C12orf75;CASC18	dist=240621;dist=92063	.	.	12q23.3	.	.	CASC18	92063
chr12	106039955	106039956	GA	G	intergenic	C12orf75;CASC18	dist=274659;dist=58025	.	.	12q23.3	.	rs11477806	CASC18	58025
chr12	106385056	106385058	TTC	T	intergenic	CASC18;NUAK1	dist=247215;dist=72067	.	.	12q23.3	.	rs373995908	ST13P3	24533
chr12	106523755	106523755	C	CT	intronic	NUAK1	.	.	.	12q23.3	.	.	NUAK1	10056
chr12	106663869	106663869	C	A	intergenic	CKAP4;TCP11L2	dist=22156;dist=32700	.	.	12q23.3	.	.	RNU7-94P	12898
chr12	106765232	106765232	A	T	intronic	POLR3B	.	.	.	12q23.3	.	.	POLR3B	-13797
chr12	106765297	106765297	G	A	intronic	POLR3B	.	.	.	12q23.3	.	.	POLR3B	-13862
chr12	106765317	106765317	C	A	intronic	POLR3B	.	.	.	12q23.3	.	.	POLR3B	-13882
chr12	107400098	107400098	A	G	intronic	CRY1	.	.	.	12q23.3	.	.	MTERF2	-19155
chr12	107480005	107480006	CA	C	intronic	CRY1	.	.	.	12q23.3	.	.	ENSG00000257548	7070
chr12	107488986	107488986	G	T	intergenic	CRY1;BTBD11	dist=1351;dist=223211	.	.	12q23.3	.	.	CRY1	-1380
chr12	108063261	108063262	CA	C	intergenic	BTBD11;PWP1	dist=9842;dist=16247	.	.	12q23.3	.	.	PWP1	16247
chr12	108150036	108150036	C	CA	ncRNA_intronic	LOC101929162	.	.	.	12q23.3	.	.	PRDM4	5013
chr12	108165346	108165348	TGA	T	intergenic	PRDM4;ASCL4	dist=10432;dist=2814	.	.	12q23.3	.	.	ASCL4	2814
chr12	108252444	108252444	C	CAG	intergenic	ASCL4;LOC728739	dist=82023;dist=44483	.	.	12q23.3	.	.	ENSG00000257398	5895
chr12	109697388	109697388	C	CA	intronic	ACACB	.	.	.	12q24.11	.	rs368821568	FOXN4	49637
chr12	109964688	109964688	A	T	intronic	UBE3B	.	.	.	12q24.11	.	rs73196288	RNU4-32P	41232
chr12	110374065	110374065	T	TA	intronic	GIT2	.	.	.	12q24.11	.	.	TCHP	-35997
chr12	110716939	110716939	A	AT	intergenic	IFT81;ATP2A2	dist=60339;dist=2093	.	.	12q24.11	.	rs544979772	ATP2A2	1622
chr12	110751688	110751688	A	AT	intronic	ATP2A2	.	.	.	12q24.11	.	rs113891689	ATP2A2	-33128
chr12	110762231	110762232	AT	A	intronic	ATP2A2	.	.	.	12q24.11	.	.	RN7SL769P	36319
chr12	110933353	110933354	TA	T	intronic	VPS29	.	.	.	12q24.11	.	.	ENSG00000202335	872
chr12	111015713	111015715	AAC	A	intronic	PPTC7	.	.	.	12q24.11	.	.	PPTC7	5410
chr12	111231088	111231088	C	A	intergenic	PPP1CC;CCDC63	dist=50305;dist=53676	.	.	12q24.11	.	rs150065148	ENSG00000257268	38495
chr12	111347799	111347800	GT	G	downstream	MYL2	dist=824	.	.	12q24.11	.	rs201256891	MYL2	10726
chr12	111570517	111570517	T	C	intronic	CUX2	.	.	.	12q24.11	.	.	CUX2	-98690
chr12	112135166	112135167	CT	C	intronic	ACAD10	.	.	.	12q24.12	.	.	ACAD10	-11310
chr12	112352746	112352747	TA	T	intergenic	ADAM1A;TMEM116	dist=13040;dist=16340	.	.	12q24.13	.	rs200015839	ADAM1B	12075
chr12	112456120	112456120	A	T	intronic	ERP29	.	.	.	12q24.13	.	.	ERP29	-5001
chr12	112495960	112495961	TA	T	intronic	NAA25	.	.	.	12q24.13	.	.	ENSG00000258323	5752
chr12	112678258	112678258	C	CT	intronic	HECTD4	.	.	.	12q24.13	.	.	ENSG00000257494	16346
chr12	112701528	112701528	T	C	intronic	HECTD4	.	.	.	12q24.13	.	rs377386811	RN7SKP71	3353
chr12	112798788	112798788	C	CA	intronic	HECTD4	.	.	.	12q24.13	.	.	HECTD4	21108
chr12	112817519	112817519	T	TTA	intronic	HECTD4	.	.	.	12q24.13	.	.	HECTD4	2377
chr12	112870617	112870617	C	CA	intronic	PTPN11	.	.	.	12q24.13	.	.	RPL6	-13976
chr12	113422111	113422111	C	T	intronic	OAS2	.	.	.	12q24.13	.	.	OAS2	-5912
chr12	113901226	113901226	C	A	exonic	LHX5	.	synonymous SNV	LHX5:NM_022363:exon5:c.G978T:p.L326L	12q24.13	.	.	LHX5	8859
chr12	114112921	114112923	TGA	T	intergenic	LHX5-AS1;LINC01234	dist=194635;dist=69459	.	.	12q24.13	.	rs369200314	LINC01234	98566
chr12	114166550	114166551	CT	C	intergenic	LHX5-AS1;LINC01234	dist=248264;dist=15831	.	.	12q24.13	.	rs139353550	LINC01234	44938
chr12	114440304	114440306	CGT	C	intergenic	RBM19;LINC02459	dist=36128;dist=236470	.	.	12q24.21	.	rs374499845	RBM19	-36129
chr12	114722579	114722579	C	CT	intergenic	LINC02459;TBX5	dist=43004;dist=69156	.	.	12q24.21	.	rs11432962	LINC02459	-43005
chr12	114781105	114781107	TTC	T	intergenic	LINC02459;TBX5	dist=101530;dist=10628	.	.	12q24.21	.	rs142736726	TBX5-AS1	64889
chr12	114843870	114843872	CCT	C	UTR5	TBX5	NM_181486:c.-2167_-2169delinsG	.	.	12q24.21	.	rs372595886	TBX5-AS1	2124
chr12	114897784	114897784	T	C	intergenic	TBX5-AS1;TBX3	dist=47147;dist=210275	.	.	12q24.21	.	.	RN7SKP216	45208
chr12	115173598	115173598	G	T	intergenic	TBX3;MED13L	dist=51629;dist=1222783	.	.	12q24.21	.	.	ENSG00000252459	1911
chr12	115327874	115327876	GCA	G	intergenic	TBX3;MED13L	dist=205905;dist=1068505	.	.	12q24.21	.	rs34062832	ENSG00000257517	-121396
chr12	115847485	115847485	C	T	intergenic	TBX3;MED13L	dist=725516;dist=548896	.	.	12q24.21	.	.	ENSG00000257726	-46669
chr12	115884613	115884614	CT	C	intergenic	TBX3;MED13L	dist=762644;dist=511767	.	.	12q24.21	.	rs535388853	ENSG00000257726	-83797
chr12	115905690	115905690	G	GT	intergenic	TBX3;MED13L	dist=783721;dist=490691	.	.	12q24.21	.	rs200360364	ENSG00000258108	101779
chr12	116953612	116953614	TTC	T	intergenic	MIR4472-2;LINC00173	dist=87489;dist=17613	.	.	12q24.22	.	rs138274787	LINC02457	2049
chr12	117991651	117991651	C	CCT	intronic	KSR2	.	.	.	12q24.22	.	rs546688661	ENSG00000255686	-100835
chr12	118270797	118270797	A	C	intronic	KSR2	.	.	.	12q24.23	.	.	ENSG00000256071	56462
chr12	118524262	118524262	C	CA	intronic	VSIG10	.	.	.	12q24.23	.	.	WSB2	-24028
chr12	118676440	118676440	A	AT	intronic	TAOK3	.	.	.	12q24.23	.	.	RPS2P5	7426
chr12	118819849	118819850	CT	C	intronic	SUDS3	.	.	.	12q24.23	.	.	SUDS3	-5665
chr12	118921624	118921626	AAT	A	intergenic	SUDS3;LINC02423	dist=65784;dist=274933	.	.	12q24.23	.	.	SUDS3	-107440
chr12	118972181	118972183	CCT	C	intergenic	SUDS3;LINC02423	dist=116341;dist=224376	.	.	12q24.23	.	.	LINC02460	114346
chr12	119376895	119376895	T	TC	intergenic	LINC02439;SRRM4	dist=105554;dist=42405	.	.	12q24.23	.	.	ENSG00000256149	-30161
chr12	119645681	119645683	TGA	T	intergenic	HSPB8;LINC00934	dist=13130;dist=75947	.	.	12q24.23	.	rs143545725	LOC100287653	-13027
chr12	120469735	120469735	T	TA	intronic	BICDL1	.	.	.	12q24.23	.	.	ENSG00000255575	25104
chr12	120655845	120655845	A	T	intronic	PXN	.	.	.	12q24.23	.	.	PXN-AS1	-16752
chr12	120723727	120723728	CA	C	intergenic	PXN;SIRT4	dist=20153;dist=16396	.	.	12q24.31	.	rs35681265	NME2P1	-3788
chr12	120862593	120862594	CT	C	intergenic	MSI1;COX6A1	dist=55610;dist=13299	.	.	12q24.31	.	.	COX6A1	13299
chr12	120960337	120960337	A	AT	intronic	COQ5	.	.	.	12q24.31	.	.	RPL29P24	917
chr12	120988406	120988407	CT	C	intronic	RNF10	.	.	.	12q24.31	.	.	COQ5	-16170
chr12	121171653	121171653	C	CA	intronic	ACADS	.	.	.	12q24.31	.	rs11405010	ACADS	-8116
chr12	121409999	121409999	G	GT	ncRNA_exonic	HNF1A-AS1	.	.	.	12q24.31	.	.	HNF1A	6347
chr12	121991135	121991136	CA	C	intronic	KDM2B	.	.	.	12q24.31	.	.	KDM2B	27784
chr12	122589900	122589900	G	GT	intronic	MLXIP	.	.	.	12q24.31	.	rs370527654	LRRC43	62366
chr12	122675401	122675401	C	CA	intronic	LRRC43	.	.	.	12q24.31	.	rs34565663	B3GNT4	12689
chr12	122875340	122875341	GA	G	intronic	CLIP1	.	.	.	12q24.31	.	.	CLIP1-AS1	4748
chr12	122898137	122898137	C	A	intronic	CLIP1	.	.	.	12q24.31	.	.	CLIP1	9042
chr12	123143401	123143401	C	CT	intergenic	KNTC1;HCAR2	dist=32454;dist=42439	.	.	12q24.31	.	.	ENSG00000256249	28271
chr12	123385769	123385769	C	CT	intergenic	VPS37B;ABCB9	dist=5057;dist=19729	.	.	12q24.31	.	.	VPS37B	-4779
chr12	123744343	123744343	A	T	intergenic	C12orf65;CDK2AP1	dist=1837;dist=1174	.	.	12q24.31	.	.	ENSG00000235423	1687
chr12	123921893	123921893	C	CT	upstream	RILPL2	dist=613	.	.	12q24.31	.	rs200834471	RILPL2	-630
chr12	123997146	123997146	A	G	intronic	RILPL1	.	.	.	12q24.31	.	.	RILPL1	21119
chr12	124077808	124077808	G	GT	intronic	TMED2	.	.	.	12q24.31	.	.	LOC101927415	-8147
chr12	124178549	124178549	A	AT	intronic	TCTN2	.	.	.	12q24.31	.	rs111409557	ENSG00000255839	14384
chr12	124240099	124240100	TA	T	intronic	ATP6V0A2	.	.	.	12q24.31	.	.	DNAH10	6942
chr12	124496263	124496263	T	C	UTR5	ZNF664	NM_152437:c.-429T>C;NM_001204298:c.-429T>C	.	.	12q24.31	.	.	ENSG00000256827	-5492
chr12	124570519	124570519	A	G	intronic	RFLNA	.	.	.	12q24.31	.	.	ENSG00000256827	-79748
chr12	124690530	124690531	CA	C	intronic	RFLNA	.	.	.	12q24.31	.	rs61349898	ENSG00000256596	243
chr12	125036864	125036865	CA	C	intronic	NCOR2	.	.	.	12q24.31	.	.	NCOR2	15270
chr12	125542650	125542650	T	C	intergenic	THRIL;AACS	dist=30681;dist=7263	.	.	12q24.31	.	.	LOC100131779	-1524
chr12	126095163	126095165	ATC	A	intronic	TMEM132B	.	.	.	12q24.32	.	.	LOC100419701	290866
chr12	127290317	127290317	C	CT	intergenic	LINC00944;LINC02372	dist=33509;dist=63723	.	.	12q24.32	.	.	LINC00944	-33361
chr12	127315549	127315549	T	TAC	intergenic	LINC00944;LINC02372	dist=58741;dist=38491	.	.	12q24.32	.	.	LOC121296	33418
chr12	127866279	127866279	G	GA	intergenic	LINC02375;LINC02411	dist=41662;dist=249535	.	.	12q24.32	.	.	ENSG00000256502	-37333
chr12	128046416	128046418	AAT	A	intergenic	LINC02375;LINC02411	dist=221799;dist=69396	.	.	12q24.32	.	rs34684565	ENSG00000255945	36295
chr12	129592413	129592413	T	A	intronic	TMEM132D	.	.	.	12q24.33	.	rs11060135	TMEM132D-AS1	1761
chr12	129610217	129610217	C	CT	intronic	TMEM132D	.	.	.	12q24.33	.	rs111393507	TMEM132D-AS1	-16044
chr12	129611366	129611366	G	A	intronic	TMEM132D	.	.	.	12q24.33	.	.	TMEM132D-AS1	-17193
chr12	129618633	129618635	ATG	A	intronic	TMEM132D	.	.	.	12q24.33	.	.	TMEM132D-AS1	-24460
chr12	130144702	130144704	AAG	A	intronic	TMEM132D	.	.	.	12q24.33	.	.	ENSG00000256137	38068
chr12	130604263	130604263	T	C	intergenic	LINC02419;FZD10-AS1	dist=47033;dist=31875	.	.	12q24.33	.	rs143763110	FZD10-DT	42538
chr12	130785200	130785202	CGT	C	intergenic	FZD10;PIWIL1	dist=134915;dist=37231	.	.	12q24.33	.	.	PIWIL1	37230
chr12	130996874	130996874	C	T	intronic	RIMBP2	.	.	.	12q24.33	.	rs74875315	ENSG00000256064	-91311
chr12	131239168	131239168	T	G	intergenic	RIMBP2;STX2	dist=38318;dist=34977	.	.	12q24.33	.	.	RIMBP2	-38343
chr12	131566715	131566715	G	T	intronic	ADGRD1	.	.	.	12q24.33	.	.	ENSG00000256810	-46684
chr12	132169947	132169947	T	C	intergenic	LINC02414;SFSWAP	dist=37281;dist=25685	.	.	12q24.33	.	.	RPS6P21	-17923
chr12	132181041	132181042	TA	T	intergenic	LINC02414;SFSWAP	dist=48375;dist=14590	.	.	12q24.33	.	.	SFSWAP	14584
chr12	132372076	132372077	TA	T	intergenic	MMP17;ULK1	dist=35760;dist=7202	.	.	12q24.33	.	.	ULK1	7119
chr12	132540970	132540972	GCA	G	intronic	EP400	.	.	.	12q24.33	.	.	ENSG00000257000	24033
chr12	132582770	132582770	A	T	ncRNA_intronic	EP400NL	.	.	.	12q24.33	.	.	EP400P1	-13943
chr12	132810201	132810201	T	A	intronic	GALNT9	.	.	.	12q24.33	.	.	ENSG00000256943	41776
chr12	133004518	133004518	G	A	intergenic	LOC101928416;FBRSL1	dist=96357;dist=62639	.	.	12q24.33	.	rs28581745	ENSG00000256783	29228
chr12	133026524	133026524	A	AT	intergenic	LOC101928416;FBRSL1	dist=118363;dist=40633	.	.	12q24.33	.	.	ENSG00000256783	7222
chr12	133032115	133032115	A	G	intergenic	LOC101928416;FBRSL1	dist=123954;dist=35042	.	.	12q24.33	.	.	ENSG00000256783	1631
chr12	133714910	133714910	G	GT	intronic	ZNF10	.	.	.	12q24.33	.	.	ZNF268	-7341
chr12	133715091	133715091	T	C	intronic	ZNF10	.	.	.	12q24.33	.	.	ZNF268	-7522
chr12	133724387	133724387	G	T	intronic	ZNF10	.	.	.	12q24.33	.	.	ZNF268	-16818
chr13	19389387	19389388	CT	C	ncRNA_intronic	ANKRD20A9P	.	.	.	13q11	.	.	LINC00328-2P	-5418
chr13	20076948	20076948	T	A	intronic	TPTE2	.	.	.	13q12.11	.	.	TPTE2	33955
chr13	20117118	20117118	C	CA	intergenic	TPTE2;LINC00350	dist=6215;dist=44140	.	.	13q12.11	.	rs112049339	TPTE2	-6216
chr13	20393367	20393367	C	CT	intergenic	PSPC1;ZMYM5	dist=36208;dist=4257	.	.	13q12.11	.	.	ST6GALNAC4P1	-609
chr13	20495077	20495078	AT	A	intergenic	ZMYM5;ZMYM2	dist=57301;dist=37732	.	.	13q12.11	.	.	ZMYM2	37732
chr13	21777545	21777545	A	G	intergenic	MRPL57;LINC01046	dist=24325;dist=31162	.	.	13q12.11	.	rs66954170	ENSG00000271250	13149
chr13	22036621	22036622	CT	C	intergenic	ZDHHC20;MICU2	dist=3112;dist=30206	.	.	13q12.11	.	.	ZDHHC20	-3113
chr13	23204374	23204374	C	T	intergenic	LINC00540;LINC00621	dist=353715;dist=246157	.	.	13q12.11	.	.	FTH1P7	66556
chr13	23284282	23284282	C	CA	intergenic	LINC00540;LINC00621	dist=433623;dist=166249	.	.	13q12.11	.	.	DDX39AP1	-3938
chr13	23352506	23352506	C	T	intergenic	LINC00540;LINC00621	dist=501847;dist=98025	.	.	13q12.12	.	rs545208367	ENSG00000253094	24778
chr13	23431782	23431784	TAC	T	intergenic	LINC00540;LINC00621	dist=581123;dist=18747	.	.	13q12.12	.	rs534378040	RFESDP1	-8894
chr13	23883387	23883389	CGA	C	intronic	SGCG	.	.	.	13q12.12	.	rs201756388	SDAD1P4	-42013
chr13	24314393	24314393	G	A	intronic	MIPEP	.	.	.	13q12.12	.	.	MTCO3P2	25850
chr13	24335266	24335267	CT	C	intronic	MIPEP	.	.	.	13q12.12	.	.	MTCO3P2	4976
chr13	25007970	25007970	C	A	intronic	PARP4	.	.	.	13q12.12	.	rs75987808	TPTE2P6	-25676
chr13	25011902	25011902	A	G	intronic	PARP4	.	.	.	13q12.12	.	rs7339140	TPTE2P6	-29608
chr13	25095084	25095084	G	A	intergenic	PARP4;TPTE2P6	dist=8136;dist=59262	.	.	13q12.12	.	rs9511316	PARP4	-8137
chr13	25234471	25234471	G	GA	intergenic	TPTE2P6;ATP12A	dist=62659;dist=20078	.	.	13q12.12	.	rs11374283	ATP12A	20078
chr13	25880296	25880296	C	T	intronic	NUP58	.	.	.	13q12.13	.	.	NUP58	-4635
chr13	25924832	25924832	A	C	intergenic	NUP58;ATP8A2	dist=8271;dist=21317	.	.	13q12.13	.	.	ELOBP1	15505
chr13	26719588	26719588	A	G	intronic	RNF6	.	.	.	13q12.13	.	rs68194307	ATP8A2P3	8725
chr13	27043024	27043024	G	GT	intergenic	CDK8;WASF3	dist=63651;dist=88816	.	.	13q12.13	.	rs373083421	WASF3	88816
chr13	27680090	27680090	G	GA	intronic	USP12	.	.	.	13q12.13	.	.	RBBP8P2	-28736
chr13	27908152	27908152	C	CA	intergenic	RASL11A;GTF3A	dist=60325;dist=90529	.	.	13q12.2	.	.	RNU6-70P	9731
chr13	27914193	27914193	G	GA	intergenic	RASL11A;GTF3A	dist=66366;dist=84488	.	.	13q12.2	.	.	RNU6-70P	3690
chr13	28673861	28673861	A	AT	intronic	FLT3	.	.	.	13q12.2	.	.	FLT3	868
chr13	28688385	28688385	C	CA	intergenic	FLT3;PAN3-AS1	dist=13656;dist=22595	.	.	13q12.2	.	.	CHCHD2P8	-6818
chr13	28827735	28827736	CT	C	intronic	PAN3	.	.	.	13q12.2	.	.	RNU6-82P	-21098
chr13	29307574	29307574	C	CA	intergenic	SLC46A3;MTUS2	dist=14424;dist=291174	.	.	13q12.3	.	.	CYP51A1P2	-9279
chr13	29718502	29718503	AT	A	intronic	MTUS2	.	.	.	13q12.3	.	rs200473116	MTUS2-AS2	106188
chr13	29774658	29774658	G	GT	intronic	MTUS2	.	.	.	13q12.3	.	.	MTUS2-AS2	50033
chr13	29925739	29925739	G	GT	intronic	MTUS2	.	.	.	13q12.3	.	rs11424119	ENSG00000270680	-11734
chr13	30033391	30033391	A	G	intronic	MTUS2	.	.	.	13q12.3	.	.	MTUS2-AS1	30851
chr13	30250590	30250591	CA	C	intergenic	LOC102723345;UBL3	dist=20978;dist=87954	.	.	13q12.3	.	rs34976391	SLC7A1	-80766
chr13	30891265	30891265	T	A	intergenic	KATNAL1;LINC00426	dist=9641;dist=23138	.	.	13q12.3	.	rs536785292	LINC00427	2775
chr13	30908920	30908920	A	AT	intergenic	KATNAL1;LINC00426	dist=27296;dist=5483	.	.	13q12.3	.	.	LINC00427	-14881
chr13	31217737	31217737	A	C	intronic	USPL1	.	.	.	13q12.3	.	rs9508810	USPL1	-25908
chr13	31825583	31825583	G	A	intronic	B3GLCT	.	.	.	13q12.3	.	rs9542525	B3GLCT	-51511
chr13	32215940	32215940	G	A	intergenic	B3GLCT;RXFP2	dist=309529;dist=97739	.	.	13q13.1	.	rs9594289	RXFP2	97734
chr13	32551915	32551915	A	AT	intergenic	EEF1DP3;FRY-AS1	dist=18194;dist=46281	.	.	13q13.1	.	.	FRY	53522
chr13	32611164	32611166	TAC	T	intronic	FRY	.	.	.	13q13.1	.	rs63370460	FRY-AS1	-5385
chr13	33107034	33107034	A	T	intronic	N4BP2L2	.	.	.	13q13.1	.	rs34474685	N4BP2L2	5936
chr13	33223378	33223378	A	G	intronic	PDS5B	.	.	.	13q13.1	.	.	PDS5B	-62815
chr13	33732328	33732330	AAG	A	intronic	STARD13	.	.	.	13q13.1	.	.	STARD13-IT1	6216
chr13	33802577	33802577	G	GT	intronic	STARD13	.	.	.	13q13.1	.	rs142111688	STARD13-AS	42939
chr13	34102306	34102306	T	TTA	intronic	STARD13	.	.	.	13q13.2	.	.	ENSG00000232986	129267
chr13	34524189	34524191	CCT	C	intronic	RFC3	.	.	.	13q13.2	.	.	RNU5A-4P	-120404
chr13	34544047	34544047	G	GT	intergenic	RFC3;LINC02343	dist=3352;dist=378133	.	.	13q13.2	.	.	VDAC1P12	113400
chr13	35932854	35932854	C	CA	intronic	NBEA	.	.	.	13q13.3	.	rs200811266	PHBP13	-107655
chr13	36362673	36362673	T	C	intronic	DCLK1	.	.	.	13q13.3	.	.	LINC00445	-91028
chr13	36613772	36613774	TAC	T	intronic	DCLK1	.	.	.	13q13.3	.	rs140224659	NMTRQ-TTG10-1	26044
chr13	36969810	36969810	C	CT	intergenic	SPG20;CCNA1	dist=25493;dist=36157	.	.	13q13.3	.	.	SPART	-25494
chr13	37434588	37434589	CT	C	intronic	SMAD9	.	.	.	13q13.3	.	.	SMAD9-IT1	-10406
chr13	37573957	37573957	T	A	upstream	ALG5;EXOSC8	dist=721	.	.	13q13.3	.	.	ALG5	441
chr13	37594355	37594355	A	T	intronic	SUPT20H	.	.	.	13q13.3	.	.	ALG5	-19958
chr13	37766139	37766139	T	G	intergenic	CSNK1A1L;LINC01048	dist=86338;dist=289462	.	.	13q13.3	.	rs17822604	RN7SKP1	-25345
chr13	37792725	37792725	A	G	intergenic	CSNK1A1L;LINC01048	dist=112924;dist=262876	.	.	13q13.3	.	.	RPS12P24	2664
chr13	39051090	39051090	A	AT	intergenic	UFM1;LINC00437	dist=113946;dist=55047	.	.	13q13.3	.	.	LINC00366	99687
chr13	39593484	39593485	CA	C	intronic	PROSER1	.	.	.	13q13.3	.	rs558681903	PROSER1	18767
chr13	39629847	39629847	C	T	intergenic	NHLRC3;LHFP	dist=5603;dist=287182	.	.	13q13.3	.	rs9576713	NHLRC3	-17405
chr13	39813404	39813404	A	G	intergenic	NHLRC3;LHFP	dist=189160;dist=103625	.	.	13q13.3	.	.	NXT1P1	-38585
chr13	39976800	39976800	C	T	intronic	LHFP	.	.	.	13q13.3	.	rs73456942	LHFPL6	200865
chr13	40995411	40995411	G	GAT	ncRNA_intronic	LINC00598	.	.	.	13q14.11	.	rs371447184	RN7SKP2	-13835
chr13	41274827	41274827	A	C	intergenic	FOXO1;MIR320D1	dist=34093;dist=27137	.	.	13q14.11	.	rs9577113	MIR320D1	27184
chr13	41441678	41441679	AT	A	ncRNA_intronic	TPTE2P5	.	.	.	13q14.11	.	rs150856988	CYCSP34	-3637
chr13	41682849	41682849	C	CT	intergenic	MIR3168;KBTBD6	dist=7613;dist=18860	.	.	13q14.11	.	.	MIR3168	-7614
chr13	42111545	42111545	T	C	intergenic	RGCC;VWA8	dist=66532;dist=29416	.	.	13q14.11	.	.	MIR5006	30986
chr13	42819729	42819729	G	GT	intergenic	DGKH;AKAP11	dist=2696;dist=26560	.	.	13q14.11	.	rs201351310	FHP1	10280
chr13	43251030	43251030	T	TTTC	intergenic	TNFSF11;FAM216B	dist=68881;dist=104656	.	.	13q14.11	.	rs202076945	FAM216B	104656
chr13	43849709	43849711	AAC	A	intronic	ENOX1	.	.	.	13q14.11	.	rs370665959	MOCS3P2	-95566
chr13	43891842	43891842	T	TA	intronic	ENOX1	.	.	.	13q14.11	.	rs144082837	RPL36P19	76819
chr13	43928605	43928606	CT	C	intronic	ENOX1	.	.	.	13q14.11	.	rs569892540	RPL36P19	40055
chr13	44493864	44493864	G	GT	intergenic	LACC1;LINC00284	dist=25796;dist=102607	.	.	13q14.11	.	rs199710918	LINC00284	-11015
chr13	44635740	44635742	AAG	A	intergenic	LINC00284;LINC00390	dist=31141;dist=44485	.	.	13q14.11	.	.	SMIM2-AS1	80940
chr13	44766397	44766397	G	GAA	intergenic	SMIM2;MIR8079	dist=31004;dist=3868	.	.	13q14.11	.	rs375577522	SMIM2	-31005
chr13	45216135	45216135	C	T	intergenic	TSC22D1-AS1;LINC00330	dist=61567;dist=157505	.	.	13q14.12	.	.	SMARCE1P5	-47142
chr13	45434263	45434263	C	T	intergenic	LINC00330;NUFIP1	dist=50497;dist=79121	.	.	13q14.12	.	rs77727308	LINC00330	-50498
chr13	45606905	45606905	T	C	intronic	GPALPP1	.	.	.	13q14.12	.	.	RN7SKP3	27959
chr13	45694214	45694214	C	CT	upstream	GTF2F2	dist=417	.	.	13q14.12	.	rs28372676	GTF2F2	417
chr13	45927767	45927767	A	G	ncRNA_intronic	TPT1-AS1	.	.	.	13q14.13	.	rs4942409	ENSG00000228886	-3310
chr13	46015536	46015536	G	A	intergenic	SLC25A30-AS1;COG3	dist=21030;dist=23494	.	.	13q14.13	.	rs9534146	PPIAP25	-5281
chr13	46447781	46447781	T	A	intergenic	SIAH3;ZC3H13	dist=21935;dist=80819	.	.	13q14.13	.	.	SIAH3	-21911
chr13	46564943	46564943	T	G	intronic	ZC3H13	.	.	.	13q14.13	.	rs555445583	ZC3H13	61951
chr13	46981902	46981902	A	AT	intergenic	RUBCNL;LINC01198	dist=17725;dist=47437	.	.	13q14.13	.	.	RNU6-68P	2687
chr13	47353840	47353842	TTA	T	intronic	ESD	.	.	.	13q14.2	.	.	ESD	17525
chr13	47447022	47447025	AATT	A	intronic	HTR2A	.	.	.	13q14.2	.	.	HTR2A-AS1	-20745
chr13	47698720	47698720	G	A	intergenic	HTR2A;LINC00562	dist=227509;dist=805568	.	.	13q14.2	.	.	GNG5P5	182497
chr13	47702903	47702905	CGT	C	intergenic	HTR2A;LINC00562	dist=231692;dist=801383	.	.	13q14.2	.	.	GNG5P5	178312
chr13	48601734	48601739	CAATAA	C	intergenic	SUCLA2;NUDT15	dist=26272;dist=9964	.	.	13q14.2	.	rs72212156	NUDT15	9964
chr13	48768273	48768273	A	AT	intergenic	MED4;ITM2B	dist=98996;dist=39001	.	.	13q14.2	.	rs143914066	ITM2B	39001
chr13	49225731	49225731	A	AT	intergenic	LINC00462;CYSLTR2	dist=70694;dist=2116	.	.	13q14.2	.	rs569781848	CYSLTR2	55220
chr13	49589175	49589175	T	C	intronic	FNDC3A	.	.	.	13q14.2	.	.	RNU6-60P	-27125
chr13	50046713	50046713	A	AT	intronic	SETDB2;SETDB2-PHF11	.	.	.	13q14.2	.	.	SNRPGP14	16393
chr13	50216607	50216607	T	G	intergenic	ARL11;EBPL	dist=8599;dist=18205	.	.	13q14.2	.	.	ARL11	-14173
chr13	50566078	50566079	CT	C	ncRNA_intronic	DLEU2	.	.	.	13q14.2	.	.	TRIM13	3945
chr13	50600417	50600417	C	CT	ncRNA_intronic	DLEU2	.	.	.	13q14.2	.	.	KCNRG	-11028
chr13	50730937	50730937	T	G	ncRNA_intronic	DLEU1	.	.	.	13q14.2	.	rs61574732	ST13P4	15217
chr13	50937099	50937100	AT	A	ncRNA_intronic	DLEU1	.	.	.	13q14.3	.	.	RPL34P26	-1201
chr13	51181183	51181183	A	ATT	intergenic	DLEU1;DLEU7	dist=78404;dist=103979	.	.	13q14.3	.	rs35589855	DLEU1-AS1	-79599
chr13	51205359	51205360	AT	A	intergenic	DLEU1;DLEU7	dist=102580;dist=79802	.	.	13q14.3	.	.	DLEU1-AS1	-103775
chr13	51388897	51388899	AGT	A	ncRNA_intronic	DLEU7-AS1	.	.	.	13q14.3	.	rs34502882	RNA5SP28	-1656
chr13	52029105	52029105	G	A	downstream	INTS6-AS1	dist=254	.	.	13q14.3	.	.	INTS6	-706
chr13	52409361	52409364	TTTC	T	intronic	LINC00282	.	.	.	13q14.3	.	rs201109383	TMEM272	9922
chr13	52582183	52582184	TA	T	intronic	ATP7B	.	.	.	13q14.3	.	rs35022438	ATP7B	3446
chr13	53044246	53044247	CT	C	intronic	CKAP2	.	.	.	13q14.3	.	.	LINC00345	14568
chr13	53708165	53708167	GGT	G	ncRNA_intronic	LINC01065	.	.	.	13q14.3	.	.	PCDH8P1	65949
chr13	53902628	53902628	A	ATGTG	intergenic	LINC01065;LINC00558	dist=176593;dist=486926	.	.	13q14.3	.	.	RN7SL618P	-70417
chr13	54205499	54205499	C	CT	intergenic	LINC01065;LINC00558	dist=479464;dist=184055	.	.	13q14.3	.	.	LINC00558	184055
chr13	54361146	54361146	C	CT	intergenic	LINC01065;LINC00558	dist=635111;dist=28408	.	.	13q14.3	.	.	LINC00558	28408
chr13	56057830	56057830	G	GT	intergenic	MIR5007;PRR20B	dist=309147;dist=1657222	.	.	13q21.1	.	rs527754008	MIR5007	-309242
chr13	56197398	56197399	CT	C	intergenic	MIR5007;PRR20B	dist=448715;dist=1517653	.	.	13q21.1	.	.	HNF4GP1	377185
chr13	56348761	56348763	CTA	C	intergenic	MIR5007;PRR20B	dist=600078;dist=1366289	.	.	13q21.1	.	.	HNF4GP1	225821
chr13	56364043	56364043	T	TTC	intergenic	MIR5007;PRR20B	dist=615360;dist=1351009	.	.	13q21.1	.	.	HNF4GP1	210541
chr13	56582670	56582670	A	G	intergenic	MIR5007;PRR20B	dist=833987;dist=1132382	.	.	13q21.1	.	.	HNF4GP1	-8087
chr13	56609715	56609715	T	C	intergenic	MIR5007;PRR20B	dist=861032;dist=1105337	.	.	13q21.1	.	.	HNF4GP1	-35132
chr13	56621181	56621181	A	G	intergenic	MIR5007;PRR20B	dist=872498;dist=1093871	.	.	13q21.1	.	.	HNF4GP1	-46598
chr13	56641780	56641780	A	T	intergenic	MIR5007;PRR20B	dist=893097;dist=1073272	.	.	13q21.1	.	rs200473668	HNF4GP1	-67197
chr13	56688939	56688939	G	C	intergenic	MIR5007;PRR20B	dist=940256;dist=1026113	.	.	13q21.1	.	rs371567521	SPATA2P1	99568
chr13	57459230	57459230	T	C	intergenic	MIR5007;PRR20B	dist=1710547;dist=255822	.	.	13q21.1	.	rs184562836	RN7SKP6	506
chr13	57986662	57986662	T	TA	intergenic	PRR20E;PCDH17	dist=242310;dist=219127	.	.	13q21.1	.	.	RPL31P53	-21011
chr13	58784401	58784401	C	T	downstream	LINC02338	dist=784	.	.	13q21.1	.	.	RNA5SP30	-218918
chr13	58996409	58996409	G	GA	intergenic	LINC00374;DIAPH3	dist=189158;dist=1243312	.	.	13q21.1	.	rs543748157	RNY4P29	105476
chr13	59345153	59345153	T	C	intergenic	LINC00374;DIAPH3	dist=537902;dist=894568	.	.	13q21.1	.	.	DNAJA1P1	-18665
chr13	60968194	60968195	AT	A	intergenic	LINC00434;TDRD3	dist=125956;dist=2396	.	.	13q21.2	.	rs546456806	TDRD3	2396
chr13	61192331	61192331	T	C	intergenic	TDRD3;LINC00378	dist=44318;dist=54758	.	.	13q21.2	.	.	RNA5SP31	-4590
chr13	61312801	61312802	GT	G	intergenic	LINC00378;MIR3169	dist=42867;dist=461130	.	.	13q21.2	.	rs11328005	RNY3P5	50892
chr13	61602840	61602840	G	GCA	intergenic	LINC00378;MIR3169	dist=332906;dist=171092	.	.	13q21.2	.	rs536662869	LINC01442	-111665
chr13	61730483	61730484	CT	C	intergenic	LINC00378;MIR3169	dist=460549;dist=43448	.	.	13q21.2	.	rs564204091	MIR3169	43530
chr13	61739158	61739159	TG	T	intergenic	LINC00378;MIR3169	dist=469224;dist=34773	.	.	13q21.2	.	.	MIR3169	34855
chr13	62145515	62145515	T	A	intergenic	LINC02339;LINC00358	dist=143436;dist=432143	.	.	13q21.2	.	.	PCDH20	-143296
chr13	62979771	62979771	A	C	intergenic	LINC00459;LINC00448	dist=76803;dist=266647	.	.	13q21.31	.	.	RPL32P28	-77755
chr13	63279999	63280001	ATG	A	ncRNA_intronic	LINC00448	.	.	.	13q21.31	.	rs151040785	LINC00448	26491
chr13	64192048	64192048	C	A	intergenic	LINC00376;LINC00395	dist=289821;dist=49767	.	.	13q21.31	.	.	OR7E156P	119520
chr13	64542021	64542021	T	TAC	intergenic	LOC102723968;LINC00355	dist=123763;dist=18483	.	.	13q21.31	.	.	NFYAP1	8535
chr13	64711727	64711727	A	G	intergenic	LINC00355;LINC01052	dist=61583;dist=1728452	.	.	13q21.31	.	.	LINC00355	-61584
chr13	65353737	65353737	C	A	intergenic	LINC00355;LINC01052	dist=703593;dist=1086442	.	.	13q21.31	.	.	LGMNP1	179913
chr13	66439283	66439283	C	A	upstream	LINC01052	dist=896	.	.	13q21.32	.	rs77019491	HNRNPA3P5	-76388
chr13	66507664	66507666	TAC	T	intergenic	LINC01052;MIR548X2	dist=55313;dist=32796	.	.	13q21.32	.	.	MIR548X2	32895
chr13	67302916	67302916	G	A	intronic	PCDH9	.	.	.	13q21.32	.	.	PCDH9-AS2	96385
chr13	68132580	68132582	GAT	G	intergenic	LINC00364;LINC00550	dist=178454;dist=1302835	.	.	13q21.32	.	rs148937954	LINC00364	-186062
chr13	68276595	68276595	G	C	intergenic	LINC00364;LINC00550	dist=322469;dist=1158822	.	.	13q21.32	.	.	NPM1P22	130380
chr13	68629695	68629695	G	GA	intergenic	LINC00364;LINC00550	dist=675569;dist=805722	.	.	13q21.33	.	.	OR7E33P	-144654
chr13	69692592	69692592	T	C	intergenic	LINC00550;LINC00383	dist=233135;dist=103886	.	.	13q21.33	.	rs7139840	SNRPFP3	-16405
chr13	70219664	70219664	T	TTTA	intergenic	LINC00383;KLHL1	dist=323433;dist=55061	.	.	13q21.33	.	rs200664339	RNY3P10	157408
chr13	70387461	70387461	T	G	intronic	KLHL1	.	.	.	13q21.33	.	.	RNY3P10	-10390
chr13	71992108	71992108	A	AC	intergenic	LINC00348;DACH1	dist=249559;dist=19990	.	.	13q21.33	.	.	RABEPKP1	-121767
chr13	71992110	71992110	G	T	intergenic	LINC00348;DACH1	dist=249561;dist=19988	.	.	13q21.33	.	.	RABEPKP1	-121769
chr13	73815652	73815652	C	A	intergenic	KLF5;LINC00392	dist=163972;dist=322729	.	.	13q22.1	.	rs564957663	RNY1P8	-14369
chr13	73815732	73815739	ATAGAATT	A	intergenic	KLF5;LINC00392	dist=164052;dist=322642	.	.	13q22.1	.	rs141242421	RNY1P8	-14449
chr13	74306387	74306388	AT	A	intronic	KLF12	.	.	.	13q22.1	.	.	LINC00393	-83998
chr13	74661477	74661477	T	A	intronic	KLF12	.	.	.	13q22.1	.	.	KLF12	46917
chr13	78059659	78059659	T	G	intergenic	MYCBP2;SCEL	dist=158482;dist=50150	.	.	13q22.3	.	.	SCEL	50150
chr13	78384584	78384584	C	G	intergenic	SLAIN1;EDNRB-AS1	dist=46207;dist=8488	.	.	13q22.3	.	rs201551029	EDNRB-AS1	8488
chr13	78632433	78632433	G	T	ncRNA_intronic	RNF219-AS1	.	.	.	13q22.3	.	.	LINC00446	-45416
chr13	78833557	78833557	G	A	ncRNA_intronic	RNF219-AS1	.	.	.	13q22.3	.	.	ENSG00000235625	18092
chr13	79042048	79042048	T	A	ncRNA_intronic	RNF219-AS1	.	.	.	13q31.1	.	rs7331876	ELOCP23	20269
chr13	79233462	79233462	A	G	upstream	RNF219	dist=148	.	.	13q31.1	.	rs4885550	RNF219	-149
chr13	80079929	80079929	G	GA	intronic	NDFIP2	.	.	.	13q31.1	.	.	NDFIP2-AS1	-24564
chr13	80224352	80224353	GT	G	intergenic	LINC01068;LINC01038	dist=78771;dist=154168	.	.	13q31.1	.	.	NDFIP2-AS1	-168987
chr13	80427115	80427116	CA	C	intergenic	LINC01038;LINC00382	dist=47298;dist=19605	.	.	13q31.1	.	.	LINC00382	19605
chr13	80651328	80651328	T	C	intergenic	LINC01080;SPRY2	dist=50530;dist=258783	.	.	13q31.1	.	.	LINC00382	-204608
chr13	80826918	80826918	T	G	intergenic	LINC01080;SPRY2	dist=226120;dist=83193	.	.	13q31.1	.	.	SPRY2	88168
chr13	81130773	81130775	AAG	A	intergenic	SPRY2;LINC00377	dist=215523;dist=461751	.	.	13q31.1	.	.	HNRNPA1P31	63486
chr13	81661011	81661011	C	CT	intergenic	LINC00377;LINC00564	dist=42434;dist=138990	.	.	13q31.1	.	rs548706601	LINC00564	140107
chr13	81778456	81778456	C	T	intergenic	LINC00377;LINC00564	dist=159879;dist=21545	.	.	13q31.1	.	.	LINC00564	22662
chr13	82370336	82370336	C	CA	intergenic	LINC00564;NONE	dist=569218;dist=NONE	.	.	13q31.1	.	.	PTMAP5	-106306
chr13	82628117	82628117	C	CA	intergenic	LINC00564;SLITRK1	dist=826999;dist=1823223	.	.	13q31.1	.	.	PTMAP5	-364087
chr13	84035296	84035296	T	C	intergenic	NONE;SLITRK1	dist=NONE;dist=416044	.	.	13q31.1	.	.	RNU6-67P	-162995
chr13	84071903	84071905	TGA	T	intergenic	NONE;SLITRK1	dist=NONE;dist=379435	.	.	13q31.1	.	rs148129075	RNU6-67P	-199602
chr13	85028720	85028720	G	C	ncRNA_intronic	LINC00333	.	.	.	13q31.1	.	rs9575577	MTND4P1	65518
chr13	85062264	85062264	A	C	ncRNA_intronic	LINC00333	.	.	.	13q31.1	.	rs7319011	MTND4P1	31974
chr13	85347620	85347620	A	G	intergenic	LINC00333;SNORA107	dist=166717;dist=10169	.	.	13q31.1	.	.	LINC00333	-211122
chr13	85803125	85803127	TGA	T	intergenic	LINC00375;LINC00351	dist=80933;dist=134611	.	.	13q31.1	.	rs376661111	LINC00351	134609
chr13	85843678	85843678	T	TA	intergenic	LINC00375;LINC00351	dist=121486;dist=94060	.	.	13q31.1	.	.	LINC00351	94058
chr13	86129066	86129066	C	CA	intergenic	LINC00351;SLITRK6	dist=10269;dist=237856	.	.	13q31.1	.	.	RNU6-72P	29922
chr13	86366814	86366816	AGT	A	downstream	SLITRK6	dist=106	.	.	13q31.1	.	rs144717035	SLITRK6	6807
chr13	87125564	87125564	G	T	intergenic	SLITRK6;LINC00430	dist=752081;dist=438611	.	.	13q31.1	.	.	DDX6P2	-197810
chr13	87573217	87573217	C	T	ncRNA_intronic	LINC00430	.	.	.	13q31.1	.	rs11618416	TXNL1P1	-195463
chr13	87591420	87591422	TCA	T	intergenic	LINC00430;MIR4500HG	dist=2358;dist=504820	.	.	13q31.1	.	.	TXNL1P1	-213666
chr13	87825247	87825247	G	GT	intergenic	LINC00430;MIR4500HG	dist=236185;dist=270995	.	.	13q31.2	.	.	UBBP5	46012
chr13	87961774	87961776	GGT	G	intergenic	LINC00430;MIR4500HG	dist=372712;dist=134466	.	.	13q31.2	.	rs149418726	LIN28AP2	71163
chr13	88311422	88311423	AT	A	ncRNA_intronic	MIR4500HG	.	.	.	13q31.2	.	.	MIR4500HG	12091
chr13	89322216	89322217	TA	T	intergenic	LINC00560;LINC01047	dist=39565;dist=544885	.	.	13q31.2	.	rs199893474	LINC00560	-43110
chr13	89402418	89402419	TA	T	intergenic	LINC00560;LINC01047	dist=119767;dist=464683	.	.	13q31.2	.	.	LINC00560	-123312
chr13	90084665	90084665	C	T	intergenic	LINC00440;LINC01040	dist=152171;dist=45196	.	.	13q31.3	.	.	SP3P	-68910
chr13	90718411	90718413	TAG	T	ncRNA_intronic	LINC00559	.	.	.	13q31.3	.	.	LINC00559	53560
chr13	90741756	90741758	TAC	T	ncRNA_intronic	LINC00559	.	.	.	13q31.3	.	.	LINC00559	30215
chr13	91446139	91446139	C	A	intergenic	LINC01049;LINC00410	dist=258544;dist=97069	.	.	13q31.3	.	.	RNU6-75P	-12017
chr13	91517240	91517240	T	C	intergenic	LINC01049;LINC00410	dist=329645;dist=25968	.	.	13q31.3	.	rs199544589	LINC00410	61611
chr13	91535892	91535893	GA	G	intergenic	LINC01049;LINC00410	dist=348297;dist=7315	.	.	13q31.3	.	rs201777709	LINC00410	42958
chr13	92109086	92109087	AT	A	intronic	GPC5	.	.	.	13q31.3	.	.	GPC5	-58158
chr13	92947079	92947079	C	T	intronic	GPC5	.	.	.	13q31.3	.	rs71432009	GPC5-AS2	45777
chr13	93254489	93254490	AT	A	intronic	GPC5	.	.	.	13q31.3	.	.	MIR548AS	-112074
chr13	93576515	93576515	A	C	intergenic	GPC5;LINC00363	dist=57028;dist=121079	.	.	13q31.3	.	.	GPC5-AS1	-202649
chr13	93766830	93766830	T	TA	intergenic	LINC00363;GPC6	dist=56651;dist=112231	.	.	13q31.3	.	rs558369506	GPC6	112248
chr13	94092960	94092960	T	TA	intronic	GPC6	.	.	.	13q31.3	.	rs11070058	HNRNPA1P29	-44853
chr13	94143993	94143993	T	G	intronic	GPC6	.	.	.	13q31.3	.	rs9524093	HNRNPA1P29	-95886
chr13	94144095	94144095	G	A	intronic	GPC6	.	.	.	13q31.3	.	rs71429529	HNRNPA1P29	-95988
chr13	94644431	94644435	GTATA	G	intronic	GPC6	.	.	.	13q31.3	.	.	RNA5SP35	33417
[truncated: 6,451 more rows]

## Sheet: MRucR_annotation
Chr	Start	End	Ref	Alt	Func.refGene	Gene.refGene	GeneDetail.refGene	ExonicFunc.refGene	AAChange.refGene	cytoBand	esp6500si_all	avsnp142	nearest_gene	nearest_TSS
[truncated: 8,164 more rows]
