# Supplementary material for: Effect for Human Genomic Variation During the BMP4-Induced Conversion From Pluripotent Stem Cells to Trophoblast
Source: Front Genet. 2020 Apr 7;11:230. doi: 10.3389/fgene.2020.00230 (PMC7154154; doi:10.3389/fgene.2020.00230)
Supplement: Supplementary file 2 [file Data_Sheet_2.XLSX]

## Sheet: 总表格
Excel File S2. The detail information of the genomic variations that occur in regions associating different switch of the epigenomic modifications between H1 and H1_BMP4.
State of regulatory elements	Description	The number of genomics variations
Inhabit to Transcribed	the variation locate in the peak region of inhabit of H1 and in the peak region of transcribed of H1_BMP4	0
Transcribed to Inhabit	the variation locate in the peak region of transcribed of H1 and in the peak region of inhabit of H1_BMP4	0
Enhancer Inactivated to Activated	the variation locate in the peak region of enhancer inactivated of H1 and in the peak region of enhancer activated of H1_BMP4	18
Enhancer Activated to Inactivated	the variation locate in the peak region of enhancer activated of H1 and in the peak region of enhancer inactivated of H1_BMP4	12
Promoter Inactivated to Activated	the variation locate in the peak region of promoter inactivated of H1 and in the peak region of promoter activated of H1_BMP4	30
Promoter Activated to Inactivated	the variation locate in the peak region of promoter activated of H1 and in the peak region of promoter inactivated of H1_BMP4	30
Promoter Activated	the variation locate in the peak region of promoter activated of H1 and in the peak region of promoter activated of H1_BMP4	46
Enhancer Activated	the variation locate in the peak region of enhancer activated of H1 and in the peak region of enhancer activated of H1_BMP4	20

## Sheet: Enhancer Inactivated to Activat
Chr	Start	End	Ref	Alt	Func.refGene	Gene.refGene	GeneDetail.refGene	ExonicFunc.refGene	AAChange.refGene	cytoBand	esp6500si_all	avsnp142
chr3	66710811	66710811	C	G	intergenic	LRIG1;LOC105377143	dist=159966;dist=69991	.	.	3p14.1	.	rs34244866
chr4	15151561	15151561	A	C	ncRNA_intronic	LOC101929095	.	.	.	4p15.33	.	.
chr6	30855470	30855470	A	G	intronic	DDR1	.	.	.	6p21.33	.	.
chr9	12410616	12410616	A	C	intergenic	PTPRD-AS2;TYRP1	dist=1790196;dist=282770	.	.	9p23	.	.
chr15	50287540	50287540	T	C	intronic	ATP8B4	.	.	.	15q21.2	.	.
chr16	60953179	60953179	A	T	intergenic	LOC729159;MIR4426	dist=559482;dist=136432	.	.	16q21	.	rs1364356
chr17	56492666	56492666	A	G	intronic	RNF43	.	.	.	17q22	.	.
chr2	22386011	22386013	CGT	C	intergenic	LINC01822;LINC01884	dist=452487;dist=373338	.	.	2p24.1	.	rs374947125
chr2	29976897	29976897	G	GA	intronic	ALK	.	.	.	2p23.2	.	.
chr2	46654831	46654832	AT	A	intergenic	LINC01820;LOC101805491	dist=33525;dist=1497	.	.	2p21	.	rs70940614
chr2	194072901	194072901	G	GA	intergenic	PCGEM1;LINC01821	dist=431276;dist=1136092	.	.	2q32.3	.	rs370014071
chr3	82065563	82065564	TA	T	ncRNA_intronic	LINC02008	.	.	.	3p12.2	.	.
chr3	94719743	94719744	CA	C	intergenic	LINC00879;MTHFD2P1	dist=9574;dist=653523	.	.	3q11.2	.	.
chr7	100062460	100062461	CA	C	upstream	C7orf61	dist=566	.	.	7q22.1	.	.
chr9	4159025	4159028	GAGA	G	intronic	GLIS3	.	.	.	9p24.2	.	rs549300770
chr9	126943898	126943899	GA	G	intergenic	LHX2;NEK6	dist=148456;dist=75986	.	.	9q33.3	.	rs111455777
chr14	106148193	106148193	G	GA	intergenic	ELK2AP;MIR4507	dist=9049;dist=176100	.	.	14q32.33	.	.
chr17	12414288	12414289	CA	C	intergenic	MAP2K4;LINC00670	dist=367140;dist=38996	.	.	17p12	.	rs575223559

## Sheet: Enhancer Activated to Inactivat
Chr	Start	End	Ref	Alt	Func.refGene	Gene.refGene	GeneDetail.refGene	ExonicFunc.refGene	AAChange.refGene	cytoBand	esp6500si_all	avsnp142
chr1	222762717	222762717	A	C	intronic	TAF1A	.	.	.	1q41	.	.
chr5	108923343	108923343	A	T	intergenic	PJA2;MAN2A1	dist=177668;dist=101724	.	.	5q21.3	.	.
chr8	125396875	125396875	A	G	intergenic	TMEM65;TRMT12	dist=11935;dist=66173	.	.	8q24.13	.	rs79516566
chr12	9459648	9459648	G	A	ncRNA_intronic	LOC642846	.	.	.	12p13.31	.	rs368656806
chr16	26581706	26581706	G	A	intergenic	HS3ST4;C16orf82	dist=432697;dist=496513	.	.	16p12.1	.	rs149912800
chr21	10714142	10714142	T	A	intergenic	TEKT4P2;TPTE	dist=745548;dist=192045	.	.	21p11.2	.	rs28790011
chrX	13451624	13451624	T	A	intergenic	LINC01203;EGFL6	dist=91680;dist=136070	.	.	Xp22.2	.	rs5935571
chrX	94167865	94167865	C	A	intergenic	FAM133A;MIR548M	dist=1200592;dist=150275	.	.	Xq21.33	.	.
chr3	72408699	72408703	AAAAC	A	intergenic	LINC00870;RYBP	dist=185209;dist=15041	.	.	3p13	.	.
chr9	137753911	137753913	CGT	C	ncRNA_intronic	LOC101448202	.	.	.	9q34.3	.	rs143862741
chr14	43174102	43174103	CT	C	intergenic	LRFN5;FSCB	dist=800350;dist=1799251	.	.	14q21.1	.	.
chr15	29937752	29937756	CTTAT	C	intergenic	FAM189A1;LOC100130111	dist=74825;dist=29383	.	.	15q13.1	.	rs369934192

## Sheet: Promoter Inactivated to Activat
Chr	Start	End	Ref	Alt	Func.refGene	Gene.refGene	GeneDetail.refGene	ExonicFunc.refGene	AAChange.refGene	cytoBand	esp6500si_all	avsnp142
chr3	46551680	46551680	T	C	intergenic	RTP3;LRRC2	dist=9241;dist=5198	.	.	3p21.31	.	.
chr3	196270215	196270215	C	T	intergenic	SMCO1;WDR53	dist=27978;dist=10835	.	.	3q29	.	rs147168969
chr4	20213430	20213430	A	T	intergenic	NONE;SLIT2	dist=NONE;dist=40098	.	.	4p15.31	.	rs4697152
chr12	74324	74324	A	G	ncRNA_intronic	LOC100288778	.	.	.	12p13.33	.	.
chr13	113141397	113141397	C	G	intronic	TUBGCP3	.	.	.	13q34	.	rs10622342
chr15	22434925	22434925	G	A	intergenic	OR4N3P;IGHV1OR15-1	dist=20530;dist=13315	.	.	15q11.2	.	.
chrX	57502391	57502391	G	T	intronic	FAAH2	.	.	.	Xp11.21	.	rs190247590
chr1	26567057	26567057	T	TA	intronic	CEP85	.	.	.	1p36.11	.	rs557543562
chr2	186369793	186369794	AT	A	intergenic	LOC105373782;LOC101927196	dist=337994;dist=214807	.	.	2q32.1	.	rs558005169
chr2	191608793	191608795	ACT	A	intergenic	NAB1;GLS	dist=51301;dist=136752	.	.	2q32.2	.	.
chr2	201253419	201253420	GA	G	intronic	SPATS2L	.	.	.	2q33.1	.	.
chr3	69807268	69807270	GCA	G	intronic	MITF	.	.	.	3p13	.	rs111261020
chr3	70060755	70060755	C	CT	ncRNA_intronic	SAMMSON	.	.	.	3p13	.	rs551941253
chr3	82889493	82889493	C	CT	intergenic	LINC02008;LINC00971	dist=376667;dist=1798063	.	.	3p12.2	.	rs11401231
chr4	182831770	182831772	CGT	C	intergenic	TEMN3-AS1;LOC90768	dist=80644;dist=228041	.	.	4q34.3	.	rs202068260
chr6	64131329	64131329	G	GA	intergenic	LGSN;PTP4A1	dist=101447;dist=150588	.	.	6q12	.	rs576897373
chr7	84439263	84439263	G	GA	intergenic	LOC101927378;SEMA3D	dist=225629;dist=185609	.	.	7q21.11	.	.
chr7	113338171	113338185	GAAAGAAAGAAAGAA	G	intergenic	LINC00998;PPP1R3A	dist=579534;dist=178697	.	.	7q31.1	.	rs555899502
chr9	113129442	113129444	CAT	C	intronic	SVEP1	.	.	.	9q31.3	.	.
chr10	123677847	123677848	CA	C	intronic	ATE1	.	.	.	10q26.13	.	.
chr11	129148475	129148476	GA	G	ncRNA_intronic	LOC399975	.	.	.	11q24.3	.	.
chr12	19412684	19412684	G	GA	intronic	PLEKHA5	.	.	.	12p12.3	.	.
chr12	74032117	74032117	G	GA	intergenic	LINC02444;LOC100507377	dist=430020;dist=494839	.	.	12q21.1	.	.
chr12	88566358	88566359	CT	C	intronic	TMTC3	.	.	.	12q21.32	.	rs374120006
chr12	120381468	120381469	CA	C	intergenic	CIT;BICDL1	dist=66373;dist=46179	.	.	12q24.23	.	rs573109557
chr15	35208151	35208152	TA	T	intronic	AQR	.	.	.	15q14	.	.
chr15	64981859	64981859	G	GA	intronic	OAZ2	.	.	.	15q22.31	.	.
chr15	75753028	75753031	AAAC	A	intergenic	SIN3A;PTPN9	dist=4904;dist=6431	.	.	15q24.2	.	.
chr15	89094533	89094534	AT	A	intergenic	DET1;LINC01586	dist=4599;dist=34268	.	.	15q25.3	.	rs35087316
chr18	73597286	73597286	C	CT	intergenic	LINC01898;LOC339298	dist=172928;dist=237667	.	.	18q23	.	.

## Sheet: Promoter Activated to Inactivat
Chr	Start	End	Ref	Alt	Func.refGene	Gene.refGene	GeneDetail.refGene	ExonicFunc.refGene	AAChange.refGene	cytoBand	esp6500si_all	avsnp142
chr1	150980789	150980789	C	T	UTR5	MINDY1	NM_018379:c.-5696G>A;NM_001163258:c.-2158G>A	.	.	1q21.3	.	.
chr2	18398990	18398990	T	C	intergenic	KCNS3;RDH14	dist=284765;dist=336999	.	.	2p24.2	.	rs11885791
chr2	110948975	110948975	C	T	intronic	NPHP1	.	.	.	2q13	.	rs112058453
chr2	204398658	204398658	A	T	intronic	RAPH1	.	.	.	2q33.2	.	.
chr3	102055758	102055758	T	C	intergenic	LOC101929411;ZPLD1	dist=172043;dist=98101	.	.	3q12.3	.	.
chr3	153931034	153931034	A	G	intronic	ARHGEF26	.	.	.	3q25.2	.	rs73872152
chr4	6057761	6057761	T	C	intronic	JAKMIP1	.	.	.	4p16.1	.	.
chr4	21054661	21054661	C	T	intronic	KCNIP4	.	.	.	4p15.31	.	.
chr4	70028087	70028087	G	A	intergenic	UGT2B7;LOC105377267	dist=49382;dist=19731	.	.	4q13.2	.	.
chr5	9002736	9002736	T	C	intergenic	LINC02199;SEMA5A	dist=121100;dist=32402	.	.	5p15.31	.	.
chr7	102439807	102439807	A	G	intronic	FAM185A	.	.	.	7q22.1	.	.
chr10	132172598	132172598	T	G	intergenic	GLRX3;MIR378C	dist=193952;dist=588253	.	.	10q26.3	.	rs7915054
chr13	98864878	98864878	T	G	intronic	FARP1	.	.	.	13q32.2	.	.
chr17	20606206	20606206	A	G	intergenic	LINC02088;LOC100287072	dist=69642;dist=9553	.	.	17p11.2	.	rs9898210
chr18	47816154	47816154	T	A	intergenic	CXXC1;SKA1	dist=1462;dist=85238	.	.	18q21.1	.	.
chr19	13229991	13229991	A	G	intronic	NACC1	.	.	.	19p13.2	.	.
chr3	51806783	51806785	ATG	A	intergenic	GRM2;IQCF6	dist=54158;dist=5792	.	.	3p21.2	.	.
chr4	75697862	75697862	C	CA	intronic	BTC	.	.	.	4q13.3	.	.
chr5	109945178	109945178	A	AT	intronic	TMEM232	.	.	.	5q22.1	.	.
chr8	39787749	39787749	C	CA	intergenic	IDO1;IDO2	dist=1440;dist=4725	.	.	8p11.21	.	.
chr8	100202570	100202571	CT	C	intronic	VPS13B	.	.	.	8q22.2	.	.
chr10	70355369	70355370	CT	C	intronic	TET1	.	.	.	10q21.3	.	.
chr10	87782674	87782674	C	CA	intronic	GRID1	.	.	.	10q23.1	.	rs34518403
chr11	68131744	68131746	CTG	C	intronic	LRP5	.	.	.	11q13.2	.	.
chr12	30892648	30892649	CA	C	intronic	CAPRIN2	.	.	.	12p11.21	.	.
chr13	75652231	75652231	G	GAC	intergenic	LINC00347;CTAGE11P	dist=520974;dist=159658	.	.	13q22.2	.	.
chr15	27259492	27259493	AT	A	intronic	GABRG3	.	.	.	15q12	.	rs200503071
chr15	73738980	73738980	C	CA	intronic	REC114	.	.	.	15q24.1	.	rs56412813
chr17	29595642	29595643	TA	T	intronic	NF1	.	.	.	17q11.2	.	.
chrX	72350037		G	GT	intergenic	NAP1L6;NAP1L2	dist=2118;dist=82100	.	.	Xq13.2	.	.

## Sheet: Promoter Activated
Chr	Start	End	Ref	Alt	Func.refGene	Gene.refGene	GeneDetail.refGene	nearest_TSS	nearest_Gene	ExonicFunc.refGene	AAChange.refGene	cytoBand	esp6500si_all	avsnp142
chr1	2125848	2125848	T	G	intronic	FAAP20	.	-10021	PRKCZ-AS1	.	.	1p36.33	.	.
chr1	3817335	3817335	T	C	ncRNA_intronic	LINC01134	.	-400	LINC01134	.	.	1p36.32	.	.
chr1	20811135	20811135	T	C	intronic	CAMK2N1	.	1592	CAMK2N1	.	.	1p36.12	.	.
chr1	222762717	222762717	A	C	intronic	TAF1A	.	449	TAF1A-AS1	.	.	1q41	.	.
chr10	18948990	18948991	CT	C	intronic	ARL5B	.	-678	ARL5B	.	.	10p12.31	.	.
chr10	52382182	52382182	A	G	intronic	SGMS1	.	2740	SGMS1	.	.	10q11.23	.	.
chr11	2720899	2720899	G	C	ncRNA_exonic	KCNQ1OT1	.	328	KCNQ1OT1	.	.	11p15.5	.	rs145762501
chr11	71159225	71159225	T	C	intronic	DHCR7	.	494	ENSG00000254682	.	.	11q13.4	.	.
chr11	76494948	76494948	A	C	intronic	TSKU	.	-843	LOC101928837	.	.	11q13.5	.	.
chr11	129148475	129148476	GA	G	ncRNA_intronic	LOC399975	.	742	ARHGAP32	.	.	11q24.3	.	.
chr11	133906753	133906753	A	C	ncRNA_intronic	LOC100128239	.	248	LOC105369582	.	.	11q25	.	.
chr12	50236786	50236786	C	T	exonic	BCDIN3D	.	125	BCDIN3D	nonsynonymous SNV	BCDIN3D:NM_181708:exon1:c.G85A:p.A29T	12q13.12	.	.
chr12	98909626	98909626	G	A	ncRNA_exonic	TMPO-AS1	.	-337	TMPO	.	.	12q23.1	.	.
chr13	21295832	21295832	C	T	exonic	IL17D	.	-19567	IL17D	synonymous SNV	IL17D:NM_138284:exon3:c.C348T:p.C116C	13q12.11	.	.
chr15	29862472	29862472	A	C	intronic	FAM189A1	.	454	FAM189A1	.	.	15q13.1	.	.
chr16	50186692	50186692	T	G	upstream	PAPD5	dist=137	136	TENT4B	.	.	16q12.1	.	rs71373283
chr16	51186346	51186346	G	A	intergenic	SALL1;LINC01571	dist=1163;dist=610084	-1069	SALL1	.	.	16q12.1	.	.
chr17	2241654	2241654	C	A	intronic	SGSM2	.	-854	TSR1	.	.	17p13.3	.	.
chr17	7137555	7137555	A	C	exonic	DVL2	.	308	DVL2	synonymous SNV	DVL2:NM_004422:exon1:c.T27G:p.G9G	17p13.1	.	.
chr17	7232566	7232566	A	C	exonic	NEURL4	.	145	NEURL4	synonymous SNV	NEURL4:NM_001005408:exon1:c.T66G:p.G22G,NEURL4:NM_032442:exon1:c.T66G:p.G22G	17p13.1	.	.
chr17	62339443	62339443	G	T	intronic	TEX2	.	1217	TEX2	.	.	17q23.3	.	.
chr18	29079336	29079336	T	C	intronic	DSG2	.	-1331	DSG2	.	.	18q12.1	.	.
chr19	4065736	4065737	AC	A	intronic	ZBTB7A	.	1205	ZBTB7A	.	.	19p13.3	.	.
chr19	4124364	4124364	G	T	upstream	MAP2K2	dist=238	-239	MAP2K2	.	.	19p13.3	.	.
chr19	10514881	10514883	GCA	G	upstream	CDC37;MIR1181	dist=610	-668	MIR1181	.	.	19p13.2	.	.
chr19	13229991	13229991	A	G	intronic	NACC1	.	-1075	NACC1	.	.	19p13.2	.	.
chr19	19314465	19314466	CT	C	upstream	NR2C2AP	dist=227	-228	NR2C2AP	.	.	19p13.11	.	rs548423359
chr19	39138574	39138574	T	G	intronic	ACTN4	.	-308	ACTN4	.	.	19q13.2	.	.
chr19	53869416	53869416	T	TA	intronic	ZNF525	.	-471	ZNF525	.	.	19q13.42	.	rs71185869
chr19	58280790	58280790	A	G	upstream	ZNF586	dist=230	229	ZNF586	.	.	19q13.43	.	.
chr2	36583184	36583187	GGGA	G	upstream	CRIM1;LOC100288911	dist=183	-116	CRIM1	.	.	2p22.3	.	rs528109428
chr2	172961906	172961906	A	C	intergenic	DLX1;DLX2	dist=7505;dist=2260	5721	DLX2	.	.	2q31.1	.	.
chr2	206950635	206950635	C	CT	UTR5	INO80D	NM_017759:c.-22895G>AG	391	INO80D	.	.	2q33.3	.	rs199740603
chr21	35574735	35574735	A	T	intergenic	LINC00310;KCNE2	dist=12515;dist=161588	2620	ENSG00000214955	.	.	21q22.11	.	.
chr22	46932979	46932979	G	A	exonic	CELSR1	.	87	CELSR1	nonsynonymous SNV	CELSR1:NM_014246:exon1:c.C89T:p.A30V	22q13.31	.	.
chr3	185542383	185542383	T	C	intronic	IGF2BP2	.	460	IGF2BP2	.	.	3q27.2	.	.
chr5	88179358	88179358	A	G	ncRNA_intronic	MEF2C-AS1	.	-214	MEF2C-AS1	.	.	5q14.3	.	.
chr5	118605129	118605131	ATG	A	intronic	TNFAIP8	.	-743	TNFAIP8	.	.	5q23.1	.	.
chr5	179517490	179517490	T	G	intergenic	RNF130;RASGEF1C	dist=18372;dist=10305	-3436	LOC646058	.	.	5q35.3	.	.
chr6	35436182	35436182	T	C	UTR5	RPL10A	NM_007104:c.-30T>C	-5	RPL10A	.	.	6p21.31	.	.
chr7	41740828	41740828	G	A	ncRNA_intronic	INHBA-AS1	.	1877	INHBA	.	.	7p14.1	.	.
chr7	66767611	66767611	T	G	upstream	PMS2P4;STAG3L4	dist=14	-4	STAG3L4	.	.	7q11.21	.	rs12531701
chr7	97601001	97601007	TAACTTA	T	ncRNA_intronic	MGC72080	.	558	ENSG00000243554	.	.	7q21.3	.	.
chr7	97601008	97601008	C	T	ncRNA_intronic	MGC72080	.	557	ENSG00000243554	.	.	7q21.3	.	.
chr8	98290028	98290029	GT	G	exonic	TSPYL5	.	146	TSPYL5	frameshift substitution	TSPYL5:NM_033512:exon1:c.44_45C	8q22.1	.	.
chrX	12156895	12156895	G	A	UTR5	FRMPD4	NM_014728:c.-196G>A	-311	FRMPD4	.	.	Xp22.2	.	.

## Sheet: Enhancer Activated
Chr	Start	End	Ref	Alt	Func.refGene	Gene.refGene	GeneDetail.refGene	nearest_TSS	nearest_Gene	ExonicFunc.refGene	AAChange.refGene	cytoBand	esp6500si_all	avsnp142
chr1	3817335	3817335	T	C	ncRNA_intronic	LINC01134	.	-400	LINC01134	.	.	1p36.32	.	.
chr1	173092060	173092061	CA	C	intergenic	TNFSF18;TNFSF4	dist=71957;dist=60809	19449	GOT2P2	.	.	1q25.1	.	.
chr10	18948990	18948991	CT	C	intronic	ARL5B	.	-678	ARL5B	.	.	10p12.31	.	.
chr11	71159225	71159225	T	C	intronic	DHCR7	.	494	ENSG00000254682	.	.	11q13.4	.	.
chr11	76494948	76494948	A	C	intronic	TSKU	.	-843	LOC101928837	.	.	11q13.5	.	.
chr12	50236786	50236786	C	T	exonic	BCDIN3D	.	125	BCDIN3D	nonsynonymous SNV	BCDIN3D:NM_181708:exon1:c.G85A:p.A29T	12q13.12	.	.
chr12	98909626	98909626	G	A	ncRNA_exonic	TMPO-AS1	.	-337	TMPO	.	.	12q23.1	.	.
chr17	7137555	7137555	A	C	exonic	DVL2	.	308	DVL2	synonymous SNV	DVL2:NM_004422:exon1:c.T27G:p.G9G	17p13.1	.	.
chr17	42173843	42173843	G	GT	intronic	HDAC5	.	19436	LOC105371789	.	.	17q21.31	.	.
chr19	39138574	39138574	T	G	intronic	ACTN4	.	-308	ACTN4	.	.	19q13.2	.	.
chr19	56116551	56116551	A	G	intergenic	ZNF524;ZNF865	dist=2047;dist=8408	219	ZNF865	.	.	19q13.42	.	.
chr2	36583184	36583187	GGGA	G	upstream	CRIM1;LOC100288911	dist=183	-116	CRIM1	.	.	2p22.3	.	rs528109428
chr2	206950635	206950635	C	CT	UTR5	INO80D	NM_017759:c.-22895G>AG	391	INO80D	.	.	2q33.3	.	rs199740603
chr3	50854890	50854891	TA	T	intronic	DOCK3	.	-28764	ZNF652P1	.	.	3p21.2	.	rs201943190
chr3	185542383	185542383	T	C	intronic	IGF2BP2	.	460	IGF2BP2	.	.	3q27.2	.	.
chr4	74464952	74464952	T	C	intronic	RASSF6	.	21395	RASSF6	.	.	4q13.3	.	.
chr5	1515451	1515451	T	C	intronic	LPCAT1	.	8640	LPCAT1	.	.	5p15.33	.	.
chr7	93930830	93930832	AAC	A	intergenic	BET1;COL1A2-AS1	dist=297136;dist=65692	93040	COL1A2	.	.	7q21.3	.	.
chr7	94023911	94023911	A	G	UTR5	COL1A2	NM_000089:c.-433A>G	-39	COL1A2	.	.	7q21.3	.	.
chr7	148843398	148843398	A	G	intronic	ZNF398	.	18121	LOC100420549	.	.	7q36.1	.	.
