# Supplementary material for: Effect for Human Genomic Variation During the BMP4-Induced Conversion From Pluripotent Stem Cells to Trophoblast
Source: Front Genet. 2020 Apr 7;11:230. doi: 10.3389/fgene.2020.00230 (PMC7154154; doi:10.3389/fgene.2020.00230)
Supplement: Supplementary file 3 [file Data_Sheet_3.XLSX]

## Sheet: Summary
Excel File S3. The motif scors of six genomic variations which associate differentially expressed genes directly.
Chr	Start	End	Ref	Alt	Func.refGene	Gene.refGene	activate_region
chr5	118605129	118605131	ATG	A	intronic	TNFAIP8	Promoter
chr5	88179358	88179358	A	G	ncRNA_intronic	MEF2C	Promoter
chr17	62339443	62339443	G	T	intronic	TEX2	Promoter
chr7	41740828	41740828	G	A	ncRNA_intronic	INHBA-AS1	Promoter
chr1	20811135	20811135	T	C	intronic	CAMK2N1	Promoter
chr7	94023911	94023911	A	G	UTR5	COL1A2	Enhancer

## Sheet: MEF2C_TF
Matrix ID	TF_Name	Score	Relative score	Sequence ID	Start	End	Strand	Predicted sequence		H1_score	H1_BMP4_diff
MA0741.1	KLF16	14.8131	0.953094	MEF2C_H1_BMP4	11	21	-	CCCCCGCCCCC		10.9064	3.9067
MA0753.1	ZNF740	12.6359	0.924445	MEF2C_H1_BMP4	7	16	-	GCCCCCCCTC		7.09559	5.54031
MA0753.1	ZNF740	10.668	0.888169	MEF2C_H1_BMP4	6	15	-	CCCCCCCTCC		5.53112	5.13688
MA0504.1	NR2C2	10.0976	0.848456	MEF2C_H1_BMP4	10	24	+	GGGGGGCGGGGGTGG		3.87529	6.22231
Matrix ID	TF_Name	Score	Relative score	Sequence ID	Start	End	Strand	Predicted sequence		H1_BMP4_score	H1_diff
MA0741.1	KLF16	10.9064	0.889231	MEF2C_H1	11	21	-	CCCCCGCCTCC		14.8131	-3.9067

## Sheet: CAMK2N1_TF
Matrix ID	Name	Score	Relative score	Sequence ID	Start	End	Strand	Predicted sequence		H1_score	H1_BMP4_diff
MA0163.1	PLAG1	11.1635	0.812715	CAMK2N1_BMP4	1	14	-	GGGGCCGACGGCTG		7.0737	4.0898
Matrix ID	Name	Score	Relative score	Sequence ID	Start	End	Strand	Predicted sequence		H1_BMP4_score	H1_diff

## Sheet: COL1A2_TF
Matrix ID	Name	Score	Relative score	Sequence ID	Start	End	Strand	Predicted sequence			H1_score	H1_BMP4_diff
MA0753.1	ZNF740	13.5304	0.940933	COL1A2_BMP4	6	15	-	GCCCCCCCCC			7.9587	5.5717
MA0753.1	ZNF740	12.6384	0.92449	COL1A2_BMP4	4	13	-	CCCCCCCCGC			7.5015	5.1369
MA0753.1	ZNF740	11.4223	0.902072	COL1A2_BMP4	5	14	-	CCCCCCCCCG			5.88194	5.54036
MA0741.1	KLF16	11.1397	0.893045	COL1A2_BMP4	10	20	-	CTCCCGCCCCC			6.60654	4.53316
MA0470.1	E2F4	10.722	0.914605	COL1A2_BMP4	2	12	+	GGGCGGGGGGG			10.722	0
Matrix ID	Name	Score	Relative score	Sequence ID	Start	End	Strand	Predicted sequence			H1_BMP4_score	H1_diff
MA0470.1	E2F4	10.7062	0.914354	COL1A2	2	12	+	GGGCGGGGGAG			10.7062	0

## Sheet: TEX2_TF
Matrix ID	Name	Score	Relative score	Sequence ID	Start	End	Strand	Predicted sequence			H1_score	H1_BMP4_diff
Matrix ID	Name	Score	Relative score	Sequence ID	Start	End	Strand	Predicted sequence		H1_BMP4_score	H1_diff	H1_diff

## Sheet: INHBA_TF
Matrix ID	Name	Score	Relative score	Sequence ID	Start	End	Strand	Predicted sequence			H1_score	H1_BMP4_diff
Matrix ID	Name	Score	Relative score	Sequence ID	Start	End	Strand	Predicted sequence			H1_BMP4_score	H1_diff

## Sheet: TNFAIP8_TF
Matrix ID	Name	Score	Relative score	Sequence ID	Start	End	Strand	Predicted sequence			H1_score	H1_BMP4_diff
Matrix ID	Name	Score	Relative score	Sequence ID	Start	End	Strand	Predicted sequence			H1_BMP4_score	H1_diff
